# Supplementary material for: Comparative systems analysis of the secretome of the opportunistic pathogen Aspergillus fumigatus and other Aspergillus species
Source: Sci Rep. 2018 Apr 26;8:6617. doi: 10.1038/s41598-018-25016-4 (PMC5919931; doi:10.1038/s41598-018-25016-4)
Supplement: Supplementary file 2 — Supplementary Table S1 [file 41598_2018_25016_MOESM2_ESM.xlsx]

## Sheet: Introduction
Supplementary Material for Comparative systems analysis of the secretome of the opportunistic pathogen Aspergillus fumigatus and other Aspergillus species R.P. Vivek-Ananth (1), Karthikeyan Mohanraj (1), Muralidharan Vandanashree (1), Anupam Jhingran (2), James P. Craig (1) and Areejit Samal (1,*) (1) The Institute of Mathematical Sciences, Homi Bhabha National Institute, Chennai 600113, India. (…
Supplementary Table S1: Complied list of experimentally determined secreted proteins in different Aspergillus species from high-throughput proteomic studies.

## Sheet: A. fumigatus Af293
ID	References	Remark
Afu1g00310	24131596, 22954343	In cases where referred articles have determined the secretome in a different strain of A. fumigatus, the A. fumigatus Af293 protein identifiers were obtained by mapping the orthologs/paralogs of the experimentally identified protiens in the considered strain.
Afu1g00420	20486678, 26878023
Afu1g01120	23647126
Afu1g01180	20486678, 26878023
Afu1g01300	20486678, 23647126
Afu1g01730	25724730
Afu1g02130	19950005
Afu1g02480	19950005
Afu1g03140	25724730
Afu1g03150	19950005
Afu1g03170	26878023
Afu1g03352	20486678
Afu1g03570	26878023
Afu1g03600	23647126
Afu1g03910	19950005
Afu1g04130	21658997, 21536156, 20828163, 26878023, 20486678
Afu1g04260	20486678, 25724730, 26878023
Afu1g04730	23647126
Afu1g04820	25724730
Afu1g05120	19950005
Afu1g05210	19950005
Afu1g05270	20486678
Afu1g05290	25724730
Afu1g05720	19950005
Afu1g05770	24131596, 26878023, 20486678, 25724730, 20730507, 23647126, 22954343, 18020405, 21536156
Afu1g06130	20486678
Afu1g06320	19950005
Afu1g06470	20486678
Afu1g06910	25724730
Afu1g07130	25724730
Afu1g07500	26878023
Afu1g07690	19950005
Afu1g07740	19950005
Afu1g09470	20486678
Afu1g09900	25724730
Afu1g10590	20486678, 26878023
Afu1g10790	20486678, 25724730, 23647126
Afu1g10880	19950005
Afu1g11230	19950005
Afu1g11400	25724730, 23647126, 26878023
Afu1g11460	20486678, 25724730, 23647126, 20828163, 26878023
Afu1g11480	16602703
Afu1g11660	19950005
Afu1g12560	23647126
Afu1g13490	20486678
Afu1g13670	16602703
Afu1g14170	20486678, 25724730
Afu1g14330	19950005
Afu1g14450	24131596, 26878023, 25724730, 19582717, 23647126, 21536156
Afu1g14560	24131596, 26878023, 19582717, 21658997, 25724730, 20730507, 20486678, 23647126, 22954343, 20828163, 27618962, 21536156
Afu1g14710	25724730
Afu1g15440	19950005
Afu1g15820	26878023
Afu1g16190	24131596, 21658997, 20486678, 25724730, 19582717, 23647126, 20828163
Afu1g16250	20486678, 25724730, 23647126, 21658997
Afu1g16420	25724730
Afu1g16600	20486678, 26878023
Afu1g16700	20486678, 25724730
Afu1g16850	19950005
Afu1g16920	20730507, 25724730, 23647126
Afu1g17220	20730507, 25724730, 23647126
Afu1g17250	20486678
Afu1g17410	20486678, 25724730, 24131596, 18020405, 23647126
Afu1g17440	19950005
Afu1g17590	26878023
Afu2g00220	25724730, 23647126, 26878023
Afu2g00430	25724730, 23647126
Afu2g00510	25724730, 23647126
Afu2g00650	20730507, 25724730, 24131596
Afu2g00680	23647126
Afu2g00690	20486678, 25724730, 24131596, 21658997, 23647126
Afu2g00710	25724730, 23647126, 19582717
Afu2g00760	24131596, 20486678, 25724730, 21658997, 23647126, 20828163
Afu2g00800	20486678
Afu2g00820	25724730
Afu2g00920	20730507, 25724730, 24131596, 23647126
Afu2g00930	25724730, 24131596
Afu2g00967	20486678
Afu2g01170	26878023, 20486678, 25724730, 19582717, 23647126, 20828163, 19950005
Afu2g01180	23647126
Afu2g01240	20486678, 26878023
Afu2g01250	20486678, 26878023
Afu2g01460	19950005
Afu2g01710	23647126
Afu2g01870	19950005
Afu2g02100	20486678, 25724730
Afu2g03120	20486678, 25724730, 23647126, 26878023
Afu2g03230	20486678, 25724730, 23647126, 26878023
Afu2g03270	23647126
Afu2g03700	19950005
Afu2g03980	24131596, 26878023, 20486678, 25724730, 23647126, 27618962, 21536156
Afu2g04290	19950005
Afu2g04450	24131596
Afu2g04480	20486678, 25724730, 23647126
Afu2g04570	21658997
Afu2g05240	20486678, 21658997, 26878023
Afu2g05340	20486678, 25724730, 23647126, 26878023
Afu2g05740	19950005
Afu2g05790	19950005
Afu2g06100	26878023
Afu2g06150	16602703
Afu2g06280	19950005
Afu2g07500	20486678
Afu2g08600	19950005
Afu2g08750	26878023
Afu2g09030	24131596, 26878023, 19582717, 21658997, 20730507, 20486678, 20828163, 21536156
Afu2g09350	25724730, 23647126
Afu2g09380	20486678
Afu2g09410	20486678
Afu2g09520	25724730, 23647126, 26878023
Afu2g10660	20486678
Afu2g11270	19950005
Afu2g11340	20486678
Afu2g12630	21658997, 20486678, 20828163, 22954343, 26878023
Afu2g12770	20730507, 25724730, 24131596, 23647126
Afu2g12850	20486678, 25724730, 23647126, 26878023
Afu2g13430	19950005
Afu2g13440	19950005
Afu2g14290	24131596
Afu2g14360	23647126
Afu2g14480	20486678, 22954343
Afu2g14520	20486678, 25724730, 23647126, 21536156
Afu2g14530	24131596
Afu2g14610	20486678
Afu2g14630	25724730
Afu2g14750	20486678, 23647126
Afu2g15130	19950005
Afu2g15160	20486678, 25724730
Afu2g15430	25724730
Afu2g15710	26878023
Afu2g16120	19950005
Afu2g16490	19950005
Afu2g16720	20486678
Afu2g17330	20486678, 26878023
Afu2g17620	20730507, 25724730, 23647126, 24131596
Afu2g17630	20486678
Afu2g17720	23647126
Afu3g00270	24131596, 20486678, 25724730, 21658997, 23647126, 22954343, 20828163, 27618962, 21536156
Afu3g00310	20486678, 25724730, 23647126, 26878023
Afu3g00320	24131596, 20486678, 25724730, 21658997, 23647126, 27618962
Afu3g00340	19950005, 23647126, 26878023, 25724730
Afu3g00370	19950005
Afu3g00380	20486678, 25724730
Afu3g00420	25724730, 23647126
Afu3g00470	25724730, 23647126
Afu3g00590	20486678, 20730507
Afu3g00610	20486678, 25724730, 24131596, 21658997, 23647126
Afu3g00650	20486678, 21658997, 22954343
Afu3g00840	24131596, 26878023, 20486678, 21658997, 22954343, 21536156
Afu3g00900	20486678, 25724730, 23647126, 26878023
Afu3g00910	19950005
Afu3g01070	20486678
Afu3g01130	20486678, 22954343
Afu3g01400	19950005
Afu3g01530	20486678
Afu3g01660	25724730, 23647126
Afu3g01910	25724730, 24131596, 23647126
Afu3g02090	20730507, 25724730, 23647126
Afu3g02270	24131596, 26878023, 19582717, 20486678, 21658997, 27618962, 21536156
Afu3g02280	20486678, 25724730, 23647126, 26878023
Afu3g02880	20486678
Afu3g02970	20486678, 26878023
Afu3g03060	21658997, 22954343, 26878023
Afu3g03080	20486678, 27618962, 23647126, 25724730
Afu3g03610	26878023
Afu3g03870	25724730, 24131596, 23647126
Afu3g03950	25724730, 23647126
Afu3g04160	20486678
Afu3g06450	19950005
Afu3g07030	21658997, 21536156, 24131596, 26878023, 20486678
Afu3g07050	26878023
Afu3g07160	24131596, 22954343
Afu3g07300	19950005
Afu3g07410	20486678
Afu3g07520	25724730, 23647126
Afu3g07640	19950005
Afu3g07740	20486678
Afu3g07870	20486678, 21536156, 24131596, 26878023
Afu3g07890	23647126
Afu3g08200	20486678
Afu3g08240	19950005
Afu3g09070	25724730
Afu3g09210	20486678, 26878023
Afu3g09230	23647126
Afu3g09250	23647126
Afu3g09740	19950005
Afu3g10690	19950005
Afu3g10760	19950005
Afu3g10780	19950005
Afu3g11280	20486678, 21536156, 26878023
Afu3g11400	20486678, 16602703
Afu3g11830	23647126
Afu3g13240	20486678, 24131596
Afu3g13270	19950005
Afu3g13470	26878023
Afu3g13790	19950005
Afu3g13880	20486678
Afu3g14030	26878023
Afu3g14420	19950005
Afu3g14510	25724730
Afu3g14620	23647126
Afu3g14680	26878023, 20828163, 19950005
Afu3g14760	19950005
Afu3g14890	23647126
Afu3g14940	20486678, 26878023
Afu3g15090	24131596, 21536156
Afu3g15210	25724730, 24131596
Afu4g00390	21658997, 25724730, 26878023
Afu4g01050	19950005
Afu4g01070	20486678
Afu4g01290	20486678, 21658997, 24131596, 22954343, 26878023
Afu4g02720	19950005, 23647126, 26878023, 25724730
Afu4g03200	20486678, 22954343
Afu4g03230	26878023
Afu4g03240	20486678, 25724730
Afu4g03350	25724730
Afu4g03490	20486678, 26878023
Afu4g03580	25724730
Afu4g03660	26878023
Afu4g03780	23647126
Afu4g03970	19950005
Afu4g04180	19950005
Afu4g04190	19950005
Afu4g06640	20486678
Afu4g06670	26878023
Afu4g06820	19950005
Afu4g07390	19950005
Afu4g07850	25724730, 24131596, 23647126
Afu4g08050	19950005
Afu4g08280	26878023
Afu4g08350	19950005
Afu4g08600	20486678
Afu4g08630	26878023
Afu4g08660	19950005
Afu4g08720	26878023, 20828163, 19950005
Afu4g08960	23647126, 26878023
Afu4g09320	20486678, 21658997, 26878023, 19582717
Afu4g09400	21658997, 26878023
Afu4g09480	25724730, 24131596, 23647126
Afu4g09580	20486678, 20828163
Afu4g09660	19950005
Afu4g09950	19950005
Afu4g10130	25724730, 23647126, 19582717
Afu4g10150	20486678, 25724730
Afu4g10760	19950005
Afu4g11580	20486678, 27618962
Afu4g11800	24131596, 26878023, 21658997, 20486678, 22954343, 21536156
Afu4g13170	20486678
Afu4g13670	20486678
Afu4g13680	19950005
Afu4g13750	20486678, 24131596
Afu4g13770	20486678, 21536156, 21658997, 26878023
Afu4g13920	23647126
Afu4g13990	20486678, 21536156, 26878023
Afu4g14000	20486678
Afu5g00630	26878023
Afu5g00670	25724730
Afu5g00710	19950005
Afu5g00760	19950005
Afu5g00790	19950005
Afu5g00820	20486678
Afu5g01080	26878023
Afu5g01120	20486678, 22954343
Afu5g01200	20486678, 26878023
Afu5g01330	20486678, 26878023
Afu5g01340	26878023, 20828163, 19950005
Afu5g01420	20486678, 16602703, 21658997, 26878023
Afu5g01830	25724730, 23647126
Afu5g01880	20486678
Afu5g01920	26878023
Afu5g01960	19950005
Afu5g01990	20486678, 26878023
Afu5g02040	24131596, 20486678, 21658997, 27618962, 16602703, 21536156
Afu5g02100	20486678
Afu5g02130	20486678, 25724730
Afu5g02260	19950005
Afu5g02330	19582717, 26878023, 20828163
Afu5g02760	19950005
Afu5g02820	26878023
Afu5g03260	19950005
Afu5g03490	20486678
Afu5g03540	20486678, 26878023
Afu5g03550	19950005
Afu5g03760	20486678, 26878023
Afu5g03990	20486678
Afu5g06050	19950005
Afu5g06090	19950005
Afu5g06320	19950005
Afu5g07080	25724730, 23647126
Afu5g07330	20486678
Afu5g07780	19950005
Afu5g07890	16602703
Afu5g08030	20486678, 23647126
Afu5g08130	19950005
Afu5g08270	25724730
Afu5g08500	19950005
Afu5g08780	25724730
Afu5g08970	19950005
Afu5g09210	21658997, 20486678
Afu5g09230	25724730
Afu5g09240	21658997, 22954343
Afu5g09460	19950005
Afu5g09580	16602703
Afu5g09860	25724730
Afu5g10380	20486678
Afu5g10490	20486678, 26878023
Afu5g10520	20486678, 25724730, 23647126, 26878023
Afu5g10530	23647126
Afu5g10930	22954343, 26878023
Afu5g11230	19950005
Afu5g12160	19950005
Afu5g12210	19950005
Afu5g12840	20486678
Afu5g13300	20486678, 20828163, 26878023
Afu5g13730	20486678
Afu5g14090	23647126
Afu5g14380	25724730
Afu5g14510	20486678, 25724730, 26878023
Afu5g14560	20486678
Afu5g14660	19950005
Afu5g14740	20486678
Afu6g00180	20486678
Afu6g00310	20486678
Afu6g00430	20486678, 26878023
Afu6g00450	20486678
Afu6g00770	24131596, 26878023, 21658997, 25724730, 20730507, 20486678
Afu6g01800	25724730, 23647126, 24131596
Afu6g02560	20486678, 25724730, 18020405
Afu6g02800	23647126
Afu6g03230	23647126
Afu6g03560	26878023
Afu6g03570	24131596, 26878023, 20486678, 25724730, 20730507, 23647126, 22954343, 18020405, 21536156
Afu6g03620	20486678, 26878023
Afu6g04360	19950005
Afu6g04690	20486678, 16602703
Afu6g04920	20486678
Afu6g05140	19950005
Afu6g05350	26878023
Afu6g06560	20486678, 26878023
Afu6g06660	20486678, 25724730
Afu6g06740	19950005
Afu6g06770	25724730
Afu6g06800	21658997, 20486678, 26878023
Afu6g07070	20730507, 25724730, 23647126, 26878023, 24131596
Afu6g07180	19950005
Afu6g07280	19950005
Afu6g07480	23647126
Afu6g08020	19950005
Afu6g08510	20486678, 25724730, 23647126, 26878023
Afu6g08700	24131596, 26878023, 20486678, 25724730, 20730507, 23647126, 22954343, 18020405, 21536156
Afu6g08840	20486678, 25724730, 23647126
Afu6g09020	19950005
Afu6g09040	20486678
Afu6g09307	26878023
Afu6g09740	20486678, 21536156, 24131596, 26878023
Afu6g10130	20486678
Afu6g10460	19950005
Afu6g11390	20486678, 25724730, 23647126, 26878023, 20828163
Afu6g11430	20486678
Afu6g11600	25724730, 24131596, 23647126
Afu6g11610	20730507, 25724730, 23647126, 26878023, 24131596
Afu6g11980	20486678, 25724730, 23647126, 22954343, 24131596
Afu6g12210	23647126
Afu6g12240	26878023
Afu6g12390	19950005
Afu6g12400	19950005
Afu6g12410	20486678, 25724730, 23647126, 26878023
Afu6g12740	25724730
Afu6g13070	19950005
Afu6g13270	20486678, 25724730, 23647126, 22954343, 24131596
Afu6g13540	20486678
Afu6g13610	25724730, 23647126, 24131596
Afu6g13670	19950005
Afu6g13760	20486678, 25724730, 23647126
Afu6g14120	19950005
Afu6g14340	22954343
Afu6g14470	16602703, 26878023
Afu6g14540	20486678, 23647126
Afu6g14570	20486678
Afu6g14620	25724730, 23647126, 26878023
Afu7g00730	24131596
Afu7g00940	20486678, 26878023
Afu7g01000	20486678
Afu7g01030	19950005
Afu7g01240	20486678, 25724730, 23647126, 26878023
Afu7g01430	19950005
Afu7g01490	19950005
Afu7g01840	19950005
Afu7g03970	26878023
Afu7g04020	20486678
Afu7g04190	19950005
Afu7g04720	20486678, 25724730, 23647126
Afu7g04760	20486678
Afu7g04910	26878023
Afu7g05030	20486678
Afu7g05140	24131596
Afu7g05610	25724730
Afu7g05930	20486678
Afu7g06140	24131596, 26878023, 20486678, 25724730, 20730507, 23647126, 22954343, 18020405, 21536156
Afu7g06150	25724730, 24131596, 23647126
Afu7g06400	23647126
Afu7g06570	19950005
Afu7g06740	25724730
Afu7g06750	16602703, 26878023
Afu7g08350	20486678
Afu7g08490	20486678, 21658997, 24131596, 21536156, 26878023
Afu8g00630	16602703, 22954343
Afu8g00710	24131596, 22954343
Afu8g01410	20486678, 21658997, 24131596, 21536156, 26878023
Afu8g01490	23647126
Afu8g01670	20486678
Afu8g01970	20486678, 25724730, 26878023
Afu8g01980	26878023
Afu8g02100	20486678, 25724730, 24131596, 18020405, 23647126
Afu8g02130	20486678, 25724730, 23647126, 26878023
Afu8g02310	20486678
Afu8g02460	24131596
Afu8g02510	24131596
Afu8g02530	20486678
Afu8g02650	19950005
Afu8g04120	20486678, 26878023
Afu8g04370	23647126
Afu8g04430	19950005
Afu8g04500	19950005
Afu8g04710	25724730
Afu8g04730	20486678
Afu8g05020	20730507, 20486678, 21658997, 21536156
Afu8g05830	19950005
Afu8g06030	23647126
Afu8g06350	20486678
Afu8g06360	20486678
Afu8g06570	23647126
Afu8g06880	20486678, 25724730
Afu8g06890	23647126
Afu8g07080	20486678, 21658997, 22954343
Afu8g07090	20730507
Afu8g07120	20486678, 25724730, 23647126, 24131596

## Sheet: A. flavus NRRL3357
ID	References	Remark
AFLA_000860-t26_1-p1	25497218; 26217704	In cases where referred articles have determined the secretome in a different strain of A. flavus, the A. flavus NRRL3357 protein identifiers were obtained by mapping the orthologs/paralogs of the experimentally identified protiens in the considered strain.
AFLA_001230-t26_1-p1	25497218; 26217704
AFLA_001410-t26_1-p1	25497218; 26217704
AFLA_001420-t26_1-p1	25497218; 26217704
AFLA_001840-t26_1-p1	25497218; 26217704
AFLA_002020-t26_1-p1	25497218; 26217704
AFLA_002090-t26_1-p1	25497218; 26217704
AFLA_002200-t26_1-p1	25497218; 26217704
AFLA_002640-t26_1-p1	25497218; 26217704
AFLA_002760-t26_1-p1	25497218; 26217704
AFLA_002900-t26_1-p1	25497218; 26217704
AFLA_003810-t26_1-p1	25497218; 26217704
AFLA_005320-t26_1-p1	25497218; 26217704
AFLA_006190-t26_1-p1	25497218; 26217704
AFLA_006340-t26_1-p1	25497218; 26217704
AFLA_006350-t26_1-p1	25497218; 26217704
AFLA_007480-t26_1-p1	25497218; 26217704
AFLA_007560-t26_1-p1	25497218; 26217704
AFLA_007690-t26_1-p1	25497218; 26217704
AFLA_007720-t26_1-p1	25497218; 26217704
AFLA_008110-t26_1-p1	www.sciencedirect.com/science/article/pii/S0885576516300364, 25497218; 26217704
AFLA_008560-t26_1-p1	25497218; 26217704
AFLA_008990-t26_1-p1	25497218; 26217704
AFLA_009060-t26_1-p1	25497218; 26217704
AFLA_009740-t26_1-p1	25497218; 26217704
AFLA_010000-t26_1-p1	25497218; 26217704
AFLA_010110-t26_1-p1	25497218; 26217704
AFLA_011080-t26_1-p1	25497218; 26217704
AFLA_011440-t26_1-p1	25497218; 26217704
AFLA_011530-t26_1-p1	25497218; 26217704
AFLA_012020-t26_1-p1	25497218; 26217704
AFLA_012960-t26_1-p1	25497218; 26217704
AFLA_013320-t26_1-p1	25497218; 26217704
AFLA_013740-t26_1-p1	25497218; 26217704
AFLA_013750-t26_1-p1	25497218; 26217704
AFLA_013760-t26_1-p1	25497218; 26217704
AFLA_013980-t26_1-p1	25497218; 26217704
AFLA_014190-t26_1-p1	26878023, 25497218; 26217704
AFLA_014290-t26_1-p1	25497218; 26217704
AFLA_015670-t26_1-p1	www.sciencedirect.com/science/article/pii/S0885576516300364, 25497218; 26217704
AFLA_016210-t26_1-p1	25497218; 26217704
AFLA_016360-t26_1-p1	25497218; 26217704
AFLA_016530-t26_1-p1	25497218; 26217704
AFLA_016860-t26_1-p1	26878023
AFLA_017100-t26_1-p1	25497218; 26217704
AFLA_017180-t26_1-p1	25497218; 26217704
AFLA_017750-t26_1-p1	25497218; 26217704
AFLA_017920-t26_1-p1	25497218; 26217704
AFLA_018450-t26_1-p1	25497218; 26217704
AFLA_018910-t26_1-p1	25497218; 26217704
AFLA_019310-t26_1-p1	26878023
AFLA_019620-t26_1-p1	25497218; 26217704
AFLA_019800-t26_1-p1	25497218; 26217704
AFLA_019980-t26_1-p1	25497218; 26217704
AFLA_020000-t26_1-p1	25497218; 26217704
AFLA_020170-t26_1-p1	25497218; 26217704
AFLA_020420-t26_1-p1	25497218; 26217704
AFLA_021000-t26_1-p1	25497218; 26217704
AFLA_021870-t26_1-p1	www.sciencedirect.com/science/article/pii/S0885576516300364, www.sciencedirect.com/science/article/pii/S0885576515300187, 25497218; 26217704
AFLA_023250-t26_1-p1	25497218; 26217704
AFLA_023350-t26_1-p1	26878023, 25497218; 26217704
AFLA_023820-t26_1-p1	26878023
AFLA_024170-t26_1-p1	26878023
AFLA_024190-t26_1-p1	25497218; 26217704
AFLA_024300-t26_1-p1	25497218; 26217704
AFLA_024930-t26_1-p1	www.sciencedirect.com/science/article/pii/S0885576516300364
AFLA_024940-t26_1-p1	www.sciencedirect.com/science/article/pii/S0885576516300364
AFLA_024950-t26_1-p1	www.sciencedirect.com/science/article/pii/S0885576516300364
AFLA_024960-t26_1-p1	www.sciencedirect.com/science/article/pii/S0885576516300364
AFLA_024970-t26_1-p1	www.sciencedirect.com/science/article/pii/S0885576516300364
AFLA_024980-t26_1-p1	www.sciencedirect.com/science/article/pii/S0885576516300364
AFLA_025130-t26_1-p1	25497218; 26217704
AFLA_025230-t26_1-p1	25497218; 26217704
AFLA_025300-t26_1-p1	25497218; 26217704
AFLA_025440-t26_1-p1	25497218; 26217704
AFLA_025660-t26_1-p1	25497218; 26217704
AFLA_026140-t26_1-p1	www.sciencedirect.com/science/article/pii/S0885576516300364, 25497218; 26217704
AFLA_026150-t26_1-p1	26878023, 25497218; 26217704
AFLA_027810-t26_1-p1	26878023, www.sciencedirect.com/science/article/pii/S0885576515300187, 25497218; 26217704
AFLA_028000-t26_1-p1	25497218; 26217704
AFLA_028260-t26_1-p1	25497218; 26217704
AFLA_028830-t26_1-p1	25497218; 26217704
AFLA_028940-t26_1-p1	www.sciencedirect.com/science/article/pii/S0885576516300364
AFLA_028950-t26_1-p1	www.sciencedirect.com/science/article/pii/S0885576516300364
AFLA_029160-t26_1-p1	25497218; 26217704
AFLA_029850-t26_1-p1	25497218; 26217704
AFLA_029950-t26_1-p1	25497218; 26217704
AFLA_030550-t26_1-p1	25497218; 26217704
AFLA_031050-t26_1-p1	25497218; 26217704
AFLA_031250-t26_1-p1	25497218; 26217704
AFLA_031760-t26_1-p1	25497218; 26217704
AFLA_033400-t26_1-p1	26878023, 25497218; 26217704
AFLA_034090-t26_1-p1	26878023, 25497218; 26217704
AFLA_034710-t26_1-p1	26878023, 25497218; 26217704
AFLA_034950-t26_1-p1	www.sciencedirect.com/science/article/pii/S0885576516300364, 25497218; 26217704
AFLA_035730-t26_1-p1	25497218; 26217704
AFLA_035800-t26_1-p1	26878023, 25497218; 26217704
AFLA_036400-t26_1-p1	25497218; 26217704
AFLA_036560-t26_1-p1	26878023
AFLA_037450-t26_1-p1	26878023, 25497218; 26217704
AFLA_037600-t26_1-p1	25497218; 26217704
AFLA_037690-t26_1-p1	25497218; 26217704
AFLA_038530-t26_1-p1	26878023, 25497218; 26217704
AFLA_038650-t26_1-p1	25497218; 26217704
AFLA_038690-t26_1-p1	25497218; 26217704
AFLA_038700-t26_1-p1	25497218; 26217704
AFLA_038790-t26_1-p1	26878023, 25497218; 26217704
AFLA_039020-t26_1-p1	25497218; 26217704
AFLA_039160-t26_1-p1	25497218; 26217704
AFLA_039340-t26_1-p1	25497218; 26217704
AFLA_039370-t26_1-p1	25497218; 26217704
AFLA_039450-t26_1-p1	25497218; 26217704
AFLA_039520-t26_1-p1	26878023
AFLA_039570-t26_1-p1	25497218; 26217704
AFLA_039580-t26_1-p1	25497218; 26217704
AFLA_040430-t26_1-p1	www.sciencedirect.com/science/article/pii/S0885576516300364, 25497218; 26217704
AFLA_040800-t26_1-p1	25497218; 26217704
AFLA_040820-t26_1-p1	25497218; 26217704
AFLA_041320-t26_1-p1	25497218; 26217704
AFLA_041450-t26_1-p1	25497218; 26217704
AFLA_041490-t26_1-p1	25497218; 26217704
AFLA_041760-t26_1-p1	25497218; 26217704
AFLA_041820-t26_1-p1	www.sciencedirect.com/science/article/pii/S0885576516300364, www.sciencedirect.com/science/article/pii/S0885576515300187, 25497218; 26217704
AFLA_041880-t26_1-p1	25497218; 26217704
AFLA_041900-t26_1-p1	26878023
AFLA_041950-t26_1-p1	26878023
AFLA_042090-t26_1-p1	25497218; 26217704
AFLA_042310-t26_1-p1	25497218; 26217704
AFLA_043860-t26_1-p1	25497218; 26217704
AFLA_044960-t26_1-p1	25497218; 26217704
AFLA_045290-t26_1-p1	25497218; 26217704
AFLA_045570-t26_1-p1	25497218; 26217704
AFLA_045690-t26_1-p1	25497218; 26217704
AFLA_045980-t26_1-p1	25497218; 26217704
AFLA_046500-t26_1-p1	25497218; 26217704
AFLA_049190-t26_1-p1	25497218; 26217704
AFLA_049420-t26_1-p1	26878023, 25497218; 26217704
AFLA_049430-t26_1-p1	26878023, 25497218; 26217704
AFLA_050140-t26_1-p1	25497218; 26217704
AFLA_050610-t26_1-p1	25497218; 26217704
AFLA_051020-t26_1-p1	25497218; 26217704
AFLA_051140-t26_1-p1	26878023, 25497218; 26217704
AFLA_051540-t26_1-p1	25497218; 26217704
AFLA_052810-t26_1-p1	26878023
AFLA_053100-t26_1-p1	25497218; 26217704
AFLA_053390-t26_1-p1	26878023
AFLA_053690-t26_1-p1	25497218; 26217704
AFLA_053870-t26_1-p1	25497218; 26217704
AFLA_054090-t26_1-p1	25497218; 26217704
AFLA_055290-t26_1-p1	25497218; 26217704
AFLA_055790-t26_1-p1	26878023
AFLA_057050-t26_1-p1	25497218; 26217704
AFLA_057670-t26_1-p1	25497218; 26217704
AFLA_057680-t26_1-p1	25497218; 26217704
AFLA_057690-t26_1-p1	25497218; 26217704
AFLA_057770-t26_1-p1	www.sciencedirect.com/science/article/pii/S0885576515300187, 25497218; 26217704
AFLA_057990-t26_1-p1	25497218; 26217704
AFLA_058600-t26_1-p1	26878023
AFLA_059410-t26_1-p1	26878023
AFLA_059500-t26_1-p1	25497218; 26217704
AFLA_059820-t26_1-p1	25497218; 26217704
AFLA_060030-t26_1-p1	25497218; 26217704
AFLA_060100-t26_1-p1	25497218; 26217704
AFLA_060110-t26_1-p1	26878023, 25497218; 26217704
AFLA_060140-t26_1-p1	25497218; 26217704
AFLA_061050-t26_1-p1	25497218; 26217704
AFLA_061110-t26_1-p1	25497218; 26217704
AFLA_061720-t26_1-p1	25497218; 26217704
AFLA_062630-t26_1-p1	25497218; 26217704
AFLA_062640-t26_1-p1	25497218; 26217704
AFLA_062820-t26_1-p1	25497218; 26217704
AFLA_062930-t26_1-p1	25497218; 26217704
AFLA_063040-t26_1-p1	26878023, 25497218; 26217704
AFLA_063070-t26_1-p1	25497218; 26217704
AFLA_063120-t26_1-p1	25497218; 26217704
AFLA_063480-t26_1-p1	25497218; 26217704
AFLA_063510-t26_1-p1	25497218; 26217704
AFLA_064740-t26_1-p1	25497218; 26217704
AFLA_064840-t26_1-p1	25497218; 26217704
AFLA_064860-t26_1-p1	25497218; 26217704
AFLA_064920-t26_1-p1	26878023
AFLA_065010-t26_1-p1	25497218; 26217704
AFLA_065190-t26_1-p1	25497218; 26217704
AFLA_065450-t26_1-p1	25497218; 26217704
AFLA_065540-t26_1-p1	25497218; 26217704
AFLA_066150-t26_1-p1	25497218; 26217704
AFLA_066300-t26_1-p1	25497218; 26217704
AFLA_066550-t26_1-p1	26878023
AFLA_066680-t26_1-p1	25497218; 26217704
AFLA_066760-t26_1-p1	25497218; 26217704
AFLA_066840-t26_1-p1	25497218; 26217704
AFLA_066980-t26_1-p1	25497218; 26217704
AFLA_067180-t26_1-p1	25497218; 26217704
AFLA_067550-t26_1-p1	www.sciencedirect.com/science/article/pii/S0885576516300364, www.sciencedirect.com/science/article/pii/S0885576515300187, 25497218; 26217704
AFLA_067860-t26_1-p1	25497218; 26217704
AFLA_068080-t26_1-p1	25497218; 26217704
AFLA_068300-t26_1-p1	26878023, 25497218; 26217704
AFLA_068830-t26_1-p1	25497218; 26217704
AFLA_069090-t26_1-p1	25497218; 26217704
AFLA_069620-t26_1-p1	25497218; 26217704
AFLA_069670-t26_1-p1	26878023, 25497218; 26217704
AFLA_069820-t26_1-p1	www.sciencedirect.com/science/article/pii/S0885576516300364, 25497218; 26217704
AFLA_069870-t26_1-p1	25497218; 26217704
AFLA_070170-t26_1-p1	25497218; 26217704
AFLA_070470-t26_1-p1	26878023
AFLA_070660-t26_1-p1	25497218; 26217704
AFLA_070810-t26_1-p1	25497218; 26217704
AFLA_072700-t26_1-p1	25497218; 26217704
AFLA_073070-t26_1-p1	25497218; 26217704
AFLA_073080-t26_1-p1	25497218; 26217704
AFLA_074080-t26_1-p1	25497218; 26217704
AFLA_074820-t26_1-p1	25497218; 26217704
AFLA_074920-t26_1-p1	25497218; 26217704
AFLA_075370-t26_1-p1	25497218; 26217704
AFLA_075580-t26_1-p1	25497218; 26217704
AFLA_075800-t26_1-p1	25497218; 26217704
AFLA_076120-t26_1-p1	25497218; 26217704
AFLA_076820-t26_1-p1	25497218; 26217704
AFLA_077650-t26_1-p1	25497218; 26217704
AFLA_077840-t26_1-p1	25497218; 26217704
AFLA_078900-t26_1-p1	26878023, 25497218; 26217704
AFLA_080430-t26_1-p1	25497218; 26217704
AFLA_080490-t26_1-p1	25497218; 26217704
AFLA_081480-t26_1-p1	26878023, 25497218; 26217704
AFLA_082250-t26_1-p1	26878023
AFLA_082390-t26_1-p1	25497218; 26217704
AFLA_082890-t26_1-p1	25497218; 26217704
AFLA_083300-t26_1-p1	25497218; 26217704
AFLA_083360-t26_1-p1	25497218; 26217704
AFLA_083420-t26_1-p1	25497218; 26217704
AFLA_085460-t26_1-p1	25497218; 26217704
AFLA_085850-t26_1-p1	25497218; 26217704
AFLA_086080-t26_1-p1	25497218; 26217704
AFLA_086510-t26_1-p1	25497218; 26217704
AFLA_087060-t26_1-p1	26878023
AFLA_087170-t26_1-p1	26878023, www.sciencedirect.com/science/article/pii/S0885576516300364, 25497218; 26217704
AFLA_087870-t26_1-p1	25497218; 26217704
AFLA_089400-t26_1-p1	26878023, 25497218; 26217704
AFLA_089770-t26_1-p1	25497218; 26217704
AFLA_090090-t26_1-p1	25497218; 26217704
AFLA_090490-t26_1-p1	25497218; 26217704
AFLA_090590-t26_1-p1	25497218; 26217704
AFLA_090690-t26_1-p1	www.sciencedirect.com/science/article/pii/S0885576516300364, 25497218; 26217704
AFLA_090710-t26_1-p1	25497218; 26217704
AFLA_091500-t26_1-p1	25497218; 26217704
AFLA_092210-t26_1-p1	25497218; 26217704
AFLA_092920-t26_1-p1	25497218; 26217704
AFLA_094270-t26_1-p1	25497218; 26217704
AFLA_094280-t26_1-p1	25497218; 26217704
AFLA_094450-t26_1-p1	26878023, 25497218; 26217704
AFLA_095400-t26_1-p1	26878023, 25497218; 26217704
AFLA_096120-t26_1-p1	25497218; 26217704
AFLA_096230-t26_1-p1	25497218; 26217704
AFLA_096650-t26_1-p1	26878023, 25497218; 26217704
AFLA_096660-t26_1-p1	25497218; 26217704
AFLA_096770-t26_1-p1	25497218; 26217704
AFLA_097130-t26_1-p1	25497218; 26217704
AFLA_097310-t26_1-p1	25497218; 26217704
AFLA_097670-t26_1-p1	25497218; 26217704
AFLA_097770-t26_1-p1	25497218; 26217704
AFLA_097890-t26_1-p1	www.sciencedirect.com/science/article/pii/S0885576516300364
AFLA_099000-t26_1-p1	25497218; 26217704
AFLA_099020-t26_1-p1	25497218; 26217704
AFLA_100100-t26_1-p1	25497218; 26217704
AFLA_100650-t26_1-p1	26878023, 25497218; 26217704
AFLA_101230-t26_1-p1	www.sciencedirect.com/science/article/pii/S0885576516300364, 25497218; 26217704
AFLA_101770-t26_1-p1	www.sciencedirect.com/science/article/pii/S0885576516300364
AFLA_101800-t26_1-p1	25497218; 26217704
AFLA_101960-t26_1-p1	25497218; 26217704
AFLA_102010-t26_1-p1	25497218; 26217704
AFLA_102190-t26_1-p1	25497218; 26217704
AFLA_102480-t26_1-p1	25497218; 26217704
AFLA_104300-t26_1-p1	26878023, 25497218; 26217704
AFLA_104670-t26_1-p1	25497218; 26217704
AFLA_104690-t26_1-p1	25497218; 26217704
AFLA_104760-t26_1-p1	25497218; 26217704
AFLA_104880-t26_1-p1	26878023
AFLA_104890-t26_1-p1	25497218; 26217704
AFLA_104930-t26_1-p1	25497218; 26217704
AFLA_105450-t26_1-p1	25497218; 26217704
AFLA_105840-t26_1-p1	25497218; 26217704
AFLA_105900-t26_1-p1	25497218; 26217704
AFLA_105910-t26_1-p1	25497218; 26217704
AFLA_105920-t26_1-p1	26878023
AFLA_107410-t26_1-p1	25497218; 26217704
AFLA_107790-t26_1-p1	26878023, 25497218; 26217704
AFLA_107800-t26_1-p1	25497218; 26217704
AFLA_107860-t26_1-p1	25497218; 26217704
AFLA_108160-t26_1-p1	25497218; 26217704
AFLA_108950-t26_1-p1	25497218; 26217704
AFLA_109350-t26_1-p1	26878023
AFLA_109400-t26_1-p1	25497218; 26217704
AFLA_109490-t26_1-p1	25497218; 26217704
AFLA_109960-t26_1-p1	25497218; 26217704
AFLA_110160-t26_1-p1	26878023, 25497218; 26217704
AFLA_110890-t26_1-p1	25497218; 26217704
AFLA_110960-t26_1-p1	26878023
AFLA_111970-t26_1-p1	25497218; 26217704
AFLA_113260-t26_1-p1	25497218; 26217704
AFLA_113270-t26_1-p1	25497218; 26217704
AFLA_116020-t26_1-p1	25497218; 26217704
AFLA_116030-t26_1-p1	25497218; 26217704
AFLA_116040-t26_1-p1	www.sciencedirect.com/science/article/pii/S0885576516300364, 25497218; 26217704
AFLA_116120-t26_1-p1	25497218; 26217704
AFLA_116630-t26_1-p1	25497218; 26217704
AFLA_116650-t26_1-p1	www.sciencedirect.com/science/article/pii/S0885576516300364, 25497218; 26217704
AFLA_116740-t26_1-p1	25497218; 26217704
AFLA_117760-t26_1-p1	26878023, 25497218; 26217704
AFLA_118170-t26_1-p1	25497218; 26217704
AFLA_118450-t26_1-p1	www.sciencedirect.com/science/article/pii/S0885576516300364
AFLA_118790-t26_1-p1	25497218; 26217704
AFLA_118940-t26_1-p1	25497218; 26217704
AFLA_119040-t26_1-p1	26878023
AFLA_119150-t26_1-p1	25497218; 26217704
AFLA_119700-t26_1-p1	25497218; 26217704
AFLA_119780-t26_1-p1	25497218; 26217704
AFLA_119860-t26_1-p1	www.sciencedirect.com/science/article/pii/S0885576516300364, 25497218; 26217704
AFLA_120180-t26_1-p1	25497218; 26217704
AFLA_120410-t26_1-p1	25497218; 26217704
AFLA_120700-t26_1-p1	25497218; 26217704
AFLA_121230-t26_1-p1	25497218; 26217704
AFLA_121260-t26_1-p1	25497218; 26217704
AFLA_121370-t26_1-p1	26878023
AFLA_121670-t26_1-p1	25497218; 26217704
AFLA_121970-t26_1-p1	25497218; 26217704
AFLA_122240-t26_1-p1	25497218; 26217704
AFLA_122380-t26_1-p1	25497218; 26217704
AFLA_122390-t26_1-p1	25497218; 26217704
AFLA_122400-t26_1-p1	www.sciencedirect.com/science/article/pii/S0885576516300364, 25497218; 26217704
AFLA_123170-t26_1-p1	25497218; 26217704
AFLA_123690-t26_1-p1	26878023
AFLA_123770-t26_1-p1	26878023
AFLA_124310-t26_1-p1	25497218; 26217704
AFLA_124390-t26_1-p1	26878023, 25497218; 26217704
AFLA_124660-t26_1-p1	25497218; 26217704
AFLA_126000-t26_1-p1	25497218; 26217704
AFLA_126410-t26_1-p1	25497218; 26217704
AFLA_126710-t26_1-p1	25497218; 26217704
AFLA_126780-t26_1-p1	26878023, 25497218; 26217704
AFLA_126870-t26_1-p1	25497218; 26217704
AFLA_127130-t26_1-p1	25497218; 26217704
AFLA_127930-t26_1-p1	25497218; 26217704
AFLA_128060-t26_1-p1	25497218; 26217704
AFLA_128480-t26_1-p1	26878023, 25497218; 26217704
AFLA_128610-t26_1-p1	25497218; 26217704
AFLA_128870-t26_1-p1	25497218; 26217704
AFLA_129230-t26_1-p1	25497218; 26217704
AFLA_129440-t26_1-p1	26878023
AFLA_129960-t26_1-p1	26878023
AFLA_131570-t26_1-p1	25497218; 26217704
AFLA_131770-t26_1-p1	25497218; 26217704
AFLA_131910-t26_1-p1	25497218; 26217704
AFLA_132770-t26_1-p1	25497218; 26217704
AFLA_134170-t26_1-p1	25497218; 26217704
AFLA_135210-t26_1-p1	25497218; 26217704
AFLA_135400-t26_1-p1	25497218; 26217704
AFLA_136480-t26_1-p1	25497218; 26217704
AFLA_137870-t26_1-p1	25497218; 26217704
AFLA_137880-t26_1-p1	25497218; 26217704
AFLA_138090-t26_1-p1	25497218; 26217704
AFLA_138380-t26_1-p1	25497218; 26217704
AFLA_138790-t26_1-p1	25497218; 26217704
AFLA_139470-t26_1-p1	25497218; 26217704
AFLA_139490-t26_1-p1	25497218; 26217704

## Sheet: A. niger CBS513.88
ID	References	Remark
An01g00210	22300648	In cases where referred articles have determined the secretome in a different strain of A. niger, the A. niger CBS513.88 protein identifiers were obtained by mapping the orthologs/paralogs of the experimentally identified protiens in the considered strain.
An01g00330	26053961, 19618504, 22443316, 28232095, 22300648, 22873931, 20545367, 21698107, 20959013
An01g00370	22300648
An01g00490	22873931, 22300648, 20959013
An01g00530	26053961, 22136231
An01g00680	20959013
An01g00780	26053961, 19618504, 22443316, 22008461, 28232095, 22300648, 22873931, 20406453, 20959013
An01g01320	22300648
An01g01430	22873931, 22300648, 20959013
An01g01540	26053961, 19618504, 26878023, 27419196, 22300648, 22873931, 20545367, 21698107, 20959013
An01g01550	19618504, 27419196, 28232095, 22300648, 22873931, 20545367, 21698107, 20406453, 20959013
An01g01630	26053961
An01g01750	26053961, 19618504, 26878023, 27419196, 22443316, 28232095, 22300648, 22873931, 21698107, 20959013
An01g01820	19618504, 27419196, 28232095, 22300648, 22873931, 20545367, 21698107, 20406453, 20959013
An01g01870	26053961, 22300648, 19618504
An01g01920	22873931, 22300648
An01g03090	26053961, 19618504, 28232095, 22300648, 22136231, 20959013
An01g03340	22443316, 22873931, 26053961, 27419196
An01g04530	22873931, 26053961, 22300648, 22136231, 19618504
An01g04560	26053961, 19618504, 22443316, 27419196, 22873931, 20959013
An01g06280	22873931, 26053961, 22300648, 19618504, 20959013
An01g06310	22873931
An01g06500	20959013
An01g06620	22873931, 22300648, 19618504, 20959013
An01g06650	22300648
An01g09220	19618504, 28232095, 22300648, 22873931, 20545367, 21698107, 20406453, 20959013
An01g09960	26053961, 19618504, 22443316, 27419196, 22008461, 28232095, 22300648, 22873931, 21698107, 20406453, 20959013
An01g09970	22873931
An01g09980	20406453
An01g10350	26053961, 19618504, 22443316, 27419196, 28232095, 22300648, 20545367, 21698107, 20406453, 20959013
An01g10580	26053961, 19618504, 26878023, 22443316, 22300648, 22873931, 21698107, 20959013
An01g10930	19618504, 27419196, 28232095, 22300648, 22873931, 20545367, 21698107, 20959013
An01g11010	26053961, 19618504, 22443316, 27419196, 28232095, 22300648, 22873931, 20545367, 21698107, 20406453, 20959013
An01g11520	26053961, 22300648, 22136231, 19618504, 20959013
An01g11660	26053961, 19618504, 22443316, 27419196, 22008461, 28232095, 22300648, 22873931, 20959013
An01g11670	26053961, 22300648
An01g12150	26053961, 19618504, 22443316, 27419196, 28232095, 22300648, 20545367, 21698107, 20406453, 20959013
An01g12240	20406453, 20545367, 22300648, 22136231, 20959013
An01g12440	19618504
An01g12450	26053961, 19618504, 22443316, 28232095, 22300648, 22873931, 21698107, 20406453, 20959013
An01g12550	26053961, 19618504, 27419196, 28232095, 22300648, 22873931, 20545367, 21698107, 20406453, 20959013
An01g13660	22443316, 22873931, 20959013
An01g14010	22443316, 22873931, 20959013
An01g14130	19618504
An01g14410	22136231
An01g14520	22873931, 21698107, 22300648, 22136231, 20959013
An01g14600	22443316, 22873931
An01g14650	22300648
An01g14670	22443316, 22300648, 20959013
An01g14730	26053961, 19618504, 27419196, 28232095, 22300648, 22873931, 20545367, 21698107, 20406453, 20959013
An01g14940	26053961, 19618504, 22443316, 27419196, 22300648, 22873931, 20406453, 20959013
An01g14960	26053961, 19618504, 20959013
An01g14980	22873931, 26053961
An02g00190	19618504, 26878023, 22300648, 22873931, 20545367, 21698107, 20959013
An02g00330	22136231
An02g00460	26878023, 22300648, 20959013
An02g00610	20545367, 19618504
An02g00740	22873931, 22300648, 22136231, 20959013
An02g00850	22873931, 19618504
An02g01550	22443316, 20545367, 19618504, 22873931, 20959013
An02g02540	22300648, 20959013
An02g02920	19618504
An02g03070	26053961, 19618504, 22443316, 27419196, 28232095, 22300648, 22873931, 20545367, 21698107, 20959013
An02g03260	22873931
An02g03310	22873931, 20545367, 27419196, 19618504
An02g04060	22873931, 20545367, 20959013
An02g04690	26053961, 19618504, 22443316, 27419196, 22300648, 22873931, 21698107, 20959013
An02g04900	26053961, 19618504, 22443316, 28232095, 20545367, 20406453, 20959013
An02g05680	22300648
An02g05730	20406453
An02g06550	22873931
An02g07020	20406453, 27419196, 22300648
An02g07210	22873931, 27419196, 22300648, 20959013
An02g09090	19618504, 22443316, 22300648, 22873931, 20545367, 21698107, 20406453, 20959013
An02g09690	27419196, 22300648, 19618504
An02g10340	22300648
An02g10550	26053961, 22443316, 27419196, 22300648, 22873931, 20545367, 21698107, 20406453, 20959013
An02g10620	19618504
An02g11150	26053961, 19618504, 26878023, 27419196, 22443316, 28232095, 22300648, 22136231, 22873931, 21698107, 20406453, 20959013
An02g11180	22873931, 27419196, 22136231, 19618504, 20959013
An02g11390	22873931, 27419196, 28232095, 20406453, 19618504
An02g11620	22873931, 22300648, 20959013
An02g11660	19618504
An02g11720	27419196
An02g11890	22300648
An02g12450	22300648, 19618504, 20959013
An02g12505	26053961, 22300648, 19618504, 20959013
An02g13180	22873931, 28232095, 22300648, 19618504
An02g13220	19618504, 27419196, 22300648, 22873931, 20545367, 20959013
An02g13300	22873931, 22300648, 20959013
An02g13580	20406453, 27419196, 22300648, 19618504
An02g13650	22443316, 22873931, 26053961, 20959013
An02g13740	20545367
An02g13750	26053961, 19618504, 22443316, 27419196, 22300648, 22873931, 21698107, 20959013
An02g14290	22873931, 22300648, 22136231, 20959013
An03g00250	22873931, 21698107
An03g00460	19618504, 26878023, 28232095, 22300648, 22873931, 20545367, 21698107, 20406453, 20959013
An03g00500	26053961, 19618504, 22443316, 28232095, 22300648, 22873931, 21698107, 20959013
An03g00770	22873931, 21698107, 20959013
An03g00830	26053961
An03g00940	26053961, 19618504, 22443316, 27419196, 22008461, 28232095, 22300648, 21698107, 20406453, 20959013
An03g00960	19618504, 22443316, 27419196, 22008461, 28232095, 22300648, 22873931, 21698107, 20406453, 20959013
An03g01010	26053961, 19618504, 26878023, 27419196, 22443316, 28232095, 22300648, 22873931, 21698107, 20959013
An03g01050	26053961, 19618504, 28232095, 22300648, 22873931, 20959013
An03g01060	19618504, 20959013
An03g01660	22873931, 20545367, 22300648, 19618504, 20959013
An03g01670	22136231
An03g02080	22300648, 19618504
An03g02400	19618504
An03g02490	19618504
An03g02525	20545367
An03g03300	22873931, 26053961, 22300648, 20959013
An03g03660	20406453
An03g03750	22443316, 22873931, 20959013
An03g04190	22443316, 22873931, 21698107, 22300648, 20959013
An03g05200	26053961, 19618504, 22443316, 27419196, 28232095, 22300648, 22873931, 20545367, 21698107, 20406453, 20959013
An03g05210	22136231
An03g05260	19618504
An03g05290	26053961, 19618504, 22443316, 27419196, 28232095, 22300648, 22873931, 20545367, 21698107, 20406453, 20959013
An03g05530	26053961, 19618504, 22443316, 27419196, 22300648, 22873931, 20545367, 21698107, 20959013
An03g05560	22873931
An03g05930	20959013
An03g06220	26053961, 19618504, 22443316, 27419196, 28232095, 22300648, 22873931, 20545367, 21698107, 20959013
An03g06270	26053961, 19618504, 26878023, 27419196, 28232095, 22300648, 22873931, 20545367, 21698107, 20959013
An03g06310	20545367, 26053961, 20959013
An03g06450	22873931, 26053961, 22300648
An03g06540	20959013
An03g06550	26053961, 19618504, 22443316, 27419196, 22008461, 26878023, 28232095, 22300648, 22873931, 20545367, 21698107, 20406453, 20959013
An03g06560	22873931, 22300648
An03g06630	22300648, 20959013
An03g06740	26053961, 22300648, 19618504, 20959013
An04g00410	27419196
An04g01230	19618504, 22443316, 27419196, 28232095, 22300648, 22873931, 20545367, 21698107, 20959013
An04g01440	22443316, 22873931, 22300648, 20959013
An04g03170	22873931, 22300648, 20959013
An04g03400	27419196
An04g03460	22873931, 22300648
An04g03530	27419196
An04g03590	19618504, 27419196, 22300648, 22873931, 20545367, 20959013
An04g03830	22873931, 20959013
An04g03930	27419196
An04g04440	22873931, 20959013
An04g06920	19618504, 27419196, 28232095, 22300648, 22873931, 20545367, 21698107, 20406453, 20959013
An04g06930	26053961, 19618504, 22443316, 27419196, 22008461, 28232095, 22300648, 22873931, 20545367, 21698107, 20406453, 20959013
An04g07160	22873931, 26053961, 22300648, 19618504, 20959013
An04g08150	26053961
An04g08510	20959013
An04g08730	19618504, 27419196, 22300648, 22873931, 20545367, 21698107, 20959013
An04g08830	20545367
An04g09360	26053961, 22300648, 20959013
An04g09650	22873931
An04g09690	22443316, 26053961, 22300648, 19618504, 20959013
An04g09700	26053961, 19618504, 22443316, 28232095, 22300648, 20959013
An04g09710	22300648, 20959013
An04g09890	22873931
An04g10110	22443316, 22873931, 21698107, 22136231, 20959013
An04g10400	22443316, 22873931, 20959013
An05g01010	19618504, 27419196, 22300648, 22873931, 20545367, 20959013
An05g01320	22443316, 26053961, 22300648, 19618504
An05g01860	21698107, 20959013
An05g02100	26053961, 19618504, 22443316, 27419196, 22008461, 28232095, 22300648, 22873931, 20545367, 21698107, 20406453, 20959013
An05g02170	26878023, 22873931, 27419196, 22300648, 19618504
An05g02390	22873931, 22300648, 20959013
An05g02440	22443316, 22300648, 20959013
An05g02540	22443316, 22873931, 20959013
An06g00160	22443316, 22873931, 26053961, 20959013
An06g00170	26053961, 19618504, 22443316, 27419196, 22300648, 22873931, 20545367, 20959013
An06g00190	26053961, 19618504, 22443316, 26878023, 28232095, 22300648, 22873931, 21698107, 20959013
An06g00290	26053961, 19618504, 22443316, 27419196, 28232095, 22300648, 20545367, 21698107, 20406453, 20959013
An06g00310	22873931, 22300648, 19618504
An06g00350	22300648, 20959013
An06g00360	20959013
An06g00720	19618504, 22300648, 22873931, 20545367, 21698107, 20959013
An06g01000	19618504
An07g00170	26053961, 22300648, 21698107
An07g00440	22873931, 22300648, 20959013
An07g00450	26878023, 22300648
An07g00510	19618504, 20959013
An07g01320	22443316, 21698107, 20959013
An07g02360	19618504, 28232095, 22300648, 22136231, 22873931, 20545367, 21698107, 20959013
An07g02440	22300648
An07g02730	22873931, 21698107, 26053961, 20959013
An07g02870	22443316, 22873931, 22300648
An07g03340	22873931, 20406453
An07g03410	20545367
An07g03880	22873931, 20545367, 27419196
An07g03930	20959013
An07g04070	22136231
An07g04420	26053961, 19618504, 22443316, 27419196, 28232095, 22300648, 20545367, 21698107, 20406453, 20959013
An07g04470	22873931, 22300648, 20959013
An07g05660	22873931, 21698107
An07g07520	19618504
An07g07530	26053961, 19618504, 22443316, 22300648, 22873931, 21698107, 20959013
An07g07630	26053961, 19618504, 27419196, 22300648, 22873931, 20959013
An07g07700	22873931, 19618504
An07g08030	26878023, 22873931, 27419196, 22300648, 19618504
An07g08400	22873931, 26053961, 21698107
An07g08640	22873931, 22300648, 19618504
An07g08940	22443316, 28232095, 22300648
An07g08950	22443316, 26053961, 28232095, 22300648
An07g09330	26053961, 19618504, 22443316, 27419196, 22008461, 28232095, 22300648, 22873931, 20959013
An07g10060	22873931
An08g00490	22873931, 22300648, 19618504, 20959013
An08g01000	27419196
An08g01100	22300648, 22136231, 20959013
An08g01180	22873931, 20545367, 22300648, 19618504, 20959013
An08g01760	26053961, 22300648, 22136231, 19618504, 22008461
An08g01900	26053961, 19618504, 27419196, 22300648, 22873931, 21698107, 20406453, 20959013
An08g02590	22873931, 20545367, 21698107, 22300648, 20959013
An08g03060	22873931, 22300648, 22136231, 19618504, 20959013
An08g03580	26053961, 19618504, 22443316, 28232095, 22300648, 20545367, 21698107, 20406453, 20959013
An08g03650	22136231
An08g03890	22300648
An08g04490	26053961, 19618504, 22443316, 27419196, 26878023, 28232095, 22300648, 22873931, 20545367, 21698107, 20959013
An08g04630	22443316, 22873931, 22300648
An08g04640	26053961, 19618504, 22443316, 26878023, 28232095, 22300648, 22873931, 21698107, 20959013
An08g05230	26053961, 19618504, 22443316, 22300648, 22873931, 21698107, 20959013
An08g06730	22873931
An08g07090	22873931
An08g07290	27419196
An08g07350	26053961, 19618504, 26878023, 27419196, 22300648, 22873931, 20545367, 21698107, 20959013
An08g08370	22873931, 22300648, 22136231, 19618504, 20959013
An08g08750	22873931, 22300648
An08g09030	20406453, 27419196, 22300648
An08g09420	22873931, 22300648, 20959013
An08g09550	20959013
An08g09610	22873931
An08g09710	22300648
An08g09840	22136231
An08g09850	22873931, 22300648, 19618504, 20959013
An08g10780	26053961, 19618504, 22443316, 28232095, 22300648, 22136231, 22873931, 20545367, 20959013
An08g11030	22443316, 22873931, 22300648, 19618504, 20959013
An08g11070	28232095, 22300648, 22136231, 19618504, 20959013
An08g11190	22873931
An08g11860	22443316, 22300648, 19618504
An08g12250	22873931
An09g00120	26053961, 19618504, 27419196, 22008461, 28232095, 22300648, 20406453, 20959013
An09g00260	20545367, 22300648, 19618504, 20959013
An09g00540	20959013
An09g00670	26053961, 19618504, 22443316, 27419196, 28232095, 22300648, 22873931, 20545367, 21698107, 20959013
An09g00790	20959013
An09g00840	22443316, 22873931
An09g00880	26053961, 19618504, 22443316, 28232095, 22300648, 22873931, 20545367, 21698107, 20959013
An09g01050	22873931, 27419196, 22300648, 22136231
An09g01190	22873931, 26053961, 22300648, 19618504, 20959013
An09g01240	19618504, 27419196, 22300648, 22873931, 20545367, 20959013
An09g01920	20959013
An09g02160	22873931, 26053961, 22300648, 19618504, 20959013
An09g02180	22873931, 27419196, 22300648, 19618504
An09g02240	26053961, 27419196, 28232095, 22300648, 22873931, 20545367, 20959013
An09g02560	22873931, 21698107, 22300648, 20959013
An09g02830	19618504
An09g02980	22300648
An09g03070	22873931
An09g03100	26053961, 19618504, 27419196, 28232095, 20545367, 21698107, 20959013
An09g03120	26053961
An09g03260	22443316, 22873931, 26053961, 22300648, 20959013
An09g03300	22300648, 27419196, 20406453, 19618504, 20959013
An09g03650	22873931, 21698107, 22300648, 22136231, 20959013
An09g04335	22873931
An09g04360	22873931
An09g05120	20959013
An09g05870	27419196
An09g05920	22873931, 20545367, 22300648
An09g05940	26053961, 19618504, 22300648, 22873931, 20545367, 21698107, 20406453, 20959013
An09g06250	27419196, 19618504
An09g06400	22873931, 20545367, 21698107
An09g06800	27419196
An10g00190	21698107, 19618504
An10g00210	26053961
An10g00310	22873931
An10g00400	26053961, 19618504, 27419196, 28232095, 22300648, 22873931, 20545367, 21698107, 20406453, 20959013
An10g00780	22136231
An10g00790	22300648
An10g00800	26053961, 19618504, 22443316, 28232095, 22300648, 22873931, 20545367, 21698107, 20959013
An10g00870	27419196, 22136231, 19618504
An10g00970	22443316, 26053961, 22300648
An11g00040	26053961, 22443316, 22136231, 22873931, 21698107, 20959013
An11g00100	26878023, 22300648, 22873931, 20545367, 21698107, 20959013
An11g00200	26053961, 19618504, 27419196, 22300648, 22873931, 20959013
An11g00310	22136231
An11g00350	22136231
An11g00390	22300648, 19618504
An11g01110	26053961, 19618504, 26878023, 27419196, 22443316, 28232095, 22300648, 22873931, 21698107, 20959013
An11g01120	20406453
An11g01220	26053961, 22300648, 20959013
An11g01540	22873931, 26053961, 21698107, 20959013
An11g01660	22873931
An11g02100	27419196, 22300648
An11g02440	22300648
An11g02990	22873931
An11g03120	27419196, 19618504
An11g03200	20959013
An11g03340	26053961, 19618504, 22443316, 27419196, 22008461, 28232095, 22300648, 22873931, 20545367, 21698107, 20406453, 20959013
An11g03740	26053961, 19618504, 26878023, 27419196, 28232095, 22300648, 22873931, 20545367, 21698107, 20959013
An11g03760	20959013
An11g04040	26053961, 19618504
An11g04180	21698107
An11g04370	19618504
An11g05580	26878023, 22300648
An11g05870	20959013
An11g06080	22873931, 22300648
An11g06090	22873931, 26053961, 22300648
An11g06320	22300648
An11g06330	22300648
An11g06540	19618504, 27419196, 22300648, 22873931, 20545367, 20959013
An11g07960	22873931
An12g00950	22443316, 22873931, 26053961, 22300648, 20959013
An12g01910	26053961, 19618504, 22300648, 22873931, 20545367, 21698107, 20406453, 20959013
An12g02070	19618504
An12g02220	26053961, 22300648, 22136231, 19618504, 22008461
An12g02450	22873931
An12g02460	26053961, 19618504, 27419196, 28232095, 20545367, 21698107, 20959013
An12g02550	26053961, 27419196
An12g02680	27419196
An12g03300	22873931, 26053961, 21698107, 20959013
An12g03440	20545367, 20406453, 19618504
An12g04610	19618504
An12g04700	22873931, 28232095
An12g05010	22443316, 26053961, 22300648, 19618504, 20959013
An12g05700	22300648
An12g05960	19618504, 26878023, 27419196, 22300648, 22873931, 21698107, 20959013
An12g06930	26053961, 19618504, 22443316, 27419196, 22008461, 28232095, 22300648, 22873931, 20545367, 21698107, 20406453, 20959013
An12g07500	22873931, 26053961, 22300648, 19618504, 20959013
An12g07840	22443316, 19618504
An12g08280	26053961, 19618504, 27419196, 28232095, 22300648, 22136231, 22873931, 20545367, 20959013
An12g08890	22300648, 20959013
An12g09180	22300648, 22136231
An12g09310	22300648
An12g09510	20406453
An12g10390	22873931, 20545367, 26053961, 27419196, 22300648
An12g10630	22873931, 22300648, 19618504
An12g10810	19618504
An12g10830	22300648
An13g00620	22443316
An13g01260	22873931, 22300648, 22136231, 19618504, 20959013
An13g01470	19618504
An13g01520	22873931, 26053961, 21698107, 20959013
An13g01750	19618504, 26878023, 22300648, 22873931, 21698107, 20959013
An13g01880	22443316, 22300648, 19618504
An13g02110	22300648
An13g02120	22300648
An13g02130	22873931, 27419196, 22300648, 19618504, 20959013
An13g02450	22300648, 20959013
An13g02480	22873931, 21698107, 22300648, 20959013
An13g02820	22136231
An13g03140	22136231
An13g03800	22136231
An14g00800	22443316, 22873931, 26053961, 22300648, 19618504
An14g00860	22873931, 22300648, 19618504, 20959013
An14g01068	26053961, 19618504
An14g01130	19618504
An14g01390	22300648, 19618504
An14g01550	22873931, 22300648, 19618504, 20959013
An14g01620	22873931, 22300648, 20959013
An14g01690	22136231
An14g01770	26053961, 19618504, 27419196, 22300648, 22873931, 20959013
An14g01790	26053961, 28232095, 22300648
An14g01800	26053961, 19618504, 27419196, 28232095, 22300648, 22873931, 20959013
An14g01820	26053961, 22443316, 26878023, 22300648, 22873931, 20545367, 21698107, 20406453, 20959013
An14g02070	22300648
An14g02100	26053961, 19618504, 22443316, 22300648, 22873931, 21698107, 20959013
An14g02150	26053961, 19618504, 22443316, 27419196, 22300648, 22873931, 21698107, 20959013
An14g02470	26053961, 19618504, 22443316, 27419196, 22008461, 28232095, 22300648, 22873931, 20545367, 21698107, 20406453, 20959013
An14g02660	22443316, 22873931, 22300648, 19618504, 20959013
An14g02670	26053961, 19618504, 22443316, 22300648, 22873931, 21698107, 20959013
An14g02760	26053961, 22443316, 22008461, 28232095, 22300648, 21698107, 20406453, 20959013
An14g02980	22443316
An14g03070	22136231
An14g03250	22873931
An14g03520	22873931, 22300648
An14g04200	22443316, 22873931, 26053961, 22300648, 20959013
An14g04240	22873931, 22300648
An14g04370	26053961, 19618504, 20959013
An14g04710	26053961, 19618504, 22443316, 22008461, 26878023, 28232095, 22300648, 22873931, 20545367, 21698107, 20406453, 20959013
An14g05340	22136231
An14g05800	26053961, 19618504, 28232095, 22300648, 20406453, 20959013
An14g05820	26053961, 19618504, 22443316, 27419196, 28232095, 22300648, 20545367, 21698107, 20406453, 20959013
An14g06730	20959013
An14g07390	27419196
An15g00620	27419196, 22300648
An15g01890	26053961, 19618504, 22443316, 27419196, 22008461, 28232095, 22300648, 22873931, 21698107, 20406453, 20959013
An15g01940	26053961, 19618504, 26878023, 27419196, 28232095, 22300648, 22873931, 20545367, 21698107, 20959013
An15g02250	22443316
An15g02300	26053961, 19618504, 22443316, 27419196, 22008461, 28232095, 22300648, 22873931, 21698107, 20406453, 20959013
An15g02350	19618504
An15g03550	26053961, 27419196, 19618504
An15g04550	26053961
An15g04570	26053961
An15g04800	26053961, 19618504, 27419196, 22300648, 22873931, 20959013
An15g05130	20959013
An15g05270	22300648
An15g05370	22443316, 22873931, 22300648, 20959013
An15g05960	19618504
An15g06280	26053961, 22443316, 22300648, 22136231, 22873931, 20959013
An15g06560	22873931
An15g07230	27419196, 19618504
An15g07520	19618504, 27419196, 22300648, 22136231, 22873931, 21698107, 20959013
An15g07560	26053961, 22136231, 19618504
An15g07570	20959013
An15g07700	26053961, 22300648
An15g07790	22443316
An15g07800	22300648, 20959013
An15g07810	22873931
An16g00540	26053961, 22300648
An16g00670	22443316, 22873931, 26053961, 20959013
An16g01780	19618504, 20959013
An16g01850	22873931, 26053961
An16g01880	19618504, 27419196, 28232095, 22300648, 22136231, 22873931, 20959013
An16g02730	22873931
An16g02760	22300648
An16g02910	22873931, 22300648
An16g03330	22873931, 27419196, 20959013
An16g03700	19618504, 22443316, 22300648, 22136231, 22873931, 21698107, 20959013
An16g04080	22136231
An16g04200	20406453
An16g04840	22873931
An16g05090	21698107
An16g05420	20406453
An16g05570	20406453
An16g06120	26053961, 19618504, 22443316, 27419196, 28232095, 22300648, 22873931, 20545367, 21698107, 20959013
An16g06140	22873931
An16g06800	26053961, 19618504, 22443316, 28232095, 22300648, 22873931, 20545367, 21698107, 20406453, 20959013
An16g06990	22873931, 22300648, 20959013
An16g07040	22873931
An16g07410	21698107
An16g07920	22873931, 21698107
An16g08090	22873931, 22300648
An16g08570	20545367
An16g08870	22300648, 22136231, 19618504, 20959013
An16g09260	21698107
An17g00420	22136231
An17g00760	22873931, 22300648, 19618504
An18g00260	20959013
An18g00630	22873931
An18g01090	22873931, 20959013
An18g01320	26053961, 19618504, 27419196, 22873931, 20545367, 21698107, 20959013
An18g01870	20959013
An18g02690	20406453
An18g02752	22873931, 21698107, 27419196, 22300648, 20959013
An18g02830	20959013
An18g03570	26053961, 19618504, 22443316, 27419196, 22008461, 28232095, 22300648, 22873931, 21698107, 20406453, 20959013
An18g04040	22136231
An18g04070	19618504
An18g04100	26053961, 19618504, 27419196, 22300648, 22136231, 20545367, 20406453, 20959013
An18g04140	22873931, 22300648, 19618504, 20959013
An18g04220	20545367
An18g04800	22300648
An18g04810	22443316, 26053961, 22300648, 19618504, 20959013
An18g05500	22873931, 27419196
An18g05940	26053961, 22300648, 19618504, 20959013
An18g06210	22873931
An19g00100	19618504
An19g00270	20959013

## Sheet: A. terreus NIH2624
ID	References	Remark
ATET_00024	27664725	In cases where referred articles have determined the secretome in a different strain of A. terreus, the A. terreus NIH2624 protein identifiers were obtained by mapping the orthologs/paralogs of the experimentally identified protiens in the considered strain.
ATET_00272	26878023
ATET_00302	26878023, 27664725
ATET_00336	26878023, 20532780
ATET_00616	27664725
ATET_00658	26878023, 20532780
ATET_00809	20532780
ATET_01031	20532780
ATET_01089	27664725
ATET_01242	26878023, 20532780, 27664725
ATET_01271	26878023, 27664725
ATET_01375	20532780
ATET_01675	26878023
ATET_01914	27664725
ATET_02148	26878023
ATET_02150	26878023
ATET_02212	27664725
ATET_02515	20532780
ATET_02561	27664725
ATET_02590	20532780
ATET_02661	27664725
ATET_02688	26878023, 27664725
ATET_02713	26878023, 20532780
ATET_02806	26878023, 20532780
ATET_02872	26878023, 27664725
ATET_03047	26878023, 20532780
ATET_03277	27664725
ATET_03458	26878023
ATET_03524	26878023
ATET_03688	27664725, 20532780
ATET_03727	26878023, 27664725
ATET_03900	20532780
ATET_04085	26878023
ATET_04359	26878023
ATET_04375	27664725
ATET_04390	26878023
ATET_04660	26878023
ATET_04676	20532780
ATET_04708	27664725
ATET_04781	27664725
ATET_04823	27664725
ATET_04941	20532780
ATET_05002	26878023, 27664725
ATET_05003	27664725
ATET_05106	27664725
ATET_05177	20532780
ATET_05185	20532780
ATET_05269	26878023
ATET_05327	26878023
ATET_05510	26878023
ATET_05533	26878023
ATET_05549	20532780
ATET_05980	27664725
ATET_06125	26878023, 20532780
ATET_06182	26878023
ATET_06245	26878023
ATET_06274	26878023
ATET_06546	20532780
ATET_06617	26878023, 20532780
ATET_06663	27664725
ATET_06726	27664725
ATET_07110	26878023, 27664725
ATET_07121	26878023, 20532780
ATET_07125	26878023
ATET_07370	26878023
ATET_07383	27664725
ATET_07419	26878023, 20532780
ATET_07420	27664725
ATET_07461	27664725
ATET_07477	20532780
ATET_07481	20532780
ATET_07484	26878023
ATET_07748	27664725
ATET_07804	27664725
ATET_07817	20532780
ATET_07931	26878023, 20532780
ATET_07939	26878023, 27664725
ATET_08034	26878023
ATET_08149	20532780
ATET_08475	26878023
ATET_08718	20532780
ATET_08906	27664725
ATET_09052	27664725
ATET_09250	26878023, 20532780
ATET_09343	26878023, 27664725
ATET_09537	27664725
ATET_09580	26878023
ATET_09844	26878023, 20532780
ATET_09875	20532780
ATET_10012	26878023
ATET_10049	27664725
ATET_10242	27664725
ATET_10253	27664725
ATET_10274	26878023, 20532780
ATET_10320	26878023, 20532780
ATET_10323	20532780

## Sheet: A. nidulans FGSC A4
ID	References	Remark
AN0012	22835028	In cases where referred articles have determined the secretome in a different strain of A. nidulans, the A. nidulans FGSC A4 protein identifiers were obtained by mapping the orthologs/paralogs of the experimentally identified protiens in the considered strain.
AN0131	27588040
AN0207	27588040
AN0221	27508003
AN0224	22835028, 27508003
AN0231	27588040, 27508003
AN0240	22300648
AN0241	27508003
AN0245	22835028, 27588040, 27508003, 24316358
AN0330	22300648
AN0392	22835028, 27588040, 27508003
AN0393	22300648, 27588040, 27508003
AN0395	27588040
AN0402	27588040
AN0472	25043916, 22300648, 22835028, 27588040, 27508003
AN0484	27588040, 27508003
AN0493	27588040
AN0494	22835028, 27508003
AN0543	27588040, 27508003
AN0550	22835028, 27588040, 27508003
AN0558	27588040, 27508003
AN0567	27508003
AN0712	27508003
AN0726	27588040
AN0736	27588040
AN0741	22835028
AN0756	22835028, 27588040
AN0768	22835028, 27588040
AN0779	22835028, 27588040, 27508003
AN0787	22835028, 27588040, 27508003
AN0861	27588040
AN0878	27588040
AN0901	27588040
AN0933	22835028, 27588040, 27508003, 24316358
AN0941	25043916, 22835028, 27588040, 27508003
AN0980	22835028
AN10030	22300648, 22835028, 27588040, 27508003
AN10031	27588040
AN10040	22835028
AN10150	22300648, 27588040, 27508003
AN10230	22300648, 27508003
AN10233	22300648
AN10274	22835028, 27508003
AN10277	27508003
AN10296	27508003
AN10311	27508003
AN10318	27588040, 27508003
AN10326	22835028, 27588040
AN1035	22835028, 27588040
AN10351	27508003
AN10419	22835028, 27508003
AN10444	22835028, 27588040, 27508003
AN10482	25043916, 22835028, 27588040, 27508003, 24316358
AN10563	27508003
AN1058	27588040, 27508003
AN10672	22835028, 27588040, 27508003
AN10683	27588040
AN10790	27588040
AN10919	22835028, 27588040, 27508003
AN10930	27588040, 27508003
AN11046	22835028, 27588040
AN11070	27508003
AN11121	27508003
AN11143	22300648, 22835028, 27588040, 27508003
AN11149	27588040
AN11152	22835028, 27588040, 27508003
AN11233	22835028, 27588040, 27508003
AN11243	27588040
AN11246	22835028
AN1131	27588040, 27508003
AN1142	27588040, 27508003
AN11698	27508003
AN11714	27508003
AN11777	22300648, 22835028, 27508003
AN11778	22300648, 22835028, 27508003
AN11897	27508003
AN11920	27588040, 27508003
AN11921	27588040, 27508003
AN11954	27508003
AN1197	22835028, 27588040, 27508003
AN11979	27508003
AN11981	22835028, 27588040, 27508003
AN12097	22835028, 27508003
AN1218	27588040, 27508003
AN12193	27508003
AN12368	27508003
AN12465	27508003
AN12473	27588040
AN1263	22300648, 27508003
AN1273	22835028, 27588040, 27508003
AN1285	22835028, 27588040, 27508003
AN1318	22300648, 22835028, 27588040, 27508003
AN1320	22300648, 22835028, 27588040, 27508003
AN1332	27588040
AN1338	27508003
AN1342	27508003
AN1426	22300648, 22835028, 27588040, 27508003
AN1433	22835028, 27588040, 27508003
AN1449	27588040
AN1502	22835028, 27588040, 27508003, 24316358
AN1551	27588040
AN1567	27588040
AN1571	22835028, 27588040
AN1602	27588040, 27508003
AN1638	22300648
AN1675	27588040
AN1719	27508003
AN1723	27588040
AN1772	22835028, 27588040, 27508003
AN1792	22835028, 27588040, 27508003
AN1799	22300648, 22835028, 27588040, 27508003
AN1804	22835028
AN1807	27588040
AN1813	22835028, 27588040, 27508003
AN1818	25043916, 22300648, 22835028, 27588040, 27508003
AN1852	27588040
AN1855	27588040, 27508003
AN1864	27588040
AN1870	27588040, 27508003
AN1882	22300648
AN1950	27588040
AN2017	25043916, 22835028, 27588040, 27508003
AN2018	22835028, 27588040, 27508003
AN2060	22300648, 22835028, 27588040, 27508003
AN2062	27588040
AN2112	22835028, 27588040, 27508003
AN2119	22835028, 27588040, 27508003
AN2140	27588040
AN2217	22835028, 27508003
AN2227	27508003
AN2237	22300648, 22835028, 27508003
AN2319	27588040
AN2325	22835028, 27588040, 27508003
AN2331	22300648, 22835028, 27588040, 27508003
AN2338	27588040
AN2350	27588040
AN2359	22835028, 27508003
AN2360	27588040, 27508003
AN2366	25043916, 22835028, 27588040, 27508003, 24316358
AN2383	22300648
AN2385	22835028, 27588040, 27508003
AN2387	22835028, 27588040, 27508003
AN2388	27588040, 27508003
AN2395	25043916, 22835028, 27588040, 27508003
AN2424	27588040
AN2463	27508003
AN2493	27588040
AN2528	22835028, 27588040
AN2533	22835028
AN2534	22835028
AN2537	22835028, 27588040
AN2569	22300648, 22835028, 27588040, 27508003
AN2572	22835028, 27588040, 27508003
AN2574	22835028, 27508003
AN2582	27588040, 27508003
AN2612	27508003
AN2632	22835028
AN2648	22835028, 27588040, 27508003
AN2659	27588040, 27508003
AN2664	22835028
AN2702	27508003
AN2704	27588040, 27508003
AN2710	22835028
AN2719	27588040
AN2790	22835028, 27588040, 27508003
AN2818	27588040
AN2828	25043916, 22835028, 27588040, 27508003, 24316358
AN2834	22835028, 27588040, 27508003
AN2875	27508003
AN2903	22835028, 27588040, 27508003, 24316358
AN2928	27588040, 27508003
AN2936	27508003
AN2954	22835028, 27588040, 27508003, 24316358
AN2999	22835028
AN3046	22835028, 27588040
AN3049	22300648, 27588040, 27508003
AN3054	22835028, 27588040, 27508003
AN3057	27508003
AN3083	27508003
AN3091	27508003
AN3112	22300648, 27508003
AN3141	27588040
AN3201	27508003
AN3211	22835028, 27588040, 27508003
AN3212	27588040
AN3218	27588040, 27508003
AN3229	27588040, 27508003
AN3246	27508003
AN3262	27588040, 27508003
AN3297	27508003
AN3307	27588040
AN3321	27588040
AN3337	27588040
AN3351	25043916, 27508003, 22300648, 27588040, 22835028, 24316358
AN3360	27588040
AN3388	22835028, 27588040
AN3390	22835028, 27588040, 27508003
AN3393	22300648, 22835028, 27588040, 27508003
AN3402	22835028, 27588040, 27508003
AN3403	27588040
AN3418	22835028, 27588040, 27508003
AN3432	22300648
AN3469	27508003
AN3592	27588040, 27508003
AN3613	25043916, 22300648, 22835028, 27588040, 27508003
AN3712	22300648
AN3730	22835028, 27588040, 27508003
AN3764	22835028, 27588040, 27508003
AN3777	27588040
AN3790	22835028, 27588040, 27508003, 24316358
AN3804	22835028, 27588040
AN3860	22835028, 27508003
AN3902	27588040, 27508003
AN3903	27508003
AN3914	27588040
AN3918	22835028, 27588040, 27508003, 24316358
AN3925	27588040
AN3959	22835028
AN3983	22300648, 24316358
AN4006	22835028, 27588040
AN4041	22835028, 27588040, 27508003
AN4052	27588040
AN4055	22835028, 27588040, 27508003, 24316358
AN4064	22835028
AN4095	27588040
AN4102	25043916, 22835028, 27588040, 27508003, 24316358
AN4212	27588040, 27508003
AN4245	25043916, 22835028, 27588040, 27508003
AN4260	27588040, 27508003
AN4282	22300648
AN4376	22300648, 27508003
AN4379	27588040, 27508003
AN4381	27588040, 27508003
AN4390	22300648, 22835028, 27588040, 27508003
AN4467	27588040
AN4504	27588040
AN4515	27588040, 27508003
AN4575	22835028, 27588040, 27508003
AN4583	22300648
AN4700	22300648, 27508003
AN4702	27588040
AN4728	27588040
AN4793	27508003
AN4807	27508003
AN4809	22300648, 22835028, 27588040, 27508003, 24316358
AN4825	25043916, 27508003, 22300648, 27588040, 22835028, 24316358
AN4845	27588040, 27508003
AN4846	27588040
AN4852	27508003
AN4860	22300648, 22835028, 27588040, 27508003
AN4871	25043916, 22300648, 27508003, 24316358
AN4874	27508003
AN4882	27588040
AN4897	27588040
AN4901	27588040, 27508003
AN5061	22835028
AN5125	27588040
AN5129	27588040
AN5130	27508003
AN5176	22835028, 27508003
AN5194	27508003
AN5267	22300648, 22835028, 27588040, 27508003
AN5282	22835028, 27588040, 27508003
AN5309	25043916, 22835028, 27588040
AN5311	22300648, 22835028, 27588040, 27508003
AN5320	27508003
AN5321	22835028
AN5328	27588040, 27508003
AN5353	27588040
AN5361	22835028
AN5442	22835028, 27588040
AN5463	27588040, 27508003
AN5558	25043916, 27508003, 22300648, 27588040, 22835028, 24316358
AN5660	27588040
AN5727	22835028, 27588040, 27508003
AN5733	22300648
AN5749	22835028, 27588040, 27508003
AN5762	27588040
AN5810	22300648
AN5879	25043916, 22835028, 27588040, 27508003
AN5885	27588040
AN5937	22835028, 27588040
AN5939	22835028, 27588040, 27508003
AN5942	22835028, 27588040, 27508003
AN5944	22300648, 22835028, 27588040, 27508003
AN5976	25043916, 22835028, 27588040, 27508003, 24316358
AN5996	27588040
AN6010	27588040
AN6037	22300648, 27508003
AN6048	22300648, 22835028
AN6093	22835028, 27588040, 27508003
AN6103	27588040, 27508003
AN6106	22835028, 27588040, 27508003
AN6273	25043916, 22835028, 27588040
AN6382	22300648, 22835028, 27588040, 27508003
AN6395	22835028, 27508003
AN6405	27508003
AN6422	22835028, 27508003
AN6427	22835028
AN6428	22835028, 27588040, 27508003
AN6438	22835028, 27588040, 27508003
AN6470	22835028, 27588040, 27508003
AN6473	22835028, 27588040, 27508003
AN6476	27588040, 27508003
AN6525	27508003
AN6535	22300648, 22835028, 27588040, 27508003
AN6542	22300648
AN6606	27588040
AN6620	22835028, 27588040, 27508003
AN6621	22835028, 27588040, 27508003
AN6635	27588040, 27508003
AN6652	25043916, 22835028, 27588040, 27508003, 24316358
AN6673	22835028, 27508003
AN6685	27588040
AN6686	27588040
AN6697	27588040, 27508003
AN6717	22300648
AN6748	27588040
AN6753	22300648
AN6795	22835028, 27588040, 27508003
AN6819	22835028, 27588040, 27508003
AN6927	27508003
AN6954	27588040
AN7041	22835028, 27588040, 27508003
AN7046	22835028, 27508003
AN7087	22835028, 27588040, 27508003
AN7102	22835028, 27588040, 27508003
AN7117	22300648, 22835028
AN7121	22835028, 27588040
AN7135	22300648, 22835028, 27588040, 27508003
AN7142	27588040
AN7151	27508003
AN7152	22835028, 27588040, 27508003
AN7159	22300648, 22835028, 27508003
AN7161	27588040
AN7181	22835028, 27588040, 27508003, 24316358
AN7187	22300648, 22835028
AN7193	22300648
AN7214	22835028, 27588040, 27508003
AN7230	22835028, 27508003
AN7231	22835028, 27588040, 27508003
AN7269	22835028, 27588040, 27508003, 24316358
AN7274	27588040
AN7275	22835028, 27508003
AN7307	22835028, 27588040, 27508003, 24316358
AN7313	22835028, 27588040
AN7331	27508003
AN7345	25043916, 22835028, 27588040, 27508003
AN7349	22835028, 27588040, 27508003, 24316358
AN7366	22835028, 27588040
AN7389	27588040, 27508003
AN7391	22835028
AN7393	22835028
AN7396	25043916, 22835028, 27588040, 27508003, 24316358
AN7401	22300648, 25043916, 22835028, 27508003
AN7402	22300648, 22835028, 27588040, 27508003
AN7407	27588040
AN7436	27588040
AN7488	27588040
AN7511	22835028, 27588040, 27508003
AN7521	27588040
AN7541	22835028
AN7598	22835028, 27588040, 27508003
AN7619	27588040, 27508003
AN7624	27588040, 27508003
AN7634	27588040
AN7646	22835028, 27588040, 27508003
AN7657	22300648, 22835028, 27588040, 27508003
AN7669	27588040
AN7690	27588040
AN7691	22835028, 27588040, 27508003
AN7735	27588040
AN7781	22835028, 27588040, 27508003
AN7792	27588040
AN7812	27588040, 27508003
AN7823	27588040, 27508003
AN7828	22835028, 27588040, 27508003
AN7832	27588040, 27508003
AN7836	27588040, 27508003
AN7865	27508003
AN7870	27588040
AN7891	27588040, 27508003
AN7900	27588040, 27508003
AN7908	22300648, 22835028, 27588040, 27508003
AN7912	27588040, 27508003
AN7949	22835028, 27588040, 27508003
AN7950	25043916, 27508003, 22300648, 27588040, 22835028, 24316358
AN7961	22835028
AN7962	22300648, 22835028, 27588040, 27508003
AN7987	27588040, 27508003
AN7998	27588040, 27508003
AN8007	22300648, 22835028, 27588040, 27508003, 24316358
AN8046	25043916, 22835028, 27588040
AN8068	22835028, 27588040, 27508003
AN8086	22835028, 27588040, 27508003
AN8099	27588040
AN8138	22835028, 27588040
AN8145	27508003
AN8149	27588040
AN8167	27588040
AN8175	27588040
AN8216	22300648
AN8218	22835028, 27588040, 27508003
AN8241	22300648, 22835028
AN8265	27508003
AN8266	27588040
AN8333	22300648, 22835028, 27588040, 27508003
AN8341	27588040
AN8343	27588040
AN8363	22835028, 27588040
AN8389	27588040, 27508003
AN8395	27588040
AN8401	22835028, 27508003
AN8432	22835028, 27588040, 27508003
AN8445	25043916, 22835028, 27588040, 27508003
AN8453	22835028, 27588040
AN8461	27588040
AN8466	27588040
AN8477	27508003
AN8480	22835028, 27588040, 27508003
AN8484	22835028, 27508003
AN8500	27588040
AN8532	27588040
AN8544	27588040, 27508003
AN8546	27508003
AN8581	27588040, 27508003
AN8602	22300648, 27588040, 27508003
AN8653	27588040
AN8657	22835028
AN8662	27588040
AN8664	22300648
AN8689	22300648
AN8730	27588040, 27508003
AN8735	22300648
AN8761	22835028, 27588040, 27508003
AN8808	22835028, 27588040
AN8880	27588040
AN8891	22835028, 27588040, 27508003
AN8908	22835028, 27588040, 27508003
AN8927	27588040
AN8953	25043916, 22835028, 27588040, 27508003
AN8969	22835028, 27588040
AN8977	22835028, 27588040, 27508003
AN9001	27588040
AN9006	27588040
AN9035	22835028, 27588040
AN9042	22835028, 27588040, 27508003, 24316358
AN9054	22835028, 27588040, 24316358
AN9067	27588040
AN9130	22835028, 27588040, 27508003
AN9146	22835028
AN9156	22835028, 27588040, 27508003
AN9166	22835028
AN9183	22835028, 27588040, 27508003
AN9186	27588040
AN9273	27588040
AN9276	22835028, 27508003
AN9286	22835028, 27508003
AN9287	22835028, 27508003
AN9339	25043916, 22835028, 27588040, 27508003, 24316358
AN9340	27588040, 27508003
AN9348	24316358
AN9361	22835028, 27588040, 27508003
AN9365	27588040
AN9380	22835028, 27588040, 27508003, 24316358
AN9383	22300648, 22835028, 27588040, 27508003
AN9388	22835028, 27588040, 27508003
AN9402	22835028, 27588040, 27508003
AN9439	22300648, 22835028, 27588040, 27508003

## Sheet: A. oryzae RIB40
ID	References	Remark
AO090001000063	28232095	In cases where referred articles have determined the secretome in a different strain of A. oryzae, the A. oryzae RIB40 protein identifiers were obtained by mapping the orthologs/paralogs of the experimentally identified protiens in the considered strain.
AO090001000111	22341915, 16672490, 28232095
AO090001000135	28232095, 28237882
AO090001000143	28232095
AO090001000207	28232095
AO090001000208	22341915, 16672490, 28232095, 28237882
AO090001000311	28237882
AO090001000348	28232095, 28237882
AO090001000406	28237882
AO090001000449	28232095
AO090001000484	19129648
AO090001000492	22341915, 28232095, 28237882
AO090001000544	28232095, 28237882
AO090001000617	28237882
AO090001000642	19129648
AO090001000649	28237882
AO090003000042	28237882
AO090003000058	28237882
AO090003000239	28237882
AO090003000321	22341915, 16672490, 28232095, 15618633, 28237882
AO090003000323	28237882
AO090003000354	28232095, 28237882
AO090003000412	28237882
AO090003000415	19129648
AO090003000476	28232095
AO090003000680	22341915, 28237882
AO090003000833	28232095
AO090003000876	28232095, 26464108
AO090003000935	20159576
AO090003000990	28232095
AO090003001017	28232095
AO090003001036	22341915, 28232095, 20159576, 19129648, 28237882
AO090003001045	28237882
AO090003001209	16672490, 28232095
AO090003001305	28232095
AO090003001511	28232095, 28237882
AO090003001591	16226332, 16672490, 19129648, 28237882, 22341915, 28232095, 15618633, 20159576
AO090005000029	28232095
AO090005000045	19129648
AO090005000064	28232095
AO090005000217	28232095
AO090005000347	16672490, 28232095, 28237882
AO090005000382	28232095
AO090005000639	28232095, 28237882
AO090005000697	22341915, 16672490, 28232095, 19129648, 28237882
AO090005000897	28232095
AO090005000986	28232095, 28237882
AO090005001044	28237882
AO090005001084	28232095, 28237882
AO090005001090	28232095
AO090005001484	28232095
AO090005001526	28237882
AO090005001553	28232095, 28237882
AO090009000117	28232095
AO090009000144	28232095
AO090009000356	28232095, 28237882
AO090009000416	28237882
AO090009000471	28237882
AO090009000478	28232095
AO090009000493	28237882
AO090009000554	28232095, 28237882
AO090009000563	28237882
AO090009000579	16672490, 28232095, 28237882
AO090010000029	28237882
AO090010000122	28232095
AO090010000202	28232095
AO090010000314	28232095
AO090010000493	22341915, 28232095, 19129648, 28237882
AO090010000534	28237882
AO090010000744	28237882
AO090010000746	22341915, 16672490, 28232095, 15618633, 28237882
AO090010000753	28232095
AO090011000036	28232095, 19129648, 20159576, 28237882
AO090011000052	22341915, 28232095, 20159576, 19129648, 28237882
AO090011000062	28237882
AO090011000115	28237882
AO090011000119	28237882
AO090011000140	28232095, 28237882
AO090011000141	28237882
AO090011000195	28232095
AO090011000235	28232095
AO090011000300	28237882
AO090011000347	28232095, 26464108
AO090011000362	28232095, 28237882
AO090011000472	22341915
AO090011000665	28232095
AO090011000715	28237882
AO090011000745	28232095, 28237882
AO090012000046	28237882
AO090012000135	28232095, 28237882
AO090012000143	28232095
AO090012000298	28232095, 28237882
AO090012000356	28237882
AO090012000445	28232095, 28237882
AO090012000706	28232095, 28237882
AO090012000809	28237882
AO090012000941	28232095, 28237882
AO090020000207	28232095, 28237882
AO090020000289	16672490, 19129648, 28237882
AO090020000381	28237882
AO090020000517	28237882
AO090020000640	28232095
AO090020000650	16672490, 28232095, 28237882
AO090020000715	28232095
AO090023000053	28237882
AO090023000158	28232095
AO090023000264	28237882
AO090023000365	28232095
AO090023000448	28232095
AO090023000602	28232095, 28237882
AO090023000609	28232095
AO090023000787	28237882
AO090023000804	28232095
AO090023000905	28237882
AO090023000944	16226332, 16672490, 19129648, 28237882, 22341915, 28232095, 15618633, 20159576
AO090023000980	28237882
AO090026000102	28232095, 28237882
AO090026000127	28232095, 28237882
AO090026000357	28232095
AO090038000223	28232095, 28237882
AO090038000279	28232095
AO090038000425	28232095, 28237882
AO090038000439	28232095, 28237882
AO090038000444	22341915
AO090038000471	28232095, 28237882
AO090102000010	28232095
AO090102000079	26464108, 28237882
AO090102000092	28232095
AO090102000152	28237882
AO090102000564	28237882
AO090103000043	28232095
AO090103000073	28237882
AO090103000120	28232095, 28237882
AO090103000127	28232095, 28237882
AO090103000423	22341915, 16672490, 28232095, 28237882
AO090103000463	22341915
AO090113000062	28232095
AO090113000063	28232095, 19129648
AO090113000144	28237882
AO090120000008	28237882
AO090120000026	16672490, 28232095, 16226332
AO090120000068	22341915, 28232095, 28237882
AO090120000158	28237882
AO090120000196	16226332, 16672490, 19129648, 28237882, 22341915, 28232095, 15618633, 20159576
AO090120000232	28237882
AO090120000280	28237882
AO090120000474	22341915, 28232095, 19129648, 15618633, 28237882
AO090124000063	28232095
AO090138000055	28237882
AO090138000160	28232095, 19129648, 20159576, 28237882
AO090138000172	28237882
AO090166000050	28237882
AO090166000084	28232095
AO090701000246	28232095
AO090701000274	28232095, 28237882
AO090701000315	28237882
AO090701000321	28237882
AO090701000344	28232095
AO090701000345	28232095
AO090701000355	28237882
AO090701000400	28232095
AO090701000525	28232095
AO090701000579	28232095, 28237882
AO090701000639	28237882
AO090701000720	28237882
AO090701000770	28232095, 28237882
AO090701000808	22341915
AO090701000841	28232095, 28237882
AO090701000884	28237882
AO090701000885	28232095, 28237882
AO090701000887	28232095, 28237882

## Sheet: Literature Sources
PMID	Reference
	Title	Journal	Authors
28237882	A comparative secretome analysis of industrial Aspergillus oryzae and its spontaneous mutant ZJGS-LZ-21.	Int J Food Microbiol. 2017 May 2;248:1-9. doi: 10.1016/j.ijfoodmicro.2017.02.003. Epub 2017 Feb 8.	Zhu Y, Liang X, Zhang H, Feng W, Liu Y, Zhang F, Linhardt RJ.
28232095	Mixed colonies of Aspergillus niger and Aspergillus oryzae cooperatively degrading wheat bran.	Fungal Genet Biol. 2017 May;102:31-37. doi: 10.1016/j.fgb.2017.02.006. Epub 2017 Feb 20.	Benoit-Gelber I, Gruntjes T, Vinck A, van Veluw JG, Wösten HAB, Boeren S, Vervoort JJM, de Vries RP.
27664725	Do cultural conditions induce differential protein expression: Profiling of extracellular proteome of Aspergillus terreus CM20.	Microbiol Res. 2016 Nov;192:73-83. doi: 10.1016/j.micres.2016.06.006. Epub 2016 Jun 18.	M S, Singh S, Tiwari R, Goel R, Nain L.
27618962	Insight into Enzymatic Degradation of Corn, Wheat, and Soybean Cell Wall Cellulose Using Quantitative Secretome Analysis of Aspergillus fumigatus.	J Proteome Res. 2016 Dec 2;15(12):4387-4402. Epub 2016 Oct 10.	Sharma Ghimire P, Ouyang H, Wang Q, Luo Y, Shi B, Yang J, Lü Y, Jin C.
27588040	Lytic polysaccharide monooxygenases and other oxidative enzymes are abundantly secreted by Aspergillus nidulans grown on different starches.	Biotechnol Biofuels. 2016 Sep 1;9(1):187. doi: 10.1186/s13068-016-0604-0. eCollection 2016.	Nekiunaite L, Arntzen MØ, Svensson B, Vaaje-Kolstad G, Abou Hachem M.
27508003	Mapping N-linked glycosylation of carbohydrate-active enzymes in the secretome of Aspergillus nidulans grown on lignocellulose.	Biotechnol Biofuels. 2016 Aug 8;9:168. doi: 10.1186/s13068-016-0580-4. eCollection 2016.	Rubio MV, Zubieta MP, Franco Cairo JP, Calzado F, Paes Leme AF, Squina FM, Prade RA, de Lima Damásio AR.
27419196	Secretome data from Trichoderma reesei and Aspergillus niger cultivated in submerged and sequential fermentation methods.	Data Brief. 2016 Jun 8;8:588-98. doi: 10.1016/j.dib.2016.05.080. eCollection 2016 Sep.	Florencio C, Cunha FM, Badino AC, Farinas CS, Ximenes E, Ladisch MR.
26878023	Proteomic Analysis of Pathogenic Fungi Reveals Highly Expressed Conserved Cell Wall Proteins.	J Fungi (Basel). 2016 Mar;2(1). pii: 6. Epub 2016 Jan 12.	Champer J, Ito JI, Clemons KV, Stevens DA, Kalkum M.
26464108	Production and characterization of two major Aspergillus oryzae secreted prolyl endopeptidases able to efficiently digest proline-rich peptides of gliadin.	Microbiology. 2015 Dec;161(12):2277-88. doi: 10.1099/mic.0.000198. Epub 2015 Oct 12.	Eugster PJ, Salamin K, Grouzmann E, Monod M.
26217704	Data set for the mass spectrometry based exoproteome analysis of Aspergillus flavus isolates.	Data Brief. 2014 Dec 15;2:42-7. doi: 10.1016/j.dib.2014.12.001. eCollection 2015 Mar.	Muthu Selvam R, Nithya R, Narmatha Devi P, Bhuvana Shree RS, Valar Nila M, Demonte NL, Thangavel C, Jeya Maheshwari J, Lalitha P, Venkatesh Prajna N, Dharmalingam K.
26053961	Comparative Secretome Analysis of Trichoderma reesei and Aspergillus niger during Growth on Sugarcane Biomass.	PLoS One. 2015 Jun 8;10(6):e0129275. doi: 10.1371/journal.pone.0129275. eCollection 2015.	Borin GP, Sanchez CC, de Souza AP, de Santana ES, de Souza AT, Paes Leme AF, Squina FM, Buckeridge M, Goldman GH, Oliveira JV.
25724730	Quantitative proteomic study of Aspergillus Fumigatus secretome revealed deamidation of secretory enzymes.	J Proteomics. 2015 Apr 24;119:154-68. doi: 10.1016/j.jprot.2015.02.007. Epub 2015 Feb 24.	Adav SS, Ravindran A, Sze SK.
25497218	Exoproteome of Aspergillus flavus corneal isolates and saprophytes: identification of proteoforms of an oversecreted alkaline protease.	J Proteomics. 2015 Feb 6;115:23-35. doi: 10.1016/j.jprot.2014.11.017. Epub 2014 Dec 10.	Selvam RM, Nithya R, Devi PN, Shree RS, Nila MV, Demonte NL, Thangavel C, Maheshwari JJ, Lalitha P, Prajna NV, Dharmalingam K.
25043916	Elucidating how the saprophytic fungus Aspergillus nidulans uses the plant polyester suberin as carbon source.	BMC Genomics. 2014 Jul 21;15:613. doi: 10.1186/1471-2164-15-613.	Martins I, Hartmann DO, Alves PC, Martins C, Garcia H, Leclercq CC, Ferreira R, He J, Renaut J, Becker JD, Silva Pereira C.
24316358	Investigating Aspergillus nidulans secretome during colonisation of cork cell walls.	J Proteomics. 2014 Feb 26;98:175-88. doi: 10.1016/j.jprot.2013.11.023. Epub 2013 Dec 4.	Martins I, Garcia H, Varela A, Núñez O, Planchon S, Galceran MT, Renaut J, Rebelo LP, Silva Pereira C.
24131596	Secretome diversity and quantitative analysis of cellulolytic Aspergillus fumigatus Z5 in the presence of different carbon sources.	Biotechnol Biofuels. 2013 Oct 16;6(1):149. doi: 10.1186/1754-6834-6-149.	Liu D, Li J, Zhao S, Zhang R, Wang M, Miao Y, Shen Y, Shen Q.
23647126	Proteomic analysis of temperature dependent extracellular proteins from Aspergillus fumigatus grown under solid-state culture condition.	J Proteome Res. 2013 Jun 7;12(6):2715-31. doi: 10.1021/pr4000762. Epub 2013 May 20.	Adav SS, Ravindran A, Sze SK.
22954343	Expression and secretion of Aspergillus fumigatus proteases are regulated in response to different protein substrates.	Fungal Biol. 2012 Sep;116(9):1003-12. doi: 10.1016/j.funbio.2012.07.004. Epub 2012 Jul 20.	Farnell E, Rousseau K, Thornton DJ, Bowyer P, Herrick SE.
22873931	The carbon starvation response of Aspergillus niger during submerged cultivation: insights from the transcriptome and secretome.	BMC Genomics. 2012 Aug 8;13:380. doi: 10.1186/1471-2164-13-380.	Nitsche BM, Jørgensen TR, Akeroyd M, Meyer V, Ram AF.
22835028	A time course analysis of the extracellular proteome of Aspergillus nidulans growing on sorghum stover.	Biotechnol Biofuels. 2012 Jul 26;5(1):52. doi: 10.1186/1754-6834-5-52.	Saykhedkar S, Ray A, Ayoubi-Canaan P, Hartson SD, Prade R, Mort AJ.
22443316	Spatially resolving the secretome within the mycelium of the cell factory Aspergillus niger.	J Proteome Res. 2012 May 4;11(5):2807-18. doi: 10.1021/pr201157b. Epub 2012 Apr 9.	Krijgsheld P, Altelaar AF, Post H, Ringrose JH, Müller WH, Heck AJ, Wösten HA.
22341915	Secretome of Aspergillus oryzae in Shaoxing rice wine koji.	Int J Food Microbiol. 2012 Apr 16;155(3):113-9. doi: 10.1016/j.ijfoodmicro.2012.01.014. Epub 2012 Jan 24.	Zhang B, Guan ZB, Cao Y, Xie GF, Lu J.
22300648	Post-genomic analyses of fungal lignocellulosic biomass degradation reveal the unexpected potential of the plant pathogen Ustilago maydis.	BMC Genomics. 2012 Feb 2;13:57. doi: 10.1186/1471-2164-13-57.	Couturier M, Navarro D, Olivé C, Chevret D, Haon M, Favel A, Lesage-Meessen L, Henrissat B, Coutinho PM, Berrin JG.
22136231	Mapping N-linked glycosylation sites in the secretome and whole cells of Aspergillus niger using hydrazide chemistry and mass spectrometry.	J Proteome Res. 2012 Jan 1;11(1):143-56. doi: 10.1021/pr200916k. Epub 2011 Dec 2.	Wang L, Aryal UK, Dai Z, Mason AC, Monroe ME, Tian ZX, Zhou JY, Su D, Weitz KK, Liu T, Camp DG 2nd, Smith RD, Baker SE, Qian WJ.
22008461	Transcriptome analysis of Aspergillus niger grown on sugarcane bagasse.	Biotechnology for Biofuels 2011 4:40. doi: 10.1186/1754-6834-4-40.	de Souza, Wagner R., Paula F. de Gouvea, Marcela Savoldi, Iran Malavazi, Luciano A. de Souza Bernardes, Maria Helena S. Goldman, Ronald P. de Vries, Juliana V. de Castro Oliveira, and Gustavo H. Goldman.
21698107	Proteomic analysis of the secretory response of Aspergillus niger to D-maltose and D-xylose.	PLoS One. 2011;6(6):e20865. doi: 10.1371/journal.pone.0020865. Epub 2011 Jun 17.	de Oliveira JM, van Passel MW, Schaap PJ, de Graaff LH.
21658997	Secretome analysis of Aspergillus fumigatus reveals Asp-hemolysin as a major secreted protein.	Int J Med Microbiol. 2011 Nov;301(7):602-11. doi: 10.1016/j.ijmm.2011.04.016. Epub 2011 Jun 11.	Wartenberg D, Lapp K, Jacobsen ID, Dahse HM, Kniemeyer O, Heinekamp T, Brakhage AA.
21536156	Identification of virulence factors and diagnostic markers using immunosecretome of Aspergillus fumigatus.	J Proteomics. 2011 Jun 10;74(7):1104-12. doi: 10.1016/j.jprot.2011.04.004. Epub 2011 Apr 22.	Kumar A, Ahmed R, Singh PK, Shukla PK.
20959013	An inventory of the Aspergillus niger secretome by combining in silico predictions with shotgun proteomics data.	BMC Genomics. 2010 Oct 19;11:584. doi: 10.1186/1471-2164-11-584.	Braaksma M, Martens-Uzunova ES, Punt PJ, Schaap PJ.
20828163	Immuno-reactive molecules identified from the secreted proteome of Aspergillus fumigatus.	J Proteome Res. 2010 Nov 5;9(11):5517-29. doi: 10.1021/pr100604x. Epub 2010 Sep 30.	Singh B, Oellerich M, Kumar R, Kumar M, Bhadoria DP, Reichard U, Gupta VK, Sharma GL, Asif AR.
20730507	Evaluation of glycosyl hydrolases in the secretome of Aspergillus fumigatus and saccharification of alkali-treated rice straw.	Appl Biochem Biotechnol. 2011 Mar;163(5):577-91. doi: 10.1007/s12010-010-9064-3. Epub 2010 Aug 21.	Sharma M, Soni R, Nazir A, Oberoi HS, Chadha BS.
20545367	Quantitative iTRAQ secretome analysis of Aspergillus niger reveals novel hydrolytic enzymes.	J Proteome Res. 2010 Aug 6;9(8):3932-40. doi: 10.1021/pr100148j.	Adav SS, Li AA, Manavalan A, Punt P, Sze SK.
20532780	Extracellular proteome of Aspergillus terreus grown on different carbon sources.	Curr Genet. 2010 Aug;56(4):369-82. doi: 10.1007/s00294-010-0308-0. Epub 2010 Jun 8.	Han MJ, Kim NJ, Lee SY, Chang HN.
20486678	Aspergillus protein degradation pathways with different secreted protease sets at neutral and acidic pH.	J Proteome Res. 2010 Jul 2;9(7):3511-9. doi: 10.1021/pr901202z.	Sriranganadane D, Waridel P, Salamin K, Reichard U, Grouzmann E, Neuhaus JM, Quadroni M, Monod M.
20406453	The intra- and extracellular proteome of Aspergillus niger growing on defined medium with xylose or maltose as carbon substrate.	Microb Cell Fact. 2010 Apr 20;9:23. doi: 10.1186/1475-2859-9-23.	Lu X, Sun J, Nimtz M, Wissing J, Zeng AP, Rinas U.
20159576	Cultivation characteristics and gene expression profiles of Aspergillus oryzae by membrane-surface liquid culture, shaking-flask culture, and agar-plate culture.	J Biosci Bioeng. 2010 Mar;109(3):267-73. doi: 10.1016/j.jbiosc.2009.09.004. Epub 2009 Oct 6.	Imanaka H, Tanaka S, Feng B, Imamura K, Nakanishi K.
19950005	Proteome analysis of Aspergillus fumigatus total membrane proteins identifies proteins associated with the glycoconjugates and cell wall biosynthesis using 2D LC-MS/MS.	Mol Biotechnol. 2010 Mar;44(3):177-89. doi: 10.1007/s12033-009-9224-2. Erratum in: Mol Biotechnol. 2010 Nov;46(3):317-9.	Ouyang H, Luo Y, Zhang L, Li Y, Jin C.
19618504	Analytical and computational approaches to define the Aspergillus niger secretome.	Fungal Genet Biol. 2009 Mar;46 Suppl 1:S153-S160.	Tsang A, Butler G, Powlowski J, Panisko EA, Baker SE.
19582717	Characterization and identification of proteases secreted by Aspergillus fumigatus using free flow electrophoresis and MS.	Electrophoresis. 2009 Jun;30(12):2142-50. doi: 10.1002/elps.200800700.	Neustadt M, Costina V, Kupfahl C, Buchheidt D, Eckerskorn C, Neumaier M, Findeisen P.
19129648	Analysis of extracellular proteins of Aspergillus oryzae grown on soy sauce koji.	Biosci Biotechnol Biochem. 2009 Jan;73(1):192-5. Epub 2009 Jan 7.	Liang Y, Pan L, Lin Y.
18020405	A proteomics strategy to discover beta-glucosidases from Aspergillus fumigatus with two-dimensional page in-gel activity assay and tandem mass spectrometry.	J. Proteome Res., 2007, 6 (12), pp 4749–4757. doi: 10.1021/pr070355.	Kee-Hong Kim, Kimberly M. Brown, Paul V. Harris, James A. Langston and Joel R. Cherry
16672490	Proteomic analysis of extracellular proteins from Aspergillus oryzae grown under submerged and solid-state culture conditions.	Appl Environ Microbiol. 2006 May;72(5):3448-57.	Oda K, Kakizono D, Yamada O, Iefuji H, Akita O, Iwashita K.
16602703	Proteome of conidial surface associated proteins of Aspergillus fumigatus reflecting potential vaccine candidates and allergens.	J Proteome Res. 2006 Apr;5(4):954-62.	Asif AR, Oellerich M, Amstrong VW, Riemenschneider B, Monod M, Reichard U.
16226332	Identification of secreted proteins of Aspergillus oryzae associated with growth on solid cereal substrates.	J Biotechnol. 2006 Feb 24;121(4):482-5. Epub 2005 Oct 13.	Te Biesebeke R, Boussier A, van Biezen N, van den Hondel CA, Punt PJ.
15618633	Analysis of secreted proteins during conidial germination of Aspergillus oryzae RIB40.	Biosci Biotechnol Biochem. 2004 Dec;68(12):2607-12.	Zhu LY, Nguyen CH, Sato T, Takeuchi M.
www.sciencedirect.com/science/article/pii/S0885576516300364	Identification of hydrolytic activities expressed by Aspergillus flavus grown on cotton carpel tissue	Physiological and Molecular Plant Pathology. 2016	J.E. Mellon, C.P. Mattison, C.C. Grimm
www.sciencedirect.com/science/article/pii/S0885576515300187	Aspergillus flavus-secreted proteins during an in vivo fungal-cotton carpel tissue interaction	Physiological and Molecular Plant Pathology. 2015	J.E. Mellon, C.P. Mattison, C.C. Grimm
