# Supplementary material for: Comparative systems analysis of the secretome of the opportunistic pathogen Aspergillus fumigatus and other Aspergillus species
Source: Sci Rep. 2018 Apr 26;8:6617. doi: 10.1038/s41598-018-25016-4 (PMC5919931; doi:10.1038/s41598-018-25016-4)
Supplement: Supplementary file 3 — Supplementary Table S2 [file 41598_2018_25016_MOESM3_ESM.xlsx]

## Sheet: Introduction
Supplementary Material for Comparative systems analysis of the secretome of the opportunistic pathogen Aspergillus fumigatus and other Aspergillus species R.P. Vivek-Ananth (1), Karthikeyan Mohanraj (1), Muralidharan Vandanashree (1), Anupam Jhingran (2), James P. Craig (1) and Areejit Samal (1,*) (1) The Institute of Mathematical Sciences, Homi Bhabha National Institute, Chennai 600113, India. (…
Supplementary Table S2: Experimentally identified and computationally predicted secreted extracellular proteins and cell membrane proteins in different Aspergillus species. In this table, we have also included information on UniProt annotations with published experimental evidence, predictions from different computational tools, and Abundance of Antigenic Regions (AAR) score for each protein.
Following letter codes were used for different subcellular localization predictions from WoLF PSOT, Protcomp and TargetP:
P	Plasma membrane
E	Extracellular
S	Secretory pathway
M	Mitochondrial
ER	Endoplasmic reticulum
C	Cytoplasmic/Cytosol
L	Lysosomal
G	Golgi apparatus
N	Nuclear
V	Vacuolar
R	Peroxisomal
CN	Cytosol and Nucleus
CK	Cytoskeleton
CM	Cytosol and Mitochondria
_	Other

## Sheet: A. fumigatus Af293
Protein identifier	Classification	Experimental evidence for secretion	Signal peptide			Transmembrane domain			GPI anchor			Endoplasmic reticulum (ER) retention signal	Subcellular localization				Abundance of Antigenic Regions (AAR)
			SignalP	Phobius	UniProt annotation with experimental evidence	TMHMM	Phobius	UniProt annotation with experimental evidence	big-PI	PredGPI	UniProt annotation with experimental evidence		WoLF PSORT	Protcomp	TargetP	UniProt annotation with experimental evidence	Kolaskar-Tongaonkar method	BepiPred 2.0
Afu1g00310	Classical secretion pathway: Extracellular	1	1	1		0	0		0	0		0	E	C	S		26.875	53.75
Afu1g00420	Classical secretion pathway: Extracellular	1	1	1		0	0		0	0		0	E	E	S		23.348	48.8182
Afu1g00550	Classical secretion pathway: Extracellular	0	1	1		0	0		0	0		0	E	E	S		26.222	52.4444
Afu1g00650	Classical secretion pathway: Extracellular	0	1	1		0	0		0	0		0	E	L	S		20.773	38.0833
Afu1g00770	Classical secretion pathway: Extracellular	0	1	0		0	0		0	0		0	N	E	S		23.25	46.5
Afu1g00810	Classical secretion pathway: Extracellular	0	1	1		0	0		0	0		0	E	E	S		24.273	53.4
Afu1g00910	Classical secretion pathway: Extracellular	0	1	1		0	0		0	0		0	E	P	S		23.35	38.9167
Afu1g00980	Classical secretion pathway: Extracellular	0	1	1		0	0		0	0		0	E	P	S		22.545	38.1538
Afu1g01120	Classical secretion pathway: Extracellular	1	1	1		0	0		0	0		0	E	E	S		19.5	78
Afu1g01180	Classical secretion pathway: Extracellular	1	1	1		0	0		0	0		0	E	E	S		22.52	40.2143
Afu1g01200	Classical secretion pathway: Extracellular	0	1	1		0	0		0	0		0	E	L	S		23.882	40.6
Afu1g01210	Classical secretion pathway: Extracellular	0	1	1		0	0		0	0		0	E	E	S		30.2	30.2
Afu1g01220	Classical secretion pathway: Extracellular	0	1	1		0	0		0	0		0	E	L	S		33.25	33.25
Afu1g01230	Classical secretion pathway: Extracellular	0	1	1		0	0		0	0		0	E	E	S		23.087	35.4
Afu1g01300	Classical secretion pathway: Extracellular	1	1	1		0	0		0	0		0	E	E	S		24.875	36.1818
Afu1g01310	Classical secretion pathway: Extracellular	0	1	1		0	0		0	0		0	E	M	S		17.607	37.9231
Afu1g01320	Classical secretion pathway: Extracellular	0	1	1		0	0		0	0		0	E	ER	S		22.182	54.2222
Afu1g01520	Classical secretion pathway: Extracellular	0	1	1		0	0		0	0		0	E	E	S		36	36
Afu1g01540	Classical secretion pathway: Extracellular	0	1	1		0	0		0	0		0	E	E	S		21.95	43.9
Afu1g01980	Classical secretion pathway: Extracellular	0	1	1		0	0		0	0		0	E	E	S		26	36.4
Afu1g02040	Classical secretion pathway: Extracellular	0	1	1		0	0		0	0		0	E	E	S		29.111	43.6667
Afu1g02780	Classical secretion pathway: Extracellular	0	1	1		0	0		0	0		0	E	E	S		22.294	63.1667
Afu1g02970	Classical secretion pathway: Extracellular	0	0	1		0	0		0	0		0	E	ER	S		28.467	32.8462
Afu1g03170	Classical secretion pathway: Extracellular	1	0	1		0	0		0	0		0	E	P	S		28.848	56
Afu1g03600	Classical secretion pathway: Extracellular	1	1	1		0	0		0	0		0	E	L	S		24.471	37.8182
Afu1g04130	Classical secretion pathway: Extracellular	1	1	1		0	0		0	0		0	E	E	S		19.188	30.7
Afu1g04730	Classical secretion pathway: Extracellular	1	1	1		0	0		0	0		0	E	E	S		26.444	29.75
Afu1g05270	Classical secretion pathway: Extracellular	1	1	1		0	0		0	0		0	E	E	S		20.6	38.625
Afu1g05290	Classical secretion pathway: Extracellular	1	0	1		0	0		0	0		0	E	E	S		23.733	44.5
Afu1g05595	Classical secretion pathway: Extracellular	0	0	1		0	0		0	0		0	E	G	S		25.292	43.3571
Afu1g05670	Classical secretion pathway: Extracellular	0	1	1		0	0		0	0		0	E	E	S		27.083	34.2105
Afu1g05770	Classical secretion pathway: Extracellular	1	1	1		0	0		0	0		0	E	E	S		23.324	47.9444
Afu1g06130	Classical secretion pathway: Extracellular	1	1	1		0	0		0	0		0	E	P	S		24.393	56.9167
Afu1g06140	Classical secretion pathway: Extracellular	0	1	1		0	0		0	0		0	E	E	S		18.909	52
Afu1g06180	Classical secretion pathway: Extracellular	0	1	1		0	0		0	0		0	E	M	S		36.25	32.2222
Afu1g06470	Classical secretion pathway: Extracellular	1	1	1		0	0		0	0		0	E	E	S		23.875	44.9412
Afu1g06480	Classical secretion pathway: Extracellular	0	1	1		0	0		0	0		0	E	N	S		27.545	606
Afu1g06590	Classical secretion pathway: Extracellular	0	1	1		0	0		0	0		0	E	E	S		23.25	31
Afu1g06910	Classical secretion pathway: Extracellular	1	0	1		0	0		0	0		0	E	E	S		29.308	47.625
Afu1g07500	Classical secretion pathway: Extracellular	1	1	1		0	0		0	0		0	E	C	S		16.167	97
Afu1g07730	Classical secretion pathway: Extracellular	0	1	1		0	0		0	0		0	E	E	S		32.3	40.375
Afu1g08990	Classical secretion pathway: Extracellular	0	1	1		0	0		0	0		0	E	E	S		25.688	58.7143
Afu1g09420	Classical secretion pathway: Extracellular	0	0	1		0	0		0	0		0	M	E	S		24.2	121
Afu1g09550	Classical secretion pathway: Extracellular	0	1	0		0	0		0	0		0	E	E	S		20.429	28.6
Afu1g10590	Classical secretion pathway: Extracellular	1	1	1		0	0		0	0		0	E	L	S		21	39.6667
Afu1g10790	Classical secretion pathway: Extracellular	1	1	1		0	0		0	0		0	E	E	S		25.333	44
Afu1g11250	Classical secretion pathway: Extracellular	0	1	1		0	0		0	0		0	E	C	S		21.905	57.5
Afu1g11260	Classical secretion pathway: Extracellular	0	1	1		0	0		0	0		0	E	E	S		19.4	32.3333
Afu1g11330	Classical secretion pathway: Extracellular	0	1	1		0	0		0	0		0	E	L	S		26	55.25
Afu1g11370	Classical secretion pathway: Extracellular	0	1	1		0	0		0	0		0	E	R	S		23.423	43.5
Afu1g11400	Classical secretion pathway: Extracellular	1	1	1		0	0		0	0		0	E	M	S		26.545	48.6667
Afu1g11460	Classical secretion pathway: Extracellular	1	1	1		0	0		0	0		0	E	C	S		27.727	38.125
Afu1g11640	Classical secretion pathway: Extracellular	0	1	1		0	0		0	0		0	E	E	S		20.091	73.6667
Afu1g11780	Classical secretion pathway: Extracellular	0	1	1		0	0		0	0		0	N	E	S		26.733	401
Afu1g12350	Classical secretion pathway: Extracellular	0	1	1		0	0		0	0		0	E	E	S		32	53.3333
Afu1g12560	Classical secretion pathway: Extracellular	1	1	1		0	0		0	0		0	E	E	S		26.643	46.625
Afu1g12630	Classical secretion pathway: Extracellular	0	1	1		0	0		0	0		0	E	M	S		30	60
Afu1g13670	Classical secretion pathway: Extracellular	1	1	1		0	0		0	0		0	E	E	S		29.375	58.75
Afu1g14170	Classical secretion pathway: Extracellular	1	1	1		0	0		0	0		0	E	E	S		20.958	41.9167
Afu1g14230	Classical secretion pathway: Extracellular	0	1	1		0	0		0	0		0	E	E	S		18.2	39
Afu1g14300	Classical secretion pathway: Extracellular	0	1	1		0	0		0	0		0	E	ER	S		22.682	35.6429
Afu1g14450	Classical secretion pathway: Extracellular	1	1	1		0	0		0	0		0	E	E	S		23.366	47.9
Afu1g14560	Classical secretion pathway: Extracellular	1	1	1		0	0		0	0		0	E	E	S		20.958	35.9286
Afu1g14630	Classical secretion pathway: Extracellular	0	1	1		0	0		0	0		0	E	E	S		31	53.1429
Afu1g15630	Classical secretion pathway: Extracellular	0	0	1		0	0		0	0		0	E	E	S		25.667	77
Afu1g15670	Classical secretion pathway: Extracellular	0	1	1		0	0		0	0		0	E	P	S		22.923	59.6
Afu1g15890	Classical secretion pathway: Extracellular	0	1	0		0	0		0	0		0	E	P	S		27.314	38.24
Afu1g16250	Classical secretion pathway: Extracellular	1	1	1		0	0		0	0		0	E	E	S		23.811	44.05
Afu1g16300	Classical secretion pathway: Extracellular	0	1	1		0	0		0	0		0	C	E	S		27.875	31.8571
Afu1g16420	Classical secretion pathway: Extracellular	1	1	1		0	0		0	0		0	E	E	S		23.636	37.1429
Afu1g16430	Classical secretion pathway: Extracellular	0	1	1		0	0		0	0		0	E	M	S		19.649	36.35
Afu1g16700	Classical secretion pathway: Extracellular	1	1	1		0	0		0	0		0	E	E	S		24.571	41.28
Afu1g16920	Classical secretion pathway: Extracellular	1	1	1		0	0		0	0		0	E	E	S		25.548	52.8
Afu1g17220	Classical secretion pathway: Extracellular	1	1	1		0	0		0	0		0	E	E	S		29.077	54
Afu1g17230	Classical secretion pathway: Extracellular	0	1	1		0	0		0	0		0	E	E	S		21.933	36.5556
Afu1g17250	Classical secretion pathway: Extracellular	1	1	1		0	0		0	0		0	E	E	S		26.143	36.6
Afu1g17320	Classical secretion pathway: Extracellular	0	1	1		0	0		0	0		0	E	E	S		24.643	49.2857
Afu1g17400	Classical secretion pathway: Extracellular	0	1	1		0	0		0	0		0	E	E	S		26.92	33.65
Afu1g17410	Classical secretion pathway: Extracellular	1	1	1		0	0		0	0		0	E	L	S		20.784	69.9091
Afu1g17540	Classical secretion pathway: Extracellular	0	1	1		0	0		0	0		0	E	E	S		27	50.625
Afu1g17560	Classical secretion pathway: Extracellular	0	1	1		0	0		0	0		0	E	E	S		17.786	41.5
Afu1g17590	Classical secretion pathway: Extracellular	1	1	1		0	0		0	0		0	E	ER	S		24	41.4545
Afu1g17630	Classical secretion pathway: Extracellular	0	1	0		0	0		0	0		0	E	L	S		22.6	40.3571
Afu1g17723	Classical secretion pathway: Extracellular	0	1	1		0	0		0	0		0	E	ER	S		20.647	43.875
Afu2g00190	Classical secretion pathway: Extracellular	0	1	1		0	0		0	0		0	E	E	S		25.833	31
Afu2g00220	Classical secretion pathway: Extracellular	1	1	1		0	0		0	0		0	E	C	S		29.111	37.4286
Afu2g00270	Classical secretion pathway: Extracellular	0	1	1		0	0		0	0		0	E	P	S		21.487	44.1053
Afu2g00390	Classical secretion pathway: Extracellular	0	1	1		0	0		0	0		0	E	E	S		23.667	40.5714
Afu2g00400	Classical secretion pathway: Extracellular	0	1	1		0	0		0	0		0	E	E	S		22.742	176.25
Afu2g00410	Classical secretion pathway: Extracellular	0	1	1		0	0		0	0		0	E	R	S		21.375	45.6
Afu2g00500	Classical secretion pathway: Extracellular	0	1	1		0	0		0	0		0	E	E	S		24	38
Afu2g00510	Classical secretion pathway: Extracellular	1	1	1		0	0		0	0		0	E	E	S		22.647	42.7778
Afu2g00520	Classical secretion pathway: Extracellular	0	1	1		0	0		0	0		0	E	E	S		23.462	33.8889
Afu2g00630	Classical secretion pathway: Extracellular	0	1	1		0	0		0	0		0	E	E	S		31.909	35.1
Afu2g00690	Classical secretion pathway: Extracellular	1	1	1		0	0		0	0		0	E	E	S		22.536	35.0556
Afu2g00710	Classical secretion pathway: Extracellular	1	1	1		0	0		0	0		0	E	E	S		18.529	45
Afu2g00760	Classical secretion pathway: Extracellular	1	1	1		0	0		0	0		0	E	E	S		35.667	45.8571
Afu2g00770	Classical secretion pathway: Extracellular	0	0	1		0	0		0	0		0	E	M	S		23.263	36.8333
Afu2g00800	Classical secretion pathway: Extracellular	1	0	1		0	0		0	0		0	E	E	S		17.182	54
Afu2g00810	Classical secretion pathway: Extracellular	0	1	1		0	0		0	0		0	E	M	S		28.786	57.5714
Afu2g00820	Classical secretion pathway: Extracellular	1	1	1		0	0		0	0		0	E	M	S		23.211	33.9231
Afu2g00920	Classical secretion pathway: Extracellular	1	1	1		0	0		0	0		0	E	E	S		24.75	56.5714
Afu2g01150	Classical secretion pathway: Extracellular	0	1	1		0	0		0	0		0	E	L	S		21.1	42.2
Afu2g01180	Classical secretion pathway: Extracellular	1	1	1		0	0		0	0		0	E	E	S		17.826	45.5556
Afu2g01240	Classical secretion pathway: Extracellular	1	1	1		0	0		0	0		0	E	E	M		23.364	46.7273
Afu2g01250	Classical secretion pathway: Extracellular	1	1	1		0	0		0	0		0	E	L	S		26.25	37.5
Afu2g01600	Classical secretion pathway: Extracellular	0	0	1		0	0		0	0		0	E	E	_		27.36	38
Afu2g01610	Classical secretion pathway: Extracellular	0	1	1		0	0		0	0		0	E	E	S		27.333	24.6
Afu2g01710	Classical secretion pathway: Extracellular	1	1	1		0	0		0	0		0	E	M	S		24.4	40.6667
Afu2g01770	Classical secretion pathway: Extracellular	0	1	1		0	0		0	0		0	E	M	S		20.655	49.9167
Afu2g01940	Classical secretion pathway: Extracellular	0	1	1		0	0		0	0		0	E	M	S		28.278	36.3571
Afu2g02460	Classical secretion pathway: Extracellular	0	1	1		0	0		0	0		0	E	N	S		25.033	62.5833
Afu2g03190	Classical secretion pathway: Extracellular	0	1	1		0	0		0	0		0	E	M	S		30.5	61
Afu2g03270	Classical secretion pathway: Extracellular	1	1	1		0	0		0	0		0	E	E	S		25.833	47.6923
Afu2g03510	Classical secretion pathway: Extracellular	0	1	1		0	0		0	0		0	E	L	S		24.273	76.2857
Afu2g03540	Classical secretion pathway: Extracellular	0	1	1		0	0		0	0		0	E	E	S		21.484	666
Afu2g03830	Classical secretion pathway: Extracellular	0	1	1		0	0		0	0		0	E	E	S		23	40.25
Afu2g03870	Classical secretion pathway: Extracellular	0	1	1		0	0		0	0		0	E	ER	S		26.8	26.8
Afu2g03890	Classical secretion pathway: Extracellular	0	1	1		0	0		0	0		0	E	C	S		21.467	29.2727
Afu2g03980	Classical secretion pathway: Extracellular	1	1	1		0	0		0	0		0	E	E	S		21.565	38.1538
Afu2g04480	Classical secretion pathway: Extracellular	1	1	1		0	0		0	0		0	E	E	S		20.667	53.1429
Afu2g04535	Classical secretion pathway: Extracellular	0	1	1		0	0		0	0		0	E	L	S		18.407	49.7
Afu2g04570	Classical secretion pathway: Extracellular	1	1	1		0	0		0	0		0	E	E	S		20.722	33.9091
Afu2g05240	Classical secretion pathway: Extracellular	1	0	1		0	0		0	0		0	E	E	S		22.5	36.8182
Afu2g05635	Classical secretion pathway: Extracellular	0	1	1		0	0		0	0		0	E	E	S		25.25	33.6667
Afu2g05920	Classical secretion pathway: Extracellular	0	1	1		0	0		0	0		0	E	E	S		22.6	56.5
Afu2g05980	Classical secretion pathway: Extracellular	0	0	1		0	0		0	0		0	E	L	S		22.857	53.3333
Afu2g06150	Classical secretion pathway: Extracellular	1	1	1		0	0		0	0		1	E	C	S		21.542	39.7692
Afu2g07500	Classical secretion pathway: Extracellular	1	0	1		0	0		0	0		0	C	M	_		23.4	39
Afu2g07590	Classical secretion pathway: Extracellular	0	1	1		0	0		0	0		0	E	M	S		23.545	32.375
Afu2g08750	Classical secretion pathway: Extracellular	1	0	1		0	0		0	0		0	E	M	S		21.25	48.5714
Afu2g08790	Classical secretion pathway: Extracellular	0	1	1		0	0		0	0		0	E	P	S		24.417	41.8571
Afu2g09030	Classical secretion pathway: Extracellular	1	1	1		0	0		0	0		0	E	E	S		22.531	40.0556
Afu2g09350	Classical secretion pathway: Extracellular	1	1	1		0	0		0	0		0	E	E	S		23.294	36
Afu2g09380	Classical secretion pathway: Extracellular	1	1	1		0	0		0	0		0	E	E	S		23.444	35.1667
Afu2g09410	Classical secretion pathway: Extracellular	1	1	1		0	0		0	0		0	E	L	S		24.129	31.1667
Afu2g09520	Classical secretion pathway: Extracellular	1	1	1		0	0		0	0		0	E	E	S		23.85	53
Afu2g09540	Classical secretion pathway: Extracellular	0	0	1		0	0		0	0		0	E	M	S		22.478	34.4667
Afu2g10130	Classical secretion pathway: Extracellular	0	1	1		0	0		0	0		0	E	E	S		19.667	39.3333
Afu2g10760	Classical secretion pathway: Extracellular	0	1	1		0	0		0	0		0	E	E	S		22.8	42.75
Afu2g10900	Classical secretion pathway: Extracellular	0	1	1		0	0		0	0		0	E	P	S		20.968	65
Afu2g11130	Classical secretion pathway: Extracellular	0	1	1		0	0		0	0		0	E	N	S		25.136	92.1667
Afu2g11360	Classical secretion pathway: Extracellular	0	0	1		0	0		0	0		0	E	C	S		30.19	57.6364
Afu2g11630	Classical secretion pathway: Extracellular	0	1	1		0	0		0	0		0	E	E	S		20.4	102
Afu2g12000	Classical secretion pathway: Extracellular	0	1	1		0	0		0	0		0	E	E	S		28.6	35.75
Afu2g12630	Classical secretion pathway: Extracellular	1	1	1		0	0		0	0		0	E	E	S		19	25.3333
Afu2g12680	Classical secretion pathway: Extracellular	0	1	1		0	0		0	0		0	E	M	S		30.833	30.8333
Afu2g12770	Classical secretion pathway: Extracellular	1	1	1		0	0		0	0		0	E	E	S		25.538	55.3333
Afu2g12800	Classical secretion pathway: Extracellular	0	1	1		0	0		0	0		0	E	E	S		24	32
Afu2g13190	Classical secretion pathway: Extracellular	0	1	1		0	0		0	0		0	E	E	S		19.067	38.1333
Afu2g13615	Classical secretion pathway: Extracellular	0	1	1		0	0		0	0		0	E	E	S		20.625	60
Afu2g13800	Classical secretion pathway: Extracellular	0	1	1		0	0		0	0		0	E	M	S		19.308	35.8571
Afu2g14170	Classical secretion pathway: Extracellular	0	0	1		0	0		0	0		0	E	E	S		39.833	119.5
Afu2g14420	Classical secretion pathway: Extracellular	0	1	1		0	0		0	0		0	E	E	S		23.867	39.7778
Afu2g14480	Classical secretion pathway: Extracellular	1	1	1		0	0		0	0		0	E	P	S		21.5	59.125
Afu2g14490	Classical secretion pathway: Extracellular	0	1	1		0	0		0	0		0	E	N	S		20.565	36.3846
Afu2g14520	Classical secretion pathway: Extracellular	1	1	1		0	0		0	0		0	E	R	S		23.593	49
Afu2g14530	Classical secretion pathway: Extracellular	1	1	1		0	0		0	0		0	E	E	S		20.923	45.3333
Afu2g14540	Classical secretion pathway: Extracellular	0	1	1		0	0		0	0		0	E	E	S		32.222	48.3333
Afu2g14547	Classical secretion pathway: Extracellular	0	1	1		0	0		0	0		0	E	E	S		42.75	57
Afu2g14610	Classical secretion pathway: Extracellular	1	1	1		0	0		0	0		0	E	C	S		26.647	64.7143
Afu2g14630	Classical secretion pathway: Extracellular	1	1	1		0	0		0	0		0	E	M	S		25.6	34.9091
Afu2g14650	Classical secretion pathway: Extracellular	0	1	1		0	0		0	0		0	E	M	S		26	42.7143
Afu2g14661	Classical secretion pathway: Extracellular	0	1	1		0	0		0	0		0	E	E	S		25	31.25
Afu2g14750	Classical secretion pathway: Extracellular	1	1	1		0	0		0	0		0	E	E	S		19.059	54
Afu2g15020	Classical secretion pathway: Extracellular	0	1	1		0	0		0	0		0	E	E	S		24.308	52.6667
Afu2g15120	Classical secretion pathway: Extracellular	0	0	1		0	0		0	0		0	CN	E	S		21.6	36
Afu2g15160	Classical secretion pathway: Extracellular	1	1	1		0	0		0	0		0	E	L	S		26.24	50.4615
Afu2g15330	Classical secretion pathway: Extracellular	0	1	1		0	0		0	0		0	E	E	S		26.222	33.7143
Afu2g15420	Classical secretion pathway: Extracellular	0	1	1		0	0		0	0		0	E	L	S		22.417	26.9
Afu2g15450	Classical secretion pathway: Extracellular	0	1	1		0	0		0	0		0	E	M	S		25.091	34.5
Afu2g15840	Classical secretion pathway: Extracellular	0	1	1		0	0		0	0		0	E	P	S		25.935	67
Afu2g15950	Classical secretion pathway: Extracellular	0	1	1		0	0		0	0		0	E	E	S		28.533	42.8
Afu2g16100	Classical secretion pathway: Extracellular	0	0	1		0	0		0	0		0	E	V	S		28	38.5
Afu2g16720	Classical secretion pathway: Extracellular	1	1	1		0	0		0	0		0	E	E	S		25.476	66.875
Afu2g17250	Classical secretion pathway: Extracellular	0	1	1		0	0		0	0		0	E	M	S		22.083	33.125
Afu2g17290	Classical secretion pathway: Extracellular	0	1	1		0	0		0	0		0	E	E	S		22.571	31.6
Afu2g17320	Classical secretion pathway: Extracellular	0	0	1		0	0		0	0		0	E	ER	S		22.65	45.3
Afu2g17330	Classical secretion pathway: Extracellular	1	1	1		0	0		0	0		0	E	E	S		22.88	38.1333
Afu2g17530	Classical secretion pathway: Extracellular	0	1	1		0	0		0	0		0	E	L	S		20.241	45.1538
Afu2g17540	Classical secretion pathway: Extracellular	0	1	1		0	0		0	0		0	E	E	S	SUBCELLULAR LOCATION: Secreted {ECO:0000269|PubMed:26972005}	24.593	66.4
Afu2g17620	Classical secretion pathway: Extracellular	1	1	1		0	0		0	0		0	E	E	S		21.757	38.3333
Afu2g17630	Classical secretion pathway: Extracellular	1	0	1		0	0		0	0		0	E	E	_		24.25	38.8
Afu2g17720	Classical secretion pathway: Extracellular	1	1	1		0	0		0	0		0	M	M	M		25.6	42.6667
Afu2g17910	Classical secretion pathway: Extracellular	0	0	1		0	0		0	0		0	M	E	S		37.25	49.6667
Afu2g17920	Classical secretion pathway: Extracellular	0	1	1		0	0		0	0		0	E	P	S		21.927	40.8636
Afu2g18050	Classical secretion pathway: Extracellular	0	1	1		0	0		0	0		0	E	P	S		24.154	39.25
Afu2g18070	Classical secretion pathway: Extracellular	0	1	1		0	0		0	0		0	E	E	S		24.667	31.7143
Afu3g00175	Classical secretion pathway: Extracellular	0	1	1		0	0		0	0		0	E	E	S		27.5	55
Afu3g00310	Classical secretion pathway: Extracellular	1	1	1		0	0		0	0		0	E	E	S		19.407	34.9333
Afu3g00320	Classical secretion pathway: Extracellular	1	1	1		0	0		0	0		0	E	E	S		38	38
Afu3g00380	Classical secretion pathway: Extracellular	1	1	1		0	0		0	0		0	E	R	S		21.978	37.4444
Afu3g00420	Classical secretion pathway: Extracellular	1	1	1		0	0		0	0		0	E	E	S		24.333	48.6667
Afu3g00470	Classical secretion pathway: Extracellular	1	1	1		0	0		0	0		0	E	E	S		31.778	35.75
Afu3g00550	Classical secretion pathway: Extracellular	0	1	1		0	0		0	0		0	E	E	S		19.125	21.8571
Afu3g00610	Classical secretion pathway: Extracellular	1	1	1		0	0		0	0		0	E	E	S		22.926	41.2667
Afu3g00650	Classical secretion pathway: Extracellular	1	1	1		0	0		0	0		0	E	M	S		21.783	50.1
Afu3g00710	Classical secretion pathway: Extracellular	0	1	1		0	0		0	0		0	E	E	S		18.789	44.625
Afu3g00820	Classical secretion pathway: Extracellular	0	1	1		0	0		0	0		0	E	M	S		25.938	31.9231
Afu3g00840	Classical secretion pathway: Extracellular	1	1	1		0	0		0	0		0	E	E	S		24.143	46.0909
Afu3g01070	Classical secretion pathway: Extracellular	1	1	1		0	0		0	0		0	E	E	S		25.533	63.8333
Afu3g01130	Classical secretion pathway: Extracellular	1	1	1		0	0		0	0		0	E	E	S		30	36
Afu3g01220	Classical secretion pathway: Extracellular	0	1	1		0	0		0	0		0	E	E	S		20.905	48.7778
Afu3g01470	Classical secretion pathway: Extracellular	0	1	1		0	0		0	0		0	E	E	S		19.308	27.8889
Afu3g01650	Classical secretion pathway: Extracellular	0	1	1		0	0		0	0		0	E	E	S		20.304	33.3571
Afu3g01660	Classical secretion pathway: Extracellular	1	1	1		0	0		0	0		0	E	ER	S		29.909	47
Afu3g01800	Classical secretion pathway: Extracellular	0	1	1		0	0		0	0		0	E	E	S		24.938	66.5
Afu3g01910	Classical secretion pathway: Extracellular	1	1	1		0	0		0	0		0	E	E	S		30.267	45.4
Afu3g02090	Classical secretion pathway: Extracellular	1	1	1		0	0		0	0		0	E	E	S		20.838	48.1875
Afu3g02190	Classical secretion pathway: Extracellular	0	1	1		0	0		0	0		0	E	E	S		19.933	49.8333
Afu3g02200	Classical secretion pathway: Extracellular	0	1	1		0	0		0	0		0	E	E	S		19.2	32
Afu3g02260	Classical secretion pathway: Extracellular	0	1	1		0	0		0	0		0	E	M	S		21.786	27.7273
Afu3g02270	Classical secretion pathway: Extracellular	1	1	1		0	0		0	0		0	E	C	S		26.963	42.8235
Afu3g02280	Classical secretion pathway: Extracellular	1	1	1		0	0		0	0		0	E	P	S		22.809	41.2308
Afu3g02540	Classical secretion pathway: Extracellular	0	1	1		0	0		0	0		0	E	M	S		34.4	43
Afu3g02770	Classical secretion pathway: Extracellular	0	1	1		0	0		0	0		0	E	E	S		25.318	42.8462
Afu3g02790	Classical secretion pathway: Extracellular	0	1	1		0	0		0	0		0	E	M	S		25.6	36.5714
Afu3g02880	Classical secretion pathway: Extracellular	1	1	1		0	0		0	0		0	E	M	S		21.395	38.7143
Afu3g02930	Classical secretion pathway: Extracellular	0	1	1		0	0		0	0		0	E	E	S		27.667	41.5
Afu3g02940	Classical secretion pathway: Extracellular	0	1	1		0	0		0	0		0	E	E	S		24	33
Afu3g02970	Classical secretion pathway: Extracellular	1	1	1		0	0		0	0		0	E	E	S		20.692	44.8333
Afu3g03040	Classical secretion pathway: Extracellular	0	1	1		0	0		0	0		0	E	E	S		20.667	31
Afu3g03060	Classical secretion pathway: Extracellular	1	1	1		0	0		0	0		0	E	E	S		26.429	30.8333
Afu3g03080	Classical secretion pathway: Extracellular	1	1	1		0	0		0	0		0	E	E	S		31.667	28.5
Afu3g03270	Classical secretion pathway: Extracellular	0	1	1		0	0		0	0		0	E	M	S		26.444	39.6667
Afu3g03300	Classical secretion pathway: Extracellular	0	1	1		0	0		0	0		0	E	L	S		19.68	61.5
Afu3g03390	Classical secretion pathway: Extracellular	0	1	1		0	0		0	0		0	E	M	S		19.6	32.6667
Afu3g03445	Classical secretion pathway: Extracellular	0	0	1		0	0		0	0		0	E	M	S		30.375	34.7143
Afu3g03870	Classical secretion pathway: Extracellular	1	1	1		0	0		0	0		0	E	E	S		28.5	48.8571
Afu3g03880	Classical secretion pathway: Extracellular	0	1	1		0	0		0	0		0	E	M	S		18.154	47.2
Afu3g03950	Classical secretion pathway: Extracellular	1	1	1		0	0		0	0		0	E	E	S		19.909	73
Afu3g03990	Classical secretion pathway: Extracellular	0	1	1		0	0		0	0		0	E	E	S		22.25	35.6
Afu3g04160	Classical secretion pathway: Extracellular	1	1	1		0	0		0	0		0	M	E	S		25.04	34.7778
Afu3g05400	Classical secretion pathway: Extracellular	0	1	1		0	0		0	0		0	E	E	S		20.077	40.1538
Afu3g07030	Classical secretion pathway: Extracellular	1	1	1		0	0		0	0		0	E	P	S		24.679	43.1875
Afu3g07040	Classical secretion pathway: Extracellular	0	1	1		0	0		0	0		0	E	M	S		22.56	40.2857
Afu3g07110	Classical secretion pathway: Extracellular	0	1	1		0	0		0	0		0	E	E	S		21.933	27.4167
Afu3g07160	Classical secretion pathway: Extracellular	1	1	1		0	0		0	0		0	E	C	S		28.4	53.25
Afu3g07210	Classical secretion pathway: Extracellular	0	1	1		0	0		0	0		0	E	E	S		25.111	50.2222
Afu3g07390	Classical secretion pathway: Extracellular	0	1	1		0	0		0	0		0	E	E	S		37	44.4
Afu3g07400	Classical secretion pathway: Extracellular	0	1	1		0	0		0	0		0	E	E	S		18.167	39.6364
Afu3g07410	Classical secretion pathway: Extracellular	1	1	1		0	0		0	0		0	E	E	S		23	39.8667
Afu3g07520	Classical secretion pathway: Extracellular	1	1	1		0	0		0	0		0	E	E	S		21.865	57.7857
Afu3g07580	Classical secretion pathway: Extracellular	0	1	1		0	0		0	0		0	N	E	S		26.6	33.25
Afu3g07625	Classical secretion pathway: Extracellular	0	1	1		0	0		0	0		0	E	E	S		30	42
Afu3g07650	Classical secretion pathway: Extracellular	0	1	1		0	0		0	0		0	E	E	S		26.133	43.5556
Afu3g08110	Classical secretion pathway: Extracellular	0	1	1		0	0		0	0		0	E	C	S		29.286	55.9091
Afu3g08680	Classical secretion pathway: Extracellular	0	1	1		0	0		0	0		0	E	E	S		27.5	44
Afu3g08870	Classical secretion pathway: Extracellular	0	1	1		0	0		0	0		0	E	M	S		20.8	34.6667
Afu3g08930	Classical secretion pathway: Extracellular	0	1	1		0	0		0	0		0	E	P	S	SUBCELLULAR LOCATION: Secreted, extracellular space {ECO:0000269|PubMed:16517617}.	18.625	42.5714
Afu3g09070	Classical secretion pathway: Extracellular	1	1	1		0	0		0	0		0	E	C	S		22.433	37.3889
Afu3g09160	Classical secretion pathway: Extracellular	0	1	1		0	0		0	0		0	E	E	S		27.286	191
Afu3g09210	Classical secretion pathway: Extracellular	1	1	1		0	0		0	0		0	E	E	S		23.308	35.6471
Afu3g09230	Classical secretion pathway: Extracellular	1	1	1		0	0		0	0		0	E	E	S		23.957	45.9167
Afu3g09270	Classical secretion pathway: Extracellular	0	1	1		0	0		0	0		0	E	M	S		20.25	32.4
Afu3g09330	Classical secretion pathway: Extracellular	0	0	1		0	0		0	0		0	E	P	S		23.565	38.7143
Afu3g09690	Classical secretion pathway: Extracellular	0	1	1		0	0		0	0		0	E	E	S		22.125	35.4
Afu3g10130	Classical secretion pathway: Extracellular	0	0	1		0	0		0	0		0	E	M	S		19.13	48.8889
Afu3g10370	Classical secretion pathway: Extracellular	0	1	1		0	0		0	0		0	E	E	S		17.182	37.8
Afu3g10490	Classical secretion pathway: Extracellular	0	1	1		0	0		0	0		0	E	E	S		25.833	31
Afu3g10910	Classical secretion pathway: Extracellular	0	1	1		0	0		0	0		0	E	E	S		25.273	43.8947
Afu3g11280	Classical secretion pathway: Extracellular	1	1	1		0	0		0	0		0	E	L	S		26.471	34.6154
Afu3g11980	Classical secretion pathway: Extracellular	0	0	1		0	0		0	0		0	E	V	S		26.917	35.8889
Afu3g12210	Classical secretion pathway: Extracellular	0	1	1		0	0		0	0		0	E	E	S		22.591	55.2222
Afu3g12840	Classical secretion pathway: Extracellular	0	0	1		0	0		0	0		0	E	E	S		24	48
Afu3g13550	Classical secretion pathway: Extracellular	0	1	1		0	0		0	0		0	E	M	S		20.7	59.1429
Afu3g13755	Classical secretion pathway: Extracellular	0	1	1		0	0		0	0		0	E	E	S		36.333	54.5
Afu3g13880	Classical secretion pathway: Extracellular	1	1	1		0	0		0	0		0	E	C	S		22.92	63.6667
Afu3g14030	Classical secretion pathway: Extracellular	1	1	1		0	0		0	0		0	E	R	S		24.185	43.5333
Afu3g14510	Classical secretion pathway: Extracellular	1	1	1		0	0		0	0		0	E	E	S		30.111	45.1667
Afu3g14570	Classical secretion pathway: Extracellular	0	0	1		0	0		0	0		0	E	L	S		22.952	37.0769
Afu3g14620	Classical secretion pathway: Extracellular	1	1	1		0	0		0	0		0	E	E	S		22.929	45.8571
Afu3g14630	Classical secretion pathway: Extracellular	0	1	1		0	0		0	0		0	E	E	S		24.467	52.4286
Afu3g14665	Classical secretion pathway: Extracellular	0	1	1		0	0		0	0		0	M	E	S		26.4	33
Afu3g14890	Classical secretion pathway: Extracellular	1	1	1		0	0		0	0		0	E	E	S		23	55.8571
Afu3g14910	Classical secretion pathway: Extracellular	0	1	1		0	0		0	0		0	E	ER	S		26.25	35
Afu3g14940	Classical secretion pathway: Extracellular	1	1	1	1	0	0		0	0		0	E	E	S	SUBCELLULAR LOCATION: Secreted {ECO:0000269|PubMed:18566136}.	21.75	43.5
Afu3g14980	Classical secretion pathway: Extracellular	0	1	1		0	0		0	0		0	E	E	S		31.273	31.2727
Afu3g15090	Classical secretion pathway: Extracellular	1	1	1		0	0		0	0		0	E	C	S		23.48	32.6111
Afu3g15210	Classical secretion pathway: Extracellular	1	1	1		0	0		0	0		0	E	E	S		27.615	32.6364
Afu4g00390	Classical secretion pathway: Extracellular	1	1	1		0	0		0	0		0	E	P	S		23.237	51.9412
Afu4g00460	Classical secretion pathway: Extracellular	0	0	1		0	0		0	0		0	E	M	S		18.714	43.6667
Afu4g00500	Classical secretion pathway: Extracellular	0	1	1		0	0		0	0		0	E	E	S		23.545	1036
Afu4g00870	Classical secretion pathway: Extracellular	0	1	1		0	0		0	0		0	E	E	S		23	46
Afu4g01030	Classical secretion pathway: Extracellular	0	1	1		0	0		0	0		0	C	E	S		22.5	22.5
Afu4g01070	Classical secretion pathway: Extracellular	1	1	1		0	0		0	0		0	E	E	S		24.417	32.5556
Afu4g01180	Classical secretion pathway: Extracellular	0	1	1		0	0		0	0		0	E	E	S		23	32.2
Afu4g01200	Classical secretion pathway: Extracellular	0	1	1		0	0		0	0		0	C	E	S		23.917	47.8333
Afu4g01290	Classical secretion pathway: Extracellular	1	1	1		0	0		0	0		0	E	C	S		21.636	47.6
Afu4g02700	Classical secretion pathway: Extracellular	0	0	1		0	0		0	0		0	E	E	_		25.263	40
Afu4g02780	Classical secretion pathway: Extracellular	0	1	1		0	0		0	0		0	E	E	S		21.438	42.875
Afu4g03090	Classical secretion pathway: Extracellular	0	1	1		0	0		0	0		0	E	E	S		26.667	32
Afu4g03200	Classical secretion pathway: Extracellular	1	1	1		0	0		0	0		0	E	E	S		19.522	40.8182
Afu4g03210	Classical secretion pathway: Extracellular	0	1	1		0	0		0	0		0	E	M	S		19.727	36.1667
Afu4g03230	Classical secretion pathway: Extracellular	1	1	1		0	0		0	0		0	E	E	S		21.833	32.75
Afu4g03350	Classical secretion pathway: Extracellular	1	1	1		0	0		0	0		0	E	E	S		25.967	48.6875
Afu4g03440	Classical secretion pathway: Extracellular	0	1	1		0	0		0	0		0	E	E	S		23.5	53.7143
Afu4g03470	Classical secretion pathway: Extracellular	0	1	1		0	0		0	0		0	E	E	S		26.727	39.2
Afu4g03490	Classical secretion pathway: Extracellular	1	1	1		0	0		0	0		0	E	E	S	SUBCELLULAR LOCATION: Secreted, extracellular space {ECO:0000269|PubMed:16517617}.	20.759	40.1333
Afu4g03585	Classical secretion pathway: Extracellular	0	1	1		0	0		0	0		0	E	P	S		21.387	34.8947
Afu4g03660	Classical secretion pathway: Extracellular	1	1	1		0	0		0	0		0	E	M	S		24.294	41.3
Afu4g03780	Classical secretion pathway: Extracellular	1	1	1		0	0		0	0		0	E	E	S		29.333	44
Afu4g03790	Classical secretion pathway: Extracellular	0	1	1		0	0		0	0		0	E	L	S		22.4	43.0769
Afu4g03830	Classical secretion pathway: Extracellular	0	1	1		0	0		0	0		0	E	E	S		28.8	36
Afu4g04010	Classical secretion pathway: Extracellular	0	1	1		0	0		0	0		0	E	E	S		23.077	40
Afu4g04210	Classical secretion pathway: Extracellular	0	1	1		0	0		0	0		0	E	E	S		21.556	32.3333
Afu4g04690	Classical secretion pathway: Extracellular	0	1	1		0	0		0	0		0	E	N	S		32.143	28.125
Afu4g06370	Classical secretion pathway: Extracellular	0	1	1		0	0		0	0		0	E	E	S		22.333	44.6667
Afu4g06590	Classical secretion pathway: Extracellular	0	1	1		0	0		0	0		0	E	E	S		49.5	49.5
Afu4g06640	Classical secretion pathway: Extracellular	1	1	1		0	0		0	0		0	E	E	S		23.222	48.2308
Afu4g06670	Classical secretion pathway: Extracellular	1	1	1		0	0		0	0		0	E	E	S		22.5	54
Afu4g07270	Classical secretion pathway: Extracellular	0	1	1		0	0		0	0		0	E	P	S		21.96	78.4286
Afu4g07300	Classical secretion pathway: Extracellular	0	1	1		0	0		0	0		0	E	N	S		23.917	287
Afu4g07390	Classical secretion pathway: Extracellular	1	1	1		0	0		0	0		0	E	E	S		21	46.2
Afu4g07850	Classical secretion pathway: Extracellular	1	1	1		0	0		0	0		0	E	E	S		27.778	31.25
Afu4g08280	Classical secretion pathway: Extracellular	1	1	1		0	0		0	0		0	E	G	S		30.538	30.5385
Afu4g08310	Classical secretion pathway: Extracellular	0	1	1		0	0		0	0		0	E	E	S		39	39
Afu4g08450	Classical secretion pathway: Extracellular	0	1	1		0	0		0	0		0	E	ER	S		17.526	41.625
Afu4g08960	Classical secretion pathway: Extracellular	1	1	1		0	0		0	0		0	E	E	S		20.316	48.25
Afu4g09280	Classical secretion pathway: Extracellular	0	1	1		0	0		0	0		0	E	E	S		20.875	55.6667
Afu4g09320	Classical secretion pathway: Extracellular	1	1	1		0	0		0	0		0	E	R	S		20.676	54.6429
Afu4g09450	Classical secretion pathway: Extracellular	0	1	1		0	0		0	0		0	E	ER	S		43	86
Afu4g09480	Classical secretion pathway: Extracellular	1	1	1		0	0		0	0		0	E	E	S		21.6	36
Afu4g09580	Classical secretion pathway: Extracellular	1	1	1		0	0		0	0		0	E	E	S		26.167	44.8571
Afu4g09940	Classical secretion pathway: Extracellular	0	1	1		0	0		0	0		0	E	L	S		23.091	50.8
Afu4g10130	Classical secretion pathway: Extracellular	1	1	1		0	0		0	0		0	E	E	S		19.038	45
Afu4g10150	Classical secretion pathway: Extracellular	1	0	1		0	0		0	0		0	E	E	S		19.642	45.2609
Afu4g10560	Classical secretion pathway: Extracellular	0	1	1		0	0		0	0		0	E	C	S		19.667	35.4
Afu4g10810	Classical secretion pathway: Extracellular	0	0	1		0	0		0	0		0	E	P	S		27.231	44.25
Afu4g11230	Classical secretion pathway: Extracellular	0	1	1		0	0		0	0		0	E	G	S		24.24	40.4
Afu4g11520	Classical secretion pathway: Extracellular	0	0	1		0	0		0	0		0	E	C	S		16.864	41.2222
Afu4g11800	Classical secretion pathway: Extracellular	1	1	1		0	0		0	0		0	E	E	S	SUBCELLULAR LOCATION: Secreted {ECO:0000269|PubMed:10677362, ECO:0000269|PubMed:20303595, ECO:0000269|PubMed:20498262, ECO:0000269|PubMed:8500876}.	18.318	57.5714
Afu4g12370	Classical secretion pathway: Extracellular	0	0	1		0	0		0	0		0	E	E	S		22.214	34.5556
Afu4g13710	Classical secretion pathway: Extracellular	0	0	1		0	0		0	0		0	E	G	S		24.05	53.4444
Afu4g13750	Classical secretion pathway: Extracellular	1	1	1		0	0		0	0		0	E	E	S		21.813	34.9
Afu4g13770	Classical secretion pathway: Extracellular	1	1	1		0	0		0	0		0	E	M	S		23.6	44.25
Afu4g13800	Classical secretion pathway: Extracellular	0	1	1		0	0		0	0		0	E	E	S		23.882	45.1111
Afu4g13920	Classical secretion pathway: Extracellular	1	1	1		0	0		0	0		0	E	E	M		23	52.5714
Afu4g13990	Classical secretion pathway: Extracellular	1	1	1		0	0		0	0		0	E	E	S		16.462	42.8
Afu4g14000	Classical secretion pathway: Extracellular	1	1	1		0	0		0	0		0	E	E	S	SUBCELLULAR LOCATION: Secreted, extracellular space {ECO:0000269|PubMed:16517617}.	24.75	45.6923
Afu4g14120	Classical secretion pathway: Extracellular	0	1	1		0	0		0	0		0	E	M	S		26.75	35.6667
Afu4g14170	Classical secretion pathway: Extracellular	0	1	1		0	0		0	0		0	E	E	S		33.333	50
Afu4g14180	Classical secretion pathway: Extracellular	0	1	1		0	0		0	0		0	E	E	S		29.25	46.8
Afu4g14240	Classical secretion pathway: Extracellular	0	0	1		0	0		0	0		0	M	E	S		30.917	61.8333
Afu4g14420	Classical secretion pathway: Extracellular	0	1	1		0	0		0	0		0	E	E	S		21.273	26
Afu4g14490	Classical secretion pathway: Extracellular	0	1	1		0	0		0	0		0	E	L	S		22.556	60.9
Afu4g14690	Classical secretion pathway: Extracellular	0	1	1		0	0		0	0		0	E	E	S		28.545	34.8889
Afu4g14700	Classical secretion pathway: Extracellular	0	1	1		0	0		0	0		0	E	E	S		22.8	34.2
Afu5g00480	Classical secretion pathway: Extracellular	0	1	1		0	0		0	0		0	E	E	S		21.303	39.0556
Afu5g00530	Classical secretion pathway: Extracellular	0	1	1		0	0		0	0		0	E	ER	S		25.143	52.8
Afu5g00540	Classical secretion pathway: Extracellular	0	1	1		0	0		0	0		0	E	M	S		22.143	34.4444
Afu5g00550	Classical secretion pathway: Extracellular	0	1	1		0	0		0	0		0	E	L	S		25.95	39.9231
Afu5g00600	Classical secretion pathway: Extracellular	0	1	1		0	0		0	0		0	E	E	S		21.273	29.25
Afu5g00610	Classical secretion pathway: Extracellular	0	1	1		0	0		0	0		0	E	L	S		29.533	44.3
Afu5g00630	Classical secretion pathway: Extracellular	1	1	1		0	0		0	0		0	E	M	S		22.6	45.2
Afu5g00800	Classical secretion pathway: Extracellular	0	1	1		0	0		0	0		0	E	E	S		24	40
Afu5g00820	Classical secretion pathway: Extracellular	1	0	1		0	0		0	0		0	E	E	_		22	35.4444
Afu5g00910	Classical secretion pathway: Extracellular	0	1	1		0	0		0	0		0	E	E	S		39.667	29.75
Afu5g01120	Classical secretion pathway: Extracellular	1	1	1		0	0		0	0		0	E	E	S		29.5	25.2857
Afu5g01170	Classical secretion pathway: Extracellular	0	0	1		0	0		0	0		0	E	M	S		32.667	32.6667
Afu5g01190	Classical secretion pathway: Extracellular	0	1	1		0	0		0	0		0	E	E	S		27.31	49.5
Afu5g01200	Classical secretion pathway: Extracellular	1	1	1		0	0		0	0		0	E	E	S		21.043	40.3333
Afu5g01210	Classical secretion pathway: Extracellular	0	1	1		0	0		0	0		0	E	M	S		22.143	51.6667
Afu5g01330	Classical secretion pathway: Extracellular	1	1	1		0	0		0	0		0	E	E	S		21	60.9
Afu5g01420	Classical secretion pathway: Extracellular	1	1	1		0	0		0	0		0	E	E	S		22.778	34.1667
Afu5g01490	Classical secretion pathway: Extracellular	0	0	1		0	0		0	0		0	E	E	S		24	32
Afu5g01600	Classical secretion pathway: Extracellular	0	1	1		0	0		0	0		0	E	L	S		25.579	37.3846
Afu5g01620	Classical secretion pathway: Extracellular	0	1	1		0	0		0	0		0	E	E	S		23.5	40.2857
Afu5g01830	Classical secretion pathway: Extracellular	1	1	1		0	0		0	0		0	E	G	M		26.136	38.3333
Afu5g01990	Classical secretion pathway: Extracellular	1	1	1		0	0		0	0		0	E	E	S		22.286	31.2
Afu5g02040	Classical secretion pathway: Extracellular	1	1	1		0	0		0	0		0	E	E	S		22.769	49.3333
Afu5g02130	Classical secretion pathway: Extracellular	1	1	1		0	0		0	0		0	E	L	S		26.294	44.7
Afu5g02330	Classical secretion pathway: Extracellular	1	1	1	1	0	0		0	0		0	E	E	S		29.333	35.2
Afu5g02740	Classical secretion pathway: Extracellular	0	1	1		0	0		0	0		0	E	G	S		28.357	66.1667
Afu5g02820	Classical secretion pathway: Extracellular	1	1	1		0	0		0	0		0	E	E	S		31.667	31.6667
Afu5g02950	Classical secretion pathway: Extracellular	0	1	1		0	0		0	0		0	E	E	S		24.65	49.3
Afu5g03010	Classical secretion pathway: Extracellular	0	1	1		0	0		0	0		0	E	N	S		23.222	83.6
Afu5g03280	Classical secretion pathway: Extracellular	0	1	1		0	0		0	0		0	E	E	S		23.75	47.5
Afu5g03500	Classical secretion pathway: Extracellular	0	1	1		0	0		0	0		0	E	P	S		22.488	46.0476
Afu5g03530	Classical secretion pathway: Extracellular	0	1	1		0	0		0	0		0	E	L	S		24.6	28.3846
Afu5g03540	Classical secretion pathway: Extracellular	1	1	1		0	0		0	0		0	E	M	S		24.125	48.25
Afu5g03940	Classical secretion pathway: Extracellular	0	1	1		0	0		0	0		0	E	E	S		21.238	44.6
Afu5g03960	Classical secretion pathway: Extracellular	0	1	1		0	0		0	0		0	E	E	S		23.733	61.913
Afu5g03980	Classical secretion pathway: Extracellular	0	1	1		0	0		0	0		0	E	E	S		35.7	44.625
Afu5g04040	Classical secretion pathway: Extracellular	0	1	1		0	0		0	0		0	E	E	S		24.4	40.6667
Afu5g04280	Classical secretion pathway: Extracellular	0	1	1		0	0		0	0		0	E	E	S		30.625	35
Afu5g06860	Classical secretion pathway: Extracellular	0	0	1		0	0		0	0		0	E	R	S		30.167	45.25
Afu5g07080	Classical secretion pathway: Extracellular	1	1	1		0	0		0	0		0	E	R	S		20.526	45.8824
Afu5g07330	Classical secretion pathway: Extracellular	1	1	1		0	0		0	0		0	E	E	S		24.52	55.7273
Afu5g07730	Classical secretion pathway: Extracellular	0	1	1		0	0		0	0		0	E	G	S		24.25	36.375
Afu5g07800	Classical secretion pathway: Extracellular	0	0	1		0	0		0	0		0	E	N	S		21.95	439
Afu5g07890	Classical secretion pathway: Extracellular	1	0	1		0	0		0	0		0	M	M	M		24.833	24.8333
Afu5g08030	Classical secretion pathway: Extracellular	1	1	1		0	0		0	0		0	E	E	S		22.933	49.1429
Afu5g08180	Classical secretion pathway: Extracellular	0	1	1		0	0		0	0		0	E	E	S		50	300
Afu5g08235	Classical secretion pathway: Extracellular	0	0	1		0	0		0	0		0	E	M	S		19	46.1429
Afu5g08580	Classical secretion pathway: Extracellular	0	1	1		0	0		0	0		0	E	ER	S		29.917	35.9
Afu5g09210	Classical secretion pathway: Extracellular	1	1	1		0	0		0	0		0	E	C	S		20.625	55
Afu5g09720	Classical secretion pathway: Extracellular	0	1	1		0	0		0	0		0	E	L	S		24.318	48.6364
Afu5g09860	Classical secretion pathway: Extracellular	1	0	1		0	0		0	0		0	M	M	_		19.133	47.8333
Afu5g10170	Classical secretion pathway: Extracellular	0	1	1		0	0		0	0		0	E	L	S		20.316	64.3333
Afu5g10380	Classical secretion pathway: Extracellular	1	1	1		0	0		0	0		0	E	E	S		21.111	54.2857
Afu5g10400	Classical secretion pathway: Extracellular	0	1	1		0	0		0	0		0	E	ER	S		25.714	40
Afu5g10530	Classical secretion pathway: Extracellular	1	1	1		0	0		0	0		0	E	E	S		23.682	65.125
Afu5g10930	Classical secretion pathway: Extracellular	1	0	1		0	0		0	0		0	E	E	_		22.462	29.2
Afu5g10940	Classical secretion pathway: Extracellular	0	0	1		0	0		0	0		0	E	M	S		26.542	45.5
Afu5g12490	Classical secretion pathway: Extracellular	0	1	1		0	0		0	0		0	E	E	S		23.9	53.1111
Afu5g12550	Classical secretion pathway: Extracellular	0	1	1		0	0		0	0		0	E	M	S		20.2	43.2857
Afu5g13180	Classical secretion pathway: Extracellular	0	1	1		0	0		0	0		0	E	E	S		21.722	35.5455
Afu5g13300	Classical secretion pathway: Extracellular	1	1	1		0	0		0	0		0	E	E	S	SUBCELLULAR LOCATION: Secreted {ECO:0000269|PubMed:7558282}.	28.214	49.375
Afu5g13580	Classical secretion pathway: Extracellular	0	0	1		0	0		0	0		0	E	L	S		21.808	63
Afu5g13710	Classical secretion pathway: Extracellular	0	1	1		0	0		0	0		0	E	L	S		22.808	53.9091
Afu5g13730	Classical secretion pathway: Extracellular	1	1	1		0	0		0	0		0	E	L	S		22.438	29.9167
Afu5g13780	Classical secretion pathway: Extracellular	0	1	1		0	0		0	0		0	E	E	S		21.75	72.5
Afu5g13830	Classical secretion pathway: Extracellular	0	1	1		0	0		0	0		0	E	L	S		24.182	44.3333
Afu5g13995	Classical secretion pathway: Extracellular	0	1	1		0	0		0	0		0	E	E	S		27.111	34.8571
Afu5g14030	Classical secretion pathway: Extracellular	0	1	1		0	0		0	0		0	E	E	S		25.333	41.4545
Afu5g14090	Classical secretion pathway: Extracellular	1	0	1		0	0		0	0		0	E	E	S		23.805	36.1481
Afu5g14150	Classical secretion pathway: Extracellular	0	1	1		0	0		0	0		0	E	C	S		27.647	52.2222
Afu5g14190	Classical secretion pathway: Extracellular	0	1	1		0	0		0	0		0	E	E	S		24.25	44.0909
Afu5g14380	Classical secretion pathway: Extracellular	1	1	1		0	0		0	0		0	E	L	S		23.333	38.1818
Afu5g14420	Classical secretion pathway: Extracellular	0	1	1		0	0		0	0		0	E	E	S		19.581	37.9375
Afu5g14510	Classical secretion pathway: Extracellular	1	1	1		0	0		0	0		0	E	C	S		19.909	33.6923
Afu5g14560	Classical secretion pathway: Extracellular	1	1	1		0	0		0	0		0	E	E	S		20.45	40.9
Afu5g14610	Classical secretion pathway: Extracellular	0	1	1		0	0		0	0		0	E	E	S		21.455	47.2
Afu6g00160	Classical secretion pathway: Extracellular	0	1	1		0	0		0	0		0	E	E	S		22.2	37
Afu6g00196	Classical secretion pathway: Extracellular	0	0	1		0	0		0	0		0	M	E	S		22	88
Afu6g00250	Classical secretion pathway: Extracellular	0	1	1		0	0		0	0		0	N	E	S		29.4	49
Afu6g00270	Classical secretion pathway: Extracellular	0	1	1		0	0		0	0		0	E	E	S		19.4	24.25
Afu6g00310	Classical secretion pathway: Extracellular	1	1	1		0	0		0	0		0	E	P	S		23.682	65.125
Afu6g00400	Classical secretion pathway: Extracellular	0	1	0		0	0		0	0		0	E	M	S		31.583	37.9
Afu6g00430	Classical secretion pathway: Extracellular	1	0	1		0	0		0	0		0	E	M	S		33.333	40
Afu6g00450	Classical secretion pathway: Extracellular	1	1	1		0	0		0	0		0	E	E	S		22.957	40.6154
Afu6g00480	Classical secretion pathway: Extracellular	0	1	0		0	0		0	0		0	CK	E	S		35.667	53.5
Afu6g00550	Classical secretion pathway: Extracellular	0	0	1		0	0		0	0		0	E	ER	S		26.786	28.8462
Afu6g00570	Classical secretion pathway: Extracellular	0	1	1		0	0		0	0		0	E	E	S		18.905	39.7
Afu6g00590	Classical secretion pathway: Extracellular	0	1	1		0	0		0	0		0	E	E	S		87	87
Afu6g00610	Classical secretion pathway: Extracellular	0	1	1		0	0		0	0		0	E	E	S		31	46.5
Afu6g00660	Classical secretion pathway: Extracellular	0	1	1		0	0		0	0		0	E	E	S		23	40.25
Afu6g00690	Classical secretion pathway: Extracellular	0	1	1		0	0		0	0		0	E	E	S		42.6	213
Afu6g01800	Classical secretion pathway: Extracellular	1	1	1		0	0		0	0		0	E	E	S		23	38.3333
Afu6g02980	Classical secretion pathway: Extracellular	0	1	1		0	0		0	0		0	E	E	S		23.263	49.1111
Afu6g03070	Classical secretion pathway: Extracellular	0	1	1		0	0		0	0		0	E	E	S		26.857	53.7143
Afu6g03090	Classical secretion pathway: Extracellular	0	0	1		0	0		0	0		0	E	M	S		20.16	45.8182
Afu6g03150	Classical secretion pathway: Extracellular	0	1	1		0	0		0	0		0	E	E	S		22.632	43
Afu6g03280	Classical secretion pathway: Extracellular	0	1	1		0	0		0	0		0	E	E	S		20	33.3333
Afu6g03440	Classical secretion pathway: Extracellular	0	0	1		0	0		0	0		0	E	E	S		22.591	45.1818
Afu6g03560	Classical secretion pathway: Extracellular	1	1	1		0	0		0	0		0	E	E	S		20.3	40.6
Afu6g03620	Classical secretion pathway: Extracellular	1	1	1		0	0		0	0		0	E	E	S		21.148	51.9091
Afu6g04690	Classical secretion pathway: Extracellular	1	1	1		0	0		0	0		0	E	E	S		21.6	36
Afu6g06360	Classical secretion pathway: Extracellular	0	1	1		0	0		0	0		0	M	E	S		51	51
Afu6g06510	Classical secretion pathway: Extracellular	0	0	1		0	0		0	0		0	E	P	S		22.722	45.4444
Afu6g06660	Classical secretion pathway: Extracellular	1	1	1		0	0		0	0		0	E	E	S		22.86	40.9583
Afu6g06800	Classical secretion pathway: Extracellular	1	1	1		0	0		0	0		0	E	C	S		24.444	40
Afu6g07070	Classical secretion pathway: Extracellular	1	1	1		0	0		0	0		0	E	E	S		23.789	41.0909
Afu6g07480	Classical secretion pathway: Extracellular	1	1	1		0	0		0	0		0	E	E	S		23.538	43.7143
Afu6g08160	Classical secretion pathway: Extracellular	0	0	1		0	0		0	0		0	E	M	S		21.438	38.1111
Afu6g08390	Classical secretion pathway: Extracellular	0	1	1		0	0		0	0		0	E	M	S		26.9	29.8889
Afu6g08700	Classical secretion pathway: Extracellular	1	1	1		0	0		0	0		0	E	E	S		22.2	59.2
Afu6g08710	Classical secretion pathway: Extracellular	0	1	1		0	0		0	0		0	E	E	S		25.917	44.4286
Afu6g09040	Classical secretion pathway: Extracellular	1	1	1		0	0		0	0		0	E	L	S		23.909	35.0667
Afu6g09080	Classical secretion pathway: Extracellular	0	1	1		0	0		0	0		0	E	N	S		24.222	54.5
Afu6g09317	Classical secretion pathway: Extracellular	0	0	1		0	0		0	0		0	E	E	_		23.423	46.8462
Afu6g09540	Classical secretion pathway: Extracellular	0	1	1		0	0		0	0		0	E	E	S		25.385	55
Afu6g09560	Classical secretion pathway: Extracellular	0	1	1		0	0		0	0		0	E	E	S		50.5	33.6667
Afu6g09570	Classical secretion pathway: Extracellular	0	1	1		0	0		0	0		0	E	E	S		27.429	34.9091
Afu6g09780	Classical secretion pathway: Extracellular	0	1	0		0	0		0	0		0	E	E	S		29.364	69.2143
Afu6g09790	Classical secretion pathway: Extracellular	0	1	1		0	0		0	0		0	E	E	S		33	49.5
Afu6g09865	Classical secretion pathway: Extracellular	0	1	1		0	0		0	0		0	E	E	S		24.684	39.0833
Afu6g10130	Classical secretion pathway: Extracellular	1	1	1		0	0		0	0		0	E	E	S		32.571	28.5
Afu6g10200	Classical secretion pathway: Extracellular	0	1	1		0	0		0	0		0	E	L	S		21.5	28.6667
Afu6g10250	Classical secretion pathway: Extracellular	0	1	1		0	0		0	0		0	E	E	S		22.207	33.8947
Afu6g10930	Classical secretion pathway: Extracellular	0	1	1		0	0		0	0		0	E	C	S		26.074	234.667
Afu6g11330	Classical secretion pathway: Extracellular	0	1	1		0	0		0	0		0	E	E	S		19.375	31
Afu6g11380	Classical secretion pathway: Extracellular	0	0	1		0	0		0	0		0	C	E	S		33.8	33.8
Afu6g11600	Classical secretion pathway: Extracellular	1	1	1		0	0		0	0		0	E	E	S		26.467	36.0909
Afu6g11610	Classical secretion pathway: Extracellular	1	1	1		0	0		0	0		0	E	E	S		28	48.3636
Afu6g11630	Classical secretion pathway: Extracellular	0	1	1		0	0		0	0		0	E	E	S		19.893	42.8462
Afu6g11710	Classical secretion pathway: Extracellular	0	1	1		0	0		0	0		0	E	M	S		25	35
Afu6g11720	Classical secretion pathway: Extracellular	0	1	1		0	0		0	0		0	E	ER	S		21.765	33.6364
Afu6g11820	Classical secretion pathway: Extracellular	0	1	1		0	0		0	0		0	E	E	S		25.667	44
Afu6g11960	Classical secretion pathway: Extracellular	0	1	1		0	0		0	0		0	E	E	S		28.444	32
Afu6g11970	Classical secretion pathway: Extracellular	0	1	1		0	0		0	0		0	E	E	S		18.538	34.4286
Afu6g12070	Classical secretion pathway: Extracellular	0	1	1		0	0		0	0		0	E	L	S		22.409	49.3
Afu6g12120	Classical secretion pathway: Extracellular	0	1	1		0	0		0	0		0	E	E	S		19	34.5455
Afu6g12190	Classical secretion pathway: Extracellular	0	1	1		0	0		0	0		0	E	E	S		38.667	348
Afu6g12210	Classical secretion pathway: Extracellular	1	1	1		0	0		0	0		0	E	E	S		27.625	31.5714
Afu6g12240	Classical secretion pathway: Extracellular	1	1	1		0	0		0	0		0	E	M	S		21.3	38.7273
Afu6g12360	Classical secretion pathway: Extracellular	0	1	1		0	0		0	0		0	E	P	S		24.806	59.5333
Afu6g12380	Classical secretion pathway: Extracellular	0	1	1		0	0		0	0		0	E	C	S		26.357	36.9
Afu6g13270	Classical secretion pathway: Extracellular	1	1	1		0	0		0	0		0	E	E	S		25.125	50.25
Afu6g13540	Classical secretion pathway: Extracellular	1	0	1		0	0		0	0		0	E	E	S		23.609	54.3
Afu6g13610	Classical secretion pathway: Extracellular	1	1	1		0	0		0	0		0	E	E	S		24.813	33.0833
Afu6g13720	Classical secretion pathway: Extracellular	0	1	1		0	0		0	0		0	E	P	S		22.59	81.0588
Afu6g13760	Classical secretion pathway: Extracellular	1	1	1		0	0		0	0		0	E	E	S		21.405	44
Afu6g14020	Classical secretion pathway: Extracellular	0	1	1		0	0		0	0		0	E	M	S		20.957	43.8182
Afu6g14070	Classical secretion pathway: Extracellular	0	1	1		0	0		0	0		0	E	N	S		40	60
Afu6g14360	Classical secretion pathway: Extracellular	0	0	1		0	0		0	0		0	E	G	S		28.813	38.4167
Afu6g14390	Classical secretion pathway: Extracellular	0	1	1		0	0		0	0		0	E	E	S		24.375	48.75
Afu6g14400	Classical secretion pathway: Extracellular	0	1	1		0	0		0	0		0	E	E	S		28	60
Afu6g14410	Classical secretion pathway: Extracellular	0	1	1		0	0		0	0		0	E	M	S		20.786	52.9091
Afu6g14470	Classical secretion pathway: Extracellular	1	1	1		0	0		0	0		0	E	E	S		26	39
Afu6g14510	Classical secretion pathway: Extracellular	0	0	1		0	0		0	0		0	E	M	S		27.118	41.9091
Afu6g14540	Classical secretion pathway: Extracellular	1	1	1		0	0		0	0		0	E	E	S		28.5	35.625
Afu6g14570	Classical secretion pathway: Extracellular	1	1	1		0	0		0	0		0	E	E	S		27	32.6842
Afu6g14620	Classical secretion pathway: Extracellular	1	1	1		0	0		0	0		0	E	E	S		22	31.625
Afu7g00150	Classical secretion pathway: Extracellular	0	0	1		0	0		0	0		0	E	M	S		24	68
Afu7g00310	Classical secretion pathway: Extracellular	0	1	1		0	0		0	0		0	M	E	S		19.167	38.3333
Afu7g00320	Classical secretion pathway: Extracellular	0	1	1		0	0		0	0		0	E	E	S		28	308
Afu7g00370	Classical secretion pathway: Extracellular	0	1	1		0	0		0	0		0	E	E	S		24.75	39.6
Afu7g00450	Classical secretion pathway: Extracellular	0	1	1		0	0		0	0		0	E	P	S		21.889	49.25
Afu7g00670	Classical secretion pathway: Extracellular	0	1	1		0	0		0	0		0	E	E	S		29.333	29.3333
Afu7g00800	Classical secretion pathway: Extracellular	0	1	1		0	0		0	0		0	E	E	S		19.92	49.8
Afu7g01060	Classical secretion pathway: Extracellular	0	1	1		0	0		0	0		0	E	E	S		20.176	31.1818
Afu7g01118	Classical secretion pathway: Extracellular	0	1	1		0	0		0	0		0	E	E	S		35.5	23.6667
Afu7g01180	Classical secretion pathway: Extracellular	0	0	1		0	0		0	0		0	E	M	S		23.48	39.1333
Afu7g01240	Classical secretion pathway: Extracellular	1	1	1		0	0		0	0		0	E	L	S		25.095	35.1333
Afu7g01540	Classical secretion pathway: Extracellular	0	1	1		0	0		0	0		0	E	E	S		21.421	33.9167
Afu7g01560	Classical secretion pathway: Extracellular	0	1	1		0	0		0	0		0	E	E	S		26.105	49.6
Afu7g01710	Classical secretion pathway: Extracellular	0	1	1		0	0		0	0		0	E	L	S		22.906	36.65
Afu7g02030	Classical secretion pathway: Extracellular	0	0	1		0	0		0	0		0	M	E	S		27.333	82
Afu7g02290	Classical secretion pathway: Extracellular	0	1	1		0	0		0	0		0	E	P	S		23.783	40.5185
Afu7g02380	Classical secretion pathway: Extracellular	0	1	1		0	0		0	0		0	E	E	S		23.4	46.8
Afu7g02570	Classical secretion pathway: Extracellular	0	1	1		0	0		0	0		0	E	P	S		30.759	68.6154
Afu7g04020	Classical secretion pathway: Extracellular	1	1	1		0	0		0	0		0	E	M	S		21.045	42.0909
Afu7g04680	Classical secretion pathway: Extracellular	0	1	1		0	0		0	0		0	E	L	S		24.122	38.0385
Afu7g04690	Classical secretion pathway: Extracellular	0	0	1		0	0		0	0		0	E	M	S		21.091	46.4
Afu7g04720	Classical secretion pathway: Extracellular	1	1	1		0	0		0	0		0	E	E	M		23.294	46.5882
Afu7g04910	Classical secretion pathway: Extracellular	1	1	1		0	0		0	0		0	E	E	S		25.556	41.8182
Afu7g04950	Classical secretion pathway: Extracellular	0	1	1		0	0		0	0		0	E	E	S		21.615	56.2
Afu7g05030	Classical secretion pathway: Extracellular	1	1	1		0	0		0	0		0	E	E	S		18.75	53.5714
Afu7g05140	Classical secretion pathway: Extracellular	1	1	1		0	0		0	0		0	E	E	S		26.353	29.8667
Afu7g05170	Classical secretion pathway: Extracellular	0	1	1		0	0		0	0		0	E	E	S		17.75	35.5
Afu7g05180	Classical secretion pathway: Extracellular	0	1	1		0	0		0	0		0	E	E	S		24.333	36.5
Afu7g05450	Classical secretion pathway: Extracellular	0	1	1		0	0		0	0		0	E	E	S		21.789	37.6364
Afu7g06140	Classical secretion pathway: Extracellular	1	1	1		0	0		0	0		0	E	L	S		25.483	56.8462
Afu7g06150	Classical secretion pathway: Extracellular	1	1	1		0	0		0	0		0	E	E	S		23.4	26
Afu7g06160	Classical secretion pathway: Extracellular	0	1	1		0	0		0	0		0	E	E	S		25.111	32.2857
Afu7g06400	Classical secretion pathway: Extracellular	1	1	1		0	0		0	0		0	E	E	S		22	60.5
Afu7g06720	Classical secretion pathway: Extracellular	0	1	1		0	0		0	0		0	E	L	S		24.913	35.8125
Afu7g06750	Classical secretion pathway: Extracellular	1	1	1		0	0		0	0		0	E	E	S		19.222	28.8333
Afu7g06810	Classical secretion pathway: Extracellular	0	1	1		0	0		0	0		0	E	ER	S		22.484	38.7222
Afu7g06890	Classical secretion pathway: Extracellular	0	1	1		0	0		0	0		0	M	E	S		23.682	40.0769
Afu7g08245	Classical secretion pathway: Extracellular	0	0	1		0	0		0	0		0	E	M	S		27.667	41.5
Afu7g08350	Classical secretion pathway: Extracellular	1	1	1		0	0		0	0		0	E	E	S		26.029	88.5
Afu7g08510	Classical secretion pathway: Extracellular	0	1	1		0	0		0	0		0	E	E	S		23	36.4167
Afu8g00360	Classical secretion pathway: Extracellular	0	1	1		0	0		0	0		0	E	E	S		24	33
Afu8g00570	Classical secretion pathway: Extracellular	0	0	1		0	0		0	0		0	E	M	S		20.263	77
Afu8g00630	Classical secretion pathway: Extracellular	1	1	1		0	0		0	0		0	E	C	S		18.263	43.375
Afu8g00640	Classical secretion pathway: Extracellular	0	0	1		0	0		0	0		0	E	G	S		26.571	46.5
Afu8g00700	Classical secretion pathway: Extracellular	0	1	1		0	0		0	0		0	E	E	S		25.692	37.1111
Afu8g00710	Classical secretion pathway: Extracellular	1	1	1		0	0		0	0		0	E	E	S		14.429	50.5
Afu8g00820	Classical secretion pathway: Extracellular	0	1	1		0	0		0	0		0	E	E	S		25.409	37.2667
Afu8g00900	Classical secretion pathway: Extracellular	0	1	1		0	0		0	0		0	E	E	S		25.455	35
Afu8g00930	Classical secretion pathway: Extracellular	0	1	1		0	0		0	0		0	E	E	S		24.2	40.3333
Afu8g01080	Classical secretion pathway: Extracellular	0	1	1		0	0		0	0		0	E	E	S		24.267	33.0909
Afu8g01410	Classical secretion pathway: Extracellular	1	1	1		0	0		0	0		0	E	L	S		24.056	43.3
Afu8g01490	Classical secretion pathway: Extracellular	1	1	1		0	0		0	0		0	E	E	S		30.462	44
Afu8g01520	Classical secretion pathway: Extracellular	0	1	1		0	0		0	0		0	E	E	S		21.778	65.3333
Afu8g01610	Classical secretion pathway: Extracellular	0	1	1		0	0		0	0		0	E	E	S		21.167	63.5
Afu8g01620	Classical secretion pathway: Extracellular	0	1	1		0	0		0	0		0	E	E	S		28.727	26.3333
Afu8g01630	Classical secretion pathway: Extracellular	0	0	1		0	0		0	0		0	E	R	S		19.524	45.5556
Afu8g01710	Classical secretion pathway: Extracellular	0	1	1		0	0		0	0		0	E	E	S		23.857	55.6667
Afu8g01950	Classical secretion pathway: Extracellular	0	1	1		0	0		0	0		0	E	E	M		20.889	31.3333
Afu8g01970	Classical secretion pathway: Extracellular	1	1	1		0	0		0	0		0	E	E	S		21.412	52
Afu8g02040	Classical secretion pathway: Extracellular	0	1	1		0	0		0	0		0	E	M	S		23.176	39.4
Afu8g02100	Classical secretion pathway: Extracellular	1	1	1		0	0		0	0		0	E	E	S		22.389	73.2727
Afu8g02520	Classical secretion pathway: Extracellular	0	1	1		0	0		0	0		0	E	E	S		21.357	46
Afu8g02530	Classical secretion pathway: Extracellular	1	1	1		0	0		0	0		0	E	E	S		25.545	46.8333
Afu8g02630	Classical secretion pathway: Extracellular	0	1	1		0	0		0	0		0	E	E	S		18.12	56.625
Afu8g04120	Classical secretion pathway: Extracellular	1	1	1		0	0		0	0		0	E	E	S		23.957	45.9167
Afu8g04210	Classical secretion pathway: Extracellular	0	1	1		0	0		0	0		0	E	E	S		24.227	41
Afu8g04830	Classical secretion pathway: Extracellular	0	0	1		0	0		0	0		0	E	M	S		29.5	45.8889
Afu8g05020	Classical secretion pathway: Extracellular	1	1	1		0	0		0	0		0	E	E	S		20.69	46.1538
Afu8g05110	Classical secretion pathway: Extracellular	0	1	1		0	0		0	0		0	E	E	S		25.385	47.1429
Afu8g05360	Classical secretion pathway: Extracellular	0	1	1		0	0		0	0		0	E	M	S		23.4	58.5
Afu8g05770	Classical secretion pathway: Extracellular	0	0	1		0	0		0	0		0	CN	E	S		30.3	43.2857
Afu8g05910	Classical secretion pathway: Extracellular	0	1	1		0	0		0	0		0	M	E	S		18.143	50.8
Afu8g06070	Classical secretion pathway: Extracellular	0	1	1		0	0		0	0		0	E	ER	S		21.067	39.5
Afu8g06430	Classical secretion pathway: Extracellular	0	1	1		0	0		0	0		0	N	E	S		43	86
Afu8g06440	Classical secretion pathway: Extracellular	0	0	1		0	0		0	0		0	E	G	S		23.947	56.875
Afu8g06490	Classical secretion pathway: Extracellular	0	1	1		0	0		0	0		0	E	ER	S		23.52	42
Afu8g06570	Classical secretion pathway: Extracellular	1	1	1		0	0		0	0		0	E	E	S		26.5	61.8333
Afu8g06780	Classical secretion pathway: Extracellular	0	1	1		0	0		0	0		0	E	E	S		29.917	179.5
Afu8g06785	Classical secretion pathway: Extracellular	0	1	1		0	0		0	0		0	E	E	S		24.7	41.1667
Afu8g06790	Classical secretion pathway: Extracellular	0	1	1		0	0		0	0		0	E	M	S		23.273	32
Afu8g06830	Classical secretion pathway: Extracellular	0	1	1		0	0		0	0		0	E	E	S		23.267	43.625
Afu8g06860	Classical secretion pathway: Extracellular	0	1	1		0	0		0	0		0	E	L	S		22.545	41.3333
Afu8g06880	Classical secretion pathway: Extracellular	1	1	1		0	0		0	0		0	E	E	S		23.143	54
Afu8g06890	Classical secretion pathway: Extracellular	1	1	1		0	0		0	0		0	E	E	S		21.526	58.4286
Afu8g06980	Classical secretion pathway: Extracellular	0	1	1		0	0		0	0		0	E	E	S		39.167	26.1111
Afu8g07030	Classical secretion pathway: Extracellular	0	0	1	1	0	0		0	0		0	E	E	M		17.923	46.6
Afu8g07080	Classical secretion pathway: Extracellular	1	1	1		0	0		0	0		0	E	E	S		28.818	39.625
Afu8g07090	Classical secretion pathway: Extracellular	1	1	1		0	0		0	0		0	E	E	S		31	41.3333
Afu8g07100	Classical secretion pathway: Extracellular	0	1	1		0	0		0	0		0	E	E	S		24.6	41
Afu8g07120	Classical secretion pathway: Extracellular	1	1	1		0	0		0	0		0	E	E	M		23.238	69.7143
Afu8g07170	Classical secretion pathway: Extracellular	0	1	1		0	0		0	0		0	E	E	S		22.667	45.3333
Afu8g07250	Classical secretion pathway: Extracellular	0	1	1		0	0		0	0		0	E	E	S		19.429	45.3333
Afu8g07270	Classical secretion pathway: Extracellular	0	1	1		0	0		0	0		0	E	P	S		26	43.875
Afu1g03140	Non-classical secretion pathway: Extracellular, Direct experimental evidence for secretion	1	0	0		0	0		0	0		0	CK	C	_		24.222	46.7143
Afu1g04820	Non-classical secretion pathway: Extracellular, Direct experimental evidence for secretion	1	0	0		0	0		0	0		0	C	C	_		20.588	43.75
Afu1g05210	Non-classical secretion pathway: Extracellular, Direct experimental evidence for secretion	1	0	0		0	0		0	0		0	N	M	_		30	30
Afu1g07130	Non-classical secretion pathway: Extracellular, Direct experimental evidence for secretion	1	0	0		0	0		0	0		0	C	C	_		24.636	45.1667
Afu1g09470	Non-classical secretion pathway: Extracellular, Direct experimental evidence for secretion	1	0	0		0	0		0	0		0	C	C	_		22.706	77.2
Afu1g09900	Non-classical secretion pathway: Extracellular, Direct experimental evidence for secretion	1	0	0		0	0		0	0		0	C	L	_		21.957	42.0833
Afu1g11480	Non-classical secretion pathway: Extracellular, Direct experimental evidence for secretion	1	0	0		0	0		0	0		0	C	C	_		18.667	33.6
Afu1g13490	Non-classical secretion pathway: Extracellular, Direct experimental evidence for secretion	1	0	0		0	0		0	0		0	CN	C	_		22.538	48.8333
Afu1g14710	Non-classical secretion pathway: Extracellular, Direct experimental evidence for secretion	1	0	0		0	0		0	0		0	C	E	_		20.125	43.9091
Afu1g16600	Non-classical secretion pathway: Extracellular, Direct experimental evidence for secretion	1	0	0		0	0		0	0		0	E	L	_		17.467	37.4286
Afu2g00430	Non-classical secretion pathway: Extracellular, Direct experimental evidence for secretion	1	0	0		0	0		0	0		0	E	E	_		24.143	42.25
Afu2g00930	Non-classical secretion pathway: Extracellular, Direct experimental evidence for secretion	1	0	0		0	0		0	0		0	C	E	_		19.692	46.5455
Afu2g00967	Non-classical secretion pathway: Extracellular, Direct experimental evidence for secretion	1	0	0		0	0		0	0		0	CK	M	_		24.5	28
Afu2g02100	Non-classical secretion pathway: Extracellular, Direct experimental evidence for secretion	1	0	0		0	0		0	0		0	M	M	M		22.304	73.2857
Afu2g05740	Non-classical secretion pathway: Extracellular, Direct experimental evidence for secretion	1	0	0		0	0		0	0		0	C	E	_		32	38.4
Afu2g10660	Non-classical secretion pathway: Extracellular, Direct experimental evidence for secretion	1	0	0		0	0		0	0		0	C	C	_		25.867	38.8
Afu2g11340	Non-classical secretion pathway: Extracellular, Direct experimental evidence for secretion	1	0	0		0	0		0	0		0	C	C	_		24.8	41.3333
Afu2g14290	Non-classical secretion pathway: Extracellular, Direct experimental evidence for secretion	1	0	0		0	0		0	0		0	N	G	_		25.909	40.7143
Afu2g15430	Non-classical secretion pathway: Extracellular, Direct experimental evidence for secretion	1	0	0		0	0		0	0		0	C	M	S		20.462	53.2
Afu3g00370	Non-classical secretion pathway: Extracellular, Direct experimental evidence for secretion	1	0	0		0	0		0	0		0	C	C	_		24.606	62.4615
Afu3g00590	Non-classical secretion pathway: Extracellular, Direct experimental evidence for secretion	1	0	0		0	0		0	0		0	E	E	_		34.75	27.8
Afu3g03610	Non-classical secretion pathway: Extracellular, Direct experimental evidence for secretion	1	0	0		0	0		0	0		0	E	E	S		27.833	41.75
Afu3g07740	Non-classical secretion pathway: Extracellular, Direct experimental evidence for secretion	1	0	0		0	0		0	0		0	N	C	_		24	60
Afu3g08200	Non-classical secretion pathway: Extracellular, Direct experimental evidence for secretion	1	0	0		0	0		0	0		0	N	N	_		23.652	47.3043
Afu3g11830	Non-classical secretion pathway: Extracellular, Direct experimental evidence for secretion	1	0	0		0	0		0	0		0	C	C	_		22.2	55.5
Afu4g03580	Non-classical secretion pathway: Extracellular, Direct experimental evidence for secretion	1	0	0		0	0		0	0		0	M	C	_		28.778	43.1667
Afu4g08600	Non-classical secretion pathway: Extracellular, Direct experimental evidence for secretion	1	0	0		0	0		0	0		0	M	M	M		21.154	61.1111
Afu4g11580	Non-classical secretion pathway: Extracellular, Direct experimental evidence for secretion	1	0	0		0	0		0	0		0	M	M	M		22.9	32.7143
Afu4g13170	Non-classical secretion pathway: Extracellular, Direct experimental evidence for secretion	1	0	0		0	0		0	0		0	CN	M	_		16.632	79
Afu5g00670	Non-classical secretion pathway: Extracellular, Direct experimental evidence for secretion	1	0	0		0	0		0	0		0	N	C	_		22.6	31.3889
Afu5g01340	Non-classical secretion pathway: Extracellular, Direct experimental evidence for secretion	1	0	0		0	0		0	0		0	CN	E	_		23.52	39.2
Afu5g02100	Non-classical secretion pathway: Extracellular, Direct experimental evidence for secretion	1	0	0		0	0		0	0		0	CN	E	_		24.091	33.125
Afu5g03490	Non-classical secretion pathway: Extracellular, Direct experimental evidence for secretion	1	0	0		0	0		0	0		0	CK	M	_		19.125	38.25
Afu5g03990	Non-classical secretion pathway: Extracellular, Direct experimental evidence for secretion	1	0	0		0	0		0	0		0	C	C	_		22.435	43
Afu5g08270	Non-classical secretion pathway: Extracellular, Direct experimental evidence for secretion	1	0	0		0	0		0	0		0	C	C	_		18.769	40.6667
Afu5g09230	Non-classical secretion pathway: Extracellular, Direct experimental evidence for secretion	1	0	0		0	0		0	0		0	C	C	_		24.923	40.5
Afu5g09240	Non-classical secretion pathway: Extracellular, Direct experimental evidence for secretion	1	0	0		0	0		0	0		0	C	C	_		38.5	51.3333
Afu5g11230	Non-classical secretion pathway: Extracellular, Direct experimental evidence for secretion	1	0	0		0	0		0	0		0	CK	C	_		23.667	42.6
Afu5g12840	Non-classical secretion pathway: Extracellular, Direct experimental evidence for secretion	1	0	0		0	0		0	0		0	C	C	_		17.571	82
Afu5g14740	Non-classical secretion pathway: Extracellular, Direct experimental evidence for secretion	1	0	0		0	0		0	0		0	E	M	M		24.231	52.5
Afu6g02560	Non-classical secretion pathway: Extracellular, Direct experimental evidence for secretion	1	0	0		0	0		0	0		1	E	L	S		34.133	39.3846
Afu6g04920	Non-classical secretion pathway: Extracellular, Direct experimental evidence for secretion	1	0	0		0	0		0	0		0	M	M	M		22	52.25
Afu6g06770	Non-classical secretion pathway: Extracellular, Direct experimental evidence for secretion	1	0	0		0	0		0	0		0	C	C	_		18.25	54.75
Afu6g08840	Non-classical secretion pathway: Extracellular, Direct experimental evidence for secretion	1	0	0		0	0		0	0		0	E	E	S		25.5	45.6316
Afu6g09740	Non-classical secretion pathway: Extracellular, Direct experimental evidence for secretion	1	0	0		0	0		0	0		0	E	M	S		25.692	30.3636
Afu6g11430	Non-classical secretion pathway: Extracellular, Direct experimental evidence for secretion	1	0	0		0	0		0	0		0	M	M	S		19.964	62.1111
Afu6g11980	Non-classical secretion pathway: Extracellular, Direct experimental evidence for secretion	1	0	0		0	0		0	0		0	E	E	_		20.049	43.2632
Afu6g12390	Non-classical secretion pathway: Extracellular, Direct experimental evidence for secretion	1	0	0		0	0		0	0		0	C	ER	_		26.526	38.7692
Afu6g12740	Non-classical secretion pathway: Extracellular, Direct experimental evidence for secretion	1	0	0		0	0		0	0		0	C	C	_		24.5	49
Afu6g14340	Non-classical secretion pathway: Extracellular, Direct experimental evidence for secretion	1	0	0		0	0		0	0		0	C	C	_		29.75	59.5
Afu7g01000	Non-classical secretion pathway: Extracellular, Direct experimental evidence for secretion	1	0	0		0	0		0	0		0	C	C	_		19.72	70.4286
Afu7g04760	Non-classical secretion pathway: Extracellular, Direct experimental evidence for secretion	1	0	0		0	0		0	0		0	CK	M	_		25.895	49.2
Afu7g05610	Non-classical secretion pathway: Extracellular, Direct experimental evidence for secretion	1	0	0		0	0		0	0		0	C	C	_		28.471	40.3333
Afu7g05930	Non-classical secretion pathway: Extracellular, Direct experimental evidence for secretion	1	0	0		0	0		0	0		0	C	M	_		26.12	38.4118
Afu7g06740	Non-classical secretion pathway: Extracellular, Direct experimental evidence for secretion	1	0	0		0	0		0	0		0	E	E	_		21.545	59.25
Afu7g08490	Non-classical secretion pathway: Extracellular, Direct experimental evidence for secretion	1	0	0		0	0		0	0		0	M	M	M		23.368	40.3636
Afu8g01670	Non-classical secretion pathway: Extracellular, Direct experimental evidence for secretion	1	0	0		0	0		0	0		0	R	R	_		28.111	39.9474
Afu8g01980	Non-classical secretion pathway: Extracellular, Direct experimental evidence for secretion	1	0	0		0	0		0	0		0	E	E	M		20.286	42.6
Afu8g02310	Non-classical secretion pathway: Extracellular, Direct experimental evidence for secretion	1	0	0		0	0		0	0		0	M	M	M		21.846	71
Afu8g02510	Non-classical secretion pathway: Extracellular, Direct experimental evidence for secretion	1	0	0		0	0		0	0		0	E	P	S		24.5	44.5455
Afu8g04710	Non-classical secretion pathway: Extracellular, Direct experimental evidence for secretion	1	0	0		0	0		0	0		0	C	C	_		20.438	54.5
Afu8g04730	Non-classical secretion pathway: Extracellular, Direct experimental evidence for secretion	1	0	0		0	0		0	0		0	M	M	M		20.8	40.4444
Afu8g06350	Non-classical secretion pathway: Extracellular, Direct experimental evidence for secretion	1	0	0		0	0		0	0		0	E	M	_		23.235	35.9091
Afu8g06360	Non-classical secretion pathway: Extracellular, Direct experimental evidence for secretion	1	0	0		0	0		0	0		0	C	E	_		25.414	38.7895
Afu1g00100	Classical secretion pathway: Cell membrane	0	0	0		1	1		0	0		0	P	P	S		34.333	51.5
Afu1g00350	Classical secretion pathway: Cell membrane	0	0	1		1	1		0	0		0	P	P	S		32.467	44.2727
Afu1g00970	Classical secretion pathway: Cell membrane	0	0	0		1	1		0	0		0	P	P	S		36.167	62
Afu1g01190	Classical secretion pathway: Cell membrane	0	0	0		1	1		0	0		0	P	P	S		31.417	47.125
Afu1g01260	Classical secretion pathway: Cell membrane	0	0	0		1	1		0	0		0	P	P	_		27.684	58.4444
Afu1g01360	Classical secretion pathway: Cell membrane	0	0	0		1	1		0	0		0	P	P	_		34.429	80.3333
Afu1g01550	Classical secretion pathway: Cell membrane	0	0	0		1	1		0	0		0	P	P	_		25.643	51.2857
Afu1g01610	Classical secretion pathway: Cell membrane	0	0	0		1	1		0	0		0	P	P	_		30.636	112.333
Afu1g01620	Classical secretion pathway: Cell membrane	0	0	0		1	1		0	0		0	P	P	_		26.621	38.6
Afu1g01720	Classical secretion pathway: Cell membrane	0	1	1		0	1		0	0		0	P	P	S		23.3	46.6
Afu1g01730	Classical secretion pathway: Cell membrane	1	1	1		1	1		0	0		0	E	P	S		32.643	32.6429
Afu1g01760	Classical secretion pathway: Cell membrane	0	0	0		1	1		0	0		0	E	P	S		29.4	49
Afu1g01812	Classical secretion pathway: Cell membrane	0	0	0		1	1		0	0		0	P	P	_		24.333	73
Afu1g01820	Classical secretion pathway: Cell membrane	0	0	0		0	1		0	0		0	E	P	S		22.368	60.7143
Afu1g01860	Classical secretion pathway: Cell membrane	0	0	0		1	1		0	0		0	P	P	M		30.75	35.1429
Afu1g01910	Classical secretion pathway: Cell membrane	0	0	0		1	1		0	0		0	P	G	S		22.421	38.7273
Afu1g01920	Classical secretion pathway: Cell membrane	0	0	0		1	1		0	0		0	P	P	M		37.875	60.6
Afu1g01930	Classical secretion pathway: Cell membrane	0	0	0		1	1		0	0		0	P	P	_		40.385	105
Afu1g02130	Classical secretion pathway: Cell membrane	1	0	1		1	1		0	0		0	P	P	S		28.793	49.1176
Afu1g02350	Classical secretion pathway: Cell membrane	0	0	0		1	1		0	0		0	P	P	_		26.75	89.1667
Afu1g02480	Classical secretion pathway: Cell membrane	1	0	0		1	1		0	0		0	P	P	S		25.919	73.7692
Afu1g02530	Classical secretion pathway: Cell membrane	0	0	1		1	1		0	0		0	P	P	S		26.632	63.25
Afu1g02560	Classical secretion pathway: Cell membrane	0	1	1		1	1		0	0		0	E	P	S		31.625	36.1429
Afu1g02840	Classical secretion pathway: Cell membrane	0	0	0		1	1		0	0		0	P	P	_		37.2	74.4
Afu1g02910	Classical secretion pathway: Cell membrane	0	0	0		0	1		0	0		0	E	P	S		24.563	43.6667
Afu1g03020	Classical secretion pathway: Cell membrane	0	0	1		0	1		0	0		0	P	M	S		39.5	79
Afu1g03090	Classical secretion pathway: Cell membrane	0	0	0		1	1		0	0		0	P	P	_		29.278	43.9167
Afu1g03150	Classical secretion pathway: Cell membrane	1	0	0		1	1		0	0		0	P	P	_		26.211	62.25
Afu1g03160	Classical secretion pathway: Cell membrane	0	0	0		1	1		0	0		0	P	P	S		40	40
Afu1g03200	Classical secretion pathway: Cell membrane	0	0	0		1	1		0	0		0	P	P	S		24.667	51.8
Afu1g03260	Classical secretion pathway: Cell membrane	0	0	0		1	1		0	0		0	P	P	_		22.05	63
Afu1g03280	Classical secretion pathway: Cell membrane	0	0	0		1	1		0	0		0	P	P	S		24.5	49
Afu1g03320	Classical secretion pathway: Cell membrane	0	0	0		1	1		0	0		0	P	P	M		25.429	33.375
Afu1g03352	Classical secretion pathway: Cell membrane	1	1	1		0	1		0	0		0	P	P	S		21.978	45.9545
Afu1g03570	Classical secretion pathway: Cell membrane	1	1	1		0	1		1	1		0	E	E	S		26.353	49.7778
Afu1g03730	Classical secretion pathway: Cell membrane	0	0	0		1	1		0	0		0	P	P	_		25.167	45.3
Afu1g03880	Classical secretion pathway: Cell membrane	0	0	1		0	1		0	0		0	P	P	S		27.133	203.5
Afu1g03910	Classical secretion pathway: Cell membrane	1	0	0		1	1		0	0		0	N	P	_		27.471	58.375
Afu1g04020	Classical secretion pathway: Cell membrane	0	0	0		1	1		0	0		0	P	P	_		26.545	48.6667
Afu1g04110	Classical secretion pathway: Cell membrane	0	0	0		1	1		0	0		0	P	P	_		23.054	71.0833
Afu1g04260	Classical secretion pathway: Cell membrane	1	0	0		0	1		0	0		0	E	V	_		25.447	50.8947
Afu1g04270	Classical secretion pathway: Cell membrane	0	0	0		1	1		0	0		0	P	P	M		35.538	66
Afu1g04290	Classical secretion pathway: Cell membrane	0	0	1		1	1		0	0		0	P	ER	S		31.382	62.7647
Afu1g04420	Classical secretion pathway: Cell membrane	0	0	0		1	1		0	0		0	P	P	_		36.714	51.4
Afu1g04430	Classical secretion pathway: Cell membrane	0	1	1		0	1		0	0		0	P	P	S		24.941	212
Afu1g04870	Classical secretion pathway: Cell membrane	0	0	0		1	1		0	0		0	P	P	S		26.808	53.6154
Afu1g04880	Classical secretion pathway: Cell membrane	0	0	0		1	1		0	0		0	P	P	S		33.5	67
Afu1g05000	Classical secretion pathway: Cell membrane	0	0	0		1	1		0	0		0	E	P	S		27.8	69.5
Afu1g05010	Classical secretion pathway: Cell membrane	0	0	0		1	1		0	0		0	P	P	_		26.269	75.8889
Afu1g05020	Classical secretion pathway: Cell membrane	0	0	0		1	1		0	0		0	P	P	_		30.25	49.8235
Afu1g05120	Classical secretion pathway: Cell membrane	1	0	0		1	1		0	0		0	M	P	_		24.333	62.5714
Afu1g05170	Classical secretion pathway: Cell membrane	0	0	0		1	1		0	0		0	P	P	_		33.538	62.2857
Afu1g05300	Classical secretion pathway: Cell membrane	0	0	0		1	1		0	0		0	P	P	S		27.694	41.5417
Afu1g05470	Classical secretion pathway: Cell membrane	0	1	1		1	1		0	0		0	P	P	M		23.923	38.875
Afu1g05720	Classical secretion pathway: Cell membrane	1	0	0		1	1		0	0		0	P	P	M		23.667	62.125
Afu1g05960	Classical secretion pathway: Cell membrane	0	0	0		1	1		0	0		0	P	P	S		26.806	53.6111
Afu1g06050	Classical secretion pathway: Cell membrane	0	1	0		1	1		0	0		0	P	L	S		21.75	62.1429
Afu1g06071	Classical secretion pathway: Cell membrane	0	0	0		1	1		0	0		0	P	ER	S		35.842	75.6667
Afu1g06200	Classical secretion pathway: Cell membrane	0	1	1		1	1		0	0		0	P	ER	S		23.714	47.4286
Afu1g06320	Classical secretion pathway: Cell membrane	1	0	0		1	1		0	0		0	P	ER	S		29.769	64.5
Afu1g06440	Classical secretion pathway: Cell membrane	0	0	0		1	1		0	0		0	P	P	_		31.333	112.8
Afu1g06500	Classical secretion pathway: Cell membrane	0	0	0		1	1		0	0		0	P	P	M		30.333	68.25
Afu1g06550	Classical secretion pathway: Cell membrane	0	0	0		1	1		0	0		0	P	P	_		25.81	90.3333
Afu1g06840	Classical secretion pathway: Cell membrane	0	0	0		1	1		0	0		0	P	P	S		23.286	65.2
Afu1g06930	Classical secretion pathway: Cell membrane	0	1	1		1	1		0	0		0	E	P	S		25.189	49.0526
Afu1g07010	Classical secretion pathway: Cell membrane	0	0	0		1	1		0	0		0	P	P	_		28.8	61.7143
Afu1g07140	Classical secretion pathway: Cell membrane	0	0	0		1	1		0	0		0	P	P	_		31.556	71
Afu1g07170	Classical secretion pathway: Cell membrane	0	0	0		1	1		0	0		0	P	L	S		32.588	50.3636
Afu1g07300	Classical secretion pathway: Cell membrane	0	0	0		1	1		0	0		0	P	M	S		32.857	38.3333
Afu1g07340	Classical secretion pathway: Cell membrane	0	0	0		0	1		0	0		0	P	M	S		20.536	41.0714
Afu1g07670	Classical secretion pathway: Cell membrane	0	0	0		1	1		0	0		0	P	P	_		31.792	84.7778
Afu1g07690	Classical secretion pathway: Cell membrane	1	0	0		1	1		0	0		0	P	ER	_		25.862	41.6667
Afu1g07700	Classical secretion pathway: Cell membrane	0	0	0		1	1		0	0		0	P	P	S		27.619	96.6667
Afu1g07740	Classical secretion pathway: Cell membrane	1	0	0		1	1		0	0		0	P	P	_		33.333	50
Afu1g08890	Classical secretion pathway: Cell membrane	0	0	0		1	1		0	0		0	P	P	_		24.3	34.7143
Afu1g08940	Classical secretion pathway: Cell membrane	0	1	1		1	1		0	0		0	E	P	S		27.478	42.1333
Afu1g08970	Classical secretion pathway: Cell membrane	0	1	1		1	1		0	0		0	P	ER	S		40.091	49
Afu1g09040	Classical secretion pathway: Cell membrane	0	0	0		0	1		0	0		0	P	M	S		22.109	57.9048
Afu1g09050	Classical secretion pathway: Cell membrane	0	0	0		1	1		0	0		0	P	ER	S		39	48.75
Afu1g09110	Classical secretion pathway: Cell membrane	0	0	0		0	1		0	0		0	P	V	S		25.826	45.6923
Afu1g09310	Classical secretion pathway: Cell membrane	0	0	0		1	1		0	0		0	P	P	_		30.429	47.3333
Afu1g09360	Classical secretion pathway: Cell membrane	0	1	1		0	1		0	0		0	P	ER	S		24	72
Afu1g09540	Classical secretion pathway: Cell membrane	0	0	0		1	1		0	0		0	P	ER	S		24.6	41
Afu1g09580	Classical secretion pathway: Cell membrane	0	0	0		1	1		0	0		0	P	P	M		24.615	53.3333
Afu1g09590	Classical secretion pathway: Cell membrane	0	1	1		0	1		0	1		0	E	P	S		22.65	34.8462
Afu1g09680	Classical secretion pathway: Cell membrane	0	0	0		1	1		0	0		0	P	P	M		36.167	217
Afu1g09730	Classical secretion pathway: Cell membrane	0	0	0		1	1		0	0		0	P	P	S		29.417	70.6
Afu1g09910	Classical secretion pathway: Cell membrane	0	0	0		1	1		0	0		0	P	P	S		26.368	71.5714
Afu1g09980	Classical secretion pathway: Cell membrane	0	0	0		0	1		0	0		0	P	M	S		24.929	69.8
Afu1g10140	Classical secretion pathway: Cell membrane	0	0	0		1	1		0	0		0	P	P	S		31.111	56
Afu1g10160	Classical secretion pathway: Cell membrane	0	0	0		1	1		0	0		0	P	ER	S		29.182	45.8571
Afu1g10390	Classical secretion pathway: Cell membrane	0	0	0		1	1		0	0		0	P	V	S		27.679	61.125
Afu1g10770	Classical secretion pathway: Cell membrane	0	0	0		1	1		0	0		0	P	P	_		35.429	70.8571
Afu1g10880	Classical secretion pathway: Cell membrane	1	0	0		1	1		0	0		0	P	P	_		26.519	71.6
Afu1g10890	Classical secretion pathway: Cell membrane	0	0	0		1	1		0	0		0	P	P	_		24.048	72.1429
Afu1g10930	Classical secretion pathway: Cell membrane	0	0	0		1	1		0	0		0	P	P	_		29.938	95.8
Afu1g11000	Classical secretion pathway: Cell membrane	0	0	1		0	1		0	0		0	C	P	S		25.645	56.7857
Afu1g11050	Classical secretion pathway: Cell membrane	0	0	0		1	1		0	0		0	P	P	S		23.909	75.1429
Afu1g11110	Classical secretion pathway: Cell membrane	0	0	0		1	1		0	0		0	P	P	_		25.602	92.3913
Afu1g11140	Classical secretion pathway: Cell membrane	0	0	1		1	1		0	0		0	P	ER	S		31.364	57.5
Afu1g11230	Classical secretion pathway: Cell membrane	1	0	0		1	1		0	0		0	P	ER	_		23.4	58.5
Afu1g11350	Classical secretion pathway: Cell membrane	0	0	0		1	1		0	0		0	P	P	_		31.353	59.2222
Afu1g11380	Classical secretion pathway: Cell membrane	0	0	0		1	1		0	0		0	P	P	S		28.923	62.6667
Afu1g11390	Classical secretion pathway: Cell membrane	0	0	0		0	1		0	0		0	P	M	S		32.412	45.9167
Afu1g11580	Classical secretion pathway: Cell membrane	0	0	0		1	1		0	0		0	P	P	_		23.565	67.75
Afu1g11660	Classical secretion pathway: Cell membrane	1	0	0		1	1		0	0		0	P	G	M		27	50.625
Afu1g11830	Classical secretion pathway: Cell membrane	0	0	0		1	1		0	0		0	P	P	S		28.278	56.5556
Afu1g11900	Classical secretion pathway: Cell membrane	0	0	1		1	1		0	0		0	P	P	S		28.733	71.8333
Afu1g11990	Classical secretion pathway: Cell membrane	0	0	0		1	1		0	0		0	P	P	_		29.154	94.75
Afu1g12040	Classical secretion pathway: Cell membrane	0	0	0		1	1		0	0		0	P	P	S		33.1	66.2
Afu1g12080	Classical secretion pathway: Cell membrane	0	1	1		1	1		0	0		0	P	P	S		26.733	66.8333
Afu1g12090	Classical secretion pathway: Cell membrane	0	0	0		1	1		0	0		0	P	P	_		27.235	77.1667
Afu1g12240	Classical secretion pathway: Cell membrane	0	0	0		1	1		0	0		0	P	P	_		28.714	54.8182
Afu1g12600	Classical secretion pathway: Cell membrane	0	0	0		1	1		0	0		0	P	P	S		25.452	60.6923
Afu1g12620	Classical secretion pathway: Cell membrane	0	0	0		1	1		0	0		0	P	P	_		29	68.875
Afu1g12690	Classical secretion pathway: Cell membrane	0	0	0		1	1		0	0		0	P	P	_		23.75	66.5
Afu1g12700	Classical secretion pathway: Cell membrane	0	0	0		1	1		0	0		0	E	P	S		24.684	74.0526
Afu1g12850	Classical secretion pathway: Cell membrane	0	0	0		1	1		0	0		0	P	P	M		25.4	63.5
Afu1g12870	Classical secretion pathway: Cell membrane	0	0	0		0	1		0	0		0	E	P	S		30.438	48.7
Afu1g12980	Classical secretion pathway: Cell membrane	0	0	0		1	1		0	0		0	P	P	_		42.333	95.25
Afu1g13340	Classical secretion pathway: Cell membrane	0	0	0		1	1		0	0		0	P	P	_		24.5	44.1
Afu1g13350	Classical secretion pathway: Cell membrane	0	0	0		1	1		0	0		0	P	P	_		30.632	83.1429
Afu1g13360	Classical secretion pathway: Cell membrane	0	1	0		1	1		0	0		0	P	G	S		33.583	50.375
Afu1g13430	Classical secretion pathway: Cell membrane	0	0	0		1	1		0	0		0	P	P	_		42.833	128.5
Afu1g13610	Classical secretion pathway: Cell membrane	0	0	0		1	1		0	0		0	P	P	_		25.926	700
Afu1g13620	Classical secretion pathway: Cell membrane	0	1	1		1	1		0	0		0	P	P	S		32.423	60.2143
Afu1g13800	Classical secretion pathway: Cell membrane	0	0	0		1	1		0	0		0	P	P	_		27.591	151.75
Afu1g13870	Classical secretion pathway: Cell membrane	0	0	0		1	1		0	0		0	P	P	S		30.095	52.6667
Afu1g13970	Classical secretion pathway: Cell membrane	0	0	0		1	1		0	0		0	P	P	M		23.759	68.9
Afu1g13980	Classical secretion pathway: Cell membrane	0	1	1		1	1		0	0		0	E	P	S		23.929	47.8571
Afu1g14000	Classical secretion pathway: Cell membrane	0	0	1		0	1		0	0		0	P	P	S		25.5	51
Afu1g14080	Classical secretion pathway: Cell membrane	0	0	0		1	1		0	0		0	P	P	_		33.438	76.4286
Afu1g14140	Classical secretion pathway: Cell membrane	0	0	0		1	1		0	0		0	P	P	_		31.9	45.5714
Afu1g14250	Classical secretion pathway: Cell membrane	0	0	0		1	1		0	0		0	P	P	_		27.96	58.25
Afu1g14310	Classical secretion pathway: Cell membrane	0	1	1		0	1		0	0		0	P	P	S		25.889	46.6
Afu1g14330	Classical secretion pathway: Cell membrane	1	0	0		1	1		0	0		0	P	V	_		22.682	62.375
Afu1g14440	Classical secretion pathway: Cell membrane	0	0	0		1	1		0	0		0	P	P	_		27.211	86.1667
Afu1g14510	Classical secretion pathway: Cell membrane	0	0	0		1	1		0	0		0	P	P	_		27.175	40.2593
Afu1g14620	Classical secretion pathway: Cell membrane	0	0	0		0	1		0	0		0	E	P	S		30.333	182
Afu1g14780	Classical secretion pathway: Cell membrane	0	0	0		1	1		0	0		0	P	ER	S		26.5	53
Afu1g14940	Classical secretion pathway: Cell membrane	0	0	0		1	1		0	0		0	P	ER	S		27.88	49.7857
Afu1g15160	Classical secretion pathway: Cell membrane	0	0	0		1	1		0	0		0	P	P	_		32.857	76.6667
Afu1g15290	Classical secretion pathway: Cell membrane	0	0	0		1	1		0	0		0	P	P	_		49.75	56.8571
Afu1g15300	Classical secretion pathway: Cell membrane	0	0	0		1	1		0	0		0	P	P	_		29.167	52.5
Afu1g15440	Classical secretion pathway: Cell membrane	1	1	1		1	1		0	0		0	P	P	S		24.364	54.8182
Afu1g15520	Classical secretion pathway: Cell membrane	0	1	1		0	1		0	0		0	C	P	S		20.138	50.7826
Afu1g15820	Classical secretion pathway: Cell membrane	1	0	0		1	1		0	0		0	P	ER	_		30.176	39.4615
Afu1g15880	Classical secretion pathway: Cell membrane	0	0	0		1	1		0	0		0	P	L	S		39.8	66.3333
Afu1g15940	Classical secretion pathway: Cell membrane	0	0	0		1	1		0	0		0	P	P	M		32.778	98.3333
Afu1g16040	Classical secretion pathway: Cell membrane	0	0	0		1	1		0	0		0	P	P	S		24.273	41.0769
Afu1g16130	Classical secretion pathway: Cell membrane	0	0	0		1	1		0	0		0	P	P	_		24.304	74.5333
Afu1g16190	Classical secretion pathway: Cell membrane	1	1	1		0	0		1	1		0	E	E	S		30.385	79
Afu1g16230	Classical secretion pathway: Cell membrane	0	0	0		1	1		0	0		0	P	G	S		26.5	58.8889
Afu1g16340	Classical secretion pathway: Cell membrane	0	0	0		1	1		0	0		0	P	P	S		29	69.6
Afu1g16390	Classical secretion pathway: Cell membrane	0	0	0		1	1		0	0		0	P	P	_		22.391	57.2222
Afu1g16640	Classical secretion pathway: Cell membrane	0	0	0		1	1		0	0		0	P	P	_		35.429	41.3333
Afu1g16690	Classical secretion pathway: Cell membrane	0	0	0		1	1		0	0		0	P	P	_		28.222	84.6667
Afu1g16850	Classical secretion pathway: Cell membrane	1	0	0		1	1		0	0		0	M	ER	_		30.429	47.3333
Afu1g16870	Classical secretion pathway: Cell membrane	0	0	0		1	1		0	0		0	P	P	_		20.625	55
Afu1g16880	Classical secretion pathway: Cell membrane	0	0	0		1	1		0	0		0	P	ER	S		25.117	62.7917
Afu1g17160	Classical secretion pathway: Cell membrane	0	0	0		1	1		0	0		0	P	P	_		26.524	69.625
Afu1g17260	Classical secretion pathway: Cell membrane	0	1	1		1	1		0	0		0	E	P	S		17.706	43
Afu1g17270	Classical secretion pathway: Cell membrane	0	1	1		1	1		0	0		0	P	L	S		21.853	41.2778
Afu1g17280	Classical secretion pathway: Cell membrane	0	0	0		1	1		0	0		0	P	P	S		26.267	39.4
Afu1g17310	Classical secretion pathway: Cell membrane	0	0	0		1	1		0	0		0	P	P	_		25.318	79.5714
Afu1g17440	Classical secretion pathway: Cell membrane	1	0	0		1	1		0	0		0	P	ER	_		24.627	63.1739
Afu1g17470	Classical secretion pathway: Cell membrane	0	0	0		1	1		0	0		0	P	P	_		19.8	61.875
Afu1g17480	Classical secretion pathway: Cell membrane	0	0	0		1	1		0	0		0	P	P	_		29	58
Afu1g17530	Classical secretion pathway: Cell membrane	0	0	0		1	1		0	0		0	P	P	_		30.938	61.875
Afu1g17570	Classical secretion pathway: Cell membrane	0	0	0		1	1		0	0		0	P	P	_		28.04	70.1
Afu1g17680	Classical secretion pathway: Cell membrane	0	0	0		1	1		0	0		0	P	P	_		25.905	90.6667
Afu2g00180	Classical secretion pathway: Cell membrane	0	0	0		1	1		0	0		0	P	P	_		45.7	50.7778
Afu2g00320	Classical secretion pathway: Cell membrane	0	0	0		1	1		0	0		0	P	P	_		41.875	67
Afu2g00370	Classical secretion pathway: Cell membrane	0	0	0		1	1		0	0		0	P	P	_		29.931	37.7391
Afu2g00420	Classical secretion pathway: Cell membrane	0	0	0		1	1		0	0		0	P	P	_		32	58.6667
Afu2g00530	Classical secretion pathway: Cell membrane	0	0	0		1	1		0	0		0	P	P	_		23.714	47.4286
Afu2g00650	Classical secretion pathway: Cell membrane	1	0	0		0	1		0	0		0	E	L	S		28.353	43.8182
Afu2g00660	Classical secretion pathway: Cell membrane	0	0	0		1	1		0	0		0	E	P	S		23.826	68.5
Afu2g00680	Classical secretion pathway: Cell membrane	1	1	1		0	0		1	0		0	E	L	S		19.737	34.0909
Afu2g00740	Classical secretion pathway: Cell membrane	0	1	1		1	1		0	0		0	E	P	S		21.063	48.1429
Afu2g00780	Classical secretion pathway: Cell membrane	0	0	0		1	1		0	0		0	P	P	M		24	56
Afu2g00840	Classical secretion pathway: Cell membrane	0	0	0		1	1		0	0		0	P	P	_		31.875	56.6667
Afu2g00900	Classical secretion pathway: Cell membrane	0	0	0		1	1		0	0		0	P	ER	S		31.8	79.5
Afu2g01160	Classical secretion pathway: Cell membrane	0	0	0		1	1		0	0		0	P	R	S		35	35
Afu2g01170	Classical secretion pathway: Cell membrane	1	1	1		1	1		0	1		0	E	E	S		30.133	45.2
Afu2g01320	Classical secretion pathway: Cell membrane	0	0	0		1	1		0	0		0	P	P	_		25.69	56.7895
Afu2g01370	Classical secretion pathway: Cell membrane	0	0	0		1	1		0	0		0	P	P	_		21.833	58.2222
Afu2g01460	Classical secretion pathway: Cell membrane	1	0	0		1	1		0	0		0	P	P	S		26.667	64
Afu2g01500	Classical secretion pathway: Cell membrane	0	0	0		1	1		0	0		0	P	P	S		24.6	58.8261
Afu2g01590	Classical secretion pathway: Cell membrane	0	0	0		1	1		0	0		0	P	P	S		21.875	58.3333
Afu2g01810	Classical secretion pathway: Cell membrane	0	0	0		1	1		0	0		0	P	ER	S		41.2	41.2
Afu2g01860	Classical secretion pathway: Cell membrane	0	0	0		1	1		0	0		0	P	P	_		38.5	57.75
Afu2g01870	Classical secretion pathway: Cell membrane	1	0	0		1	1		0	0		0	P	P	_		24.649	57
Afu2g01960	Classical secretion pathway: Cell membrane	0	0	0		1	1		0	0		0	P	P	_		29.083	43.625
Afu2g02040	Classical secretion pathway: Cell membrane	0	0	0		1	1		0	0		0	P	P	_		28	76
Afu2g02110	Classical secretion pathway: Cell membrane	0	0	0		1	1		0	0		0	P	P	_		25.364	62
Afu2g02240	Classical secretion pathway: Cell membrane	0	0	0		1	1		0	0		0	P	P	S		34.889	44.8571
Afu2g02310	Classical secretion pathway: Cell membrane	0	0	0		1	1		0	0		0	P	ER	S		22.364	49.2
Afu2g02470	Classical secretion pathway: Cell membrane	0	1	1		1	1		0	0		0	E	P	S		27.645	61.2143
Afu2g02640	Classical secretion pathway: Cell membrane	0	0	0		1	1		0	0		0	P	G	S		24.556	49.1111
Afu2g02650	Classical secretion pathway: Cell membrane	0	0	0		1	1		0	0		0	C	P	S		29.676	109.8
Afu2g02670	Classical secretion pathway: Cell membrane	0	0	0		1	1		0	0		0	P	P	S		33.545	52.7143
Afu2g02720	Classical secretion pathway: Cell membrane	0	1	1		1	1		0	0		0	P	P	S		24.474	42.2727
Afu2g02980	Classical secretion pathway: Cell membrane	0	0	0		1	1		0	0		0	P	P	S		37.444	112.333
Afu2g03000	Classical secretion pathway: Cell membrane	0	0	0		1	1		0	0		0	P	P	_		40.692	52.9
Afu2g03090	Classical secretion pathway: Cell membrane	0	0	0		1	1		0	0		0	P	P	S		24.684	46.9
Afu2g03120	Classical secretion pathway: Cell membrane	1	1	1		0	1		0	1		0	E	E	S		31.643	63.2857
Afu2g03230	Classical secretion pathway: Cell membrane	1	1	1		0	0		1	1		0	E	P	S		23.783	49.7273
Afu2g03500	Classical secretion pathway: Cell membrane	0	0	0		1	1		0	0		0	P	P	M		23.48	97.8333
Afu2g03520	Classical secretion pathway: Cell membrane	0	0	0		1	1		0	0		0	P	P	_		23.636	86.6667
Afu2g03700	Classical secretion pathway: Cell membrane	1	0	0		1	1		0	0		0	P	P	_		28.25	62.7778
Afu2g03840	Classical secretion pathway: Cell membrane	0	0	0		0	1		0	0		0	E	P	S		23.263	49.1111
Afu2g03880	Classical secretion pathway: Cell membrane	0	0	0		0	1		0	0		0	E	P	S		31.462	81.8
Afu2g04070	Classical secretion pathway: Cell membrane	0	0	0		1	1		0	0		0	P	P	_		27.938	55.875
Afu2g04290	Classical secretion pathway: Cell membrane	1	0	0		1	1		0	0		0	P	M	S		25.905	49.4545
Afu2g04400	Classical secretion pathway: Cell membrane	0	0	0		1	1		0	0		0	P	P	_		22.552	109
Afu2g04430	Classical secretion pathway: Cell membrane	0	1	1		1	1		0	0		0	P	M	S		21.441	60.75
Afu2g04450	Classical secretion pathway: Cell membrane	1	0	0		0	1		0	0		0	N	C	M		22.661	49.5185
Afu2g04550	Classical secretion pathway: Cell membrane	0	0	0		1	1		0	0		0	P	P	S		27.389	82.1667
Afu2g04710	Classical secretion pathway: Cell membrane	0	0	0		1	1		0	0		0	P	P	_		27.125	27.125
Afu2g05190	Classical secretion pathway: Cell membrane	0	0	0		1	1		0	0		0	P	P	_		27.9	79.7143
Afu2g05325	Classical secretion pathway: Cell membrane	0	0	0		1	1		0	0		0	P	P	_		33.529	95
Afu2g05340	Classical secretion pathway: Cell membrane	1	1	1		0	1		0	1		0	E	E	S		22.167	40.9231
Afu2g05350	Classical secretion pathway: Cell membrane	0	0	0		1	1		0	0		0	P	P	S		35.5	85.2
Afu2g05710	Classical secretion pathway: Cell membrane	0	0	0		1	1		0	0		0	P	P	_		24.952	34.9333
Afu2g05730	Classical secretion pathway: Cell membrane	0	0	0		1	1		0	0		0	P	P	_		29.095	76.375
Afu2g05790	Classical secretion pathway: Cell membrane	1	1	1		1	1		0	0		0	P	P	S		21.913	56
Afu2g05840	Classical secretion pathway: Cell membrane	0	0	0		1	1		0	0		0	P	P	_		28.722	103.4
Afu2g05880	Classical secretion pathway: Cell membrane	0	0	0		1	1		0	0		0	P	P	_		28.1	93.6667
Afu2g05940	Classical secretion pathway: Cell membrane	0	1	1		1	1		0	0		0	P	P	S		28.385	61.5
Afu2g06050	Classical secretion pathway: Cell membrane	0	0	0		1	1		0	0		0	P	P	M		23.568	64.8125
Afu2g06100	Classical secretion pathway: Cell membrane	1	1	1		1	1		0	0		0	P	P	S		32.864	80.3333
Afu2g06170	Classical secretion pathway: Cell membrane	0	0	0		1	1		0	0		0	P	P	_		32.053	40.6
Afu2g06270	Classical secretion pathway: Cell membrane	0	0	0		1	1		0	0		0	M	P	S		30.25	30.25
Afu2g06280	Classical secretion pathway: Cell membrane	1	1	1		1	1		0	0		0	P	ER	S		23.214	46.4286
Afu2g06295	Classical secretion pathway: Cell membrane	0	0	0		1	1		0	0		0	P	ER	S		29.895	63.1111
Afu2g07630	Classical secretion pathway: Cell membrane	0	0	0		1	1		0	0		0	P	P	_		39.25	52.3333
Afu2g07670	Classical secretion pathway: Cell membrane	0	0	0		1	1		0	0		0	P	P	_		32.273	39.4444
Afu2g07910	Classical secretion pathway: Cell membrane	0	0	0		1	1		0	0		0	P	P	_		22.87	75.1429
Afu2g08070	Classical secretion pathway: Cell membrane	0	0	0		1	1		0	0		0	P	P	M		26.576	97.4444
Afu2g08120	Classical secretion pathway: Cell membrane	0	0	0		1	1		0	0		0	P	L	S		26.105	82.6667
Afu2g08230	Classical secretion pathway: Cell membrane	0	0	0		1	1		0	0		0	P	P	S		26.333	61.4444
Afu2g08350	Classical secretion pathway: Cell membrane	0	0	0		1	1		0	0		0	P	P	_		26.474	62.875
Afu2g08600	Classical secretion pathway: Cell membrane	1	0	0		0	1		0	0		0	P	M	S		29.2	41.7143
Afu2g08650	Classical secretion pathway: Cell membrane	0	0	0		1	1		0	0		0	P	P	_		26.95	101.062
Afu2g08800	Classical secretion pathway: Cell membrane	0	0	0		1	1		0	0		0	P	P	_		35.188	70.375
Afu2g08830	Classical secretion pathway: Cell membrane	0	0	0		1	1		0	0		0	P	P	_		26.333	79
Afu2g08850	Classical secretion pathway: Cell membrane	0	0	0		1	1		0	0		0	P	P	_		25.604	67.85
Afu2g08900	Classical secretion pathway: Cell membrane	0	0	0		1	1		0	0		0	P	P	_		29.387	60.7333
Afu2g09070	Classical secretion pathway: Cell membrane	0	0	0		1	1		0	0		0	P	P	_		32.622	60.35
Afu2g09282	Classical secretion pathway: Cell membrane	0	0	0		1	1		0	0		0	P	P	M		24.5	45.08
Afu2g09450	Classical secretion pathway: Cell membrane	0	0	0		1	1		0	0		0	P	P	_		26.895	63.875
Afu2g09570	Classical secretion pathway: Cell membrane	0	0	0		1	1		0	0		0	P	P	M		26.528	95.5
Afu2g09630	Classical secretion pathway: Cell membrane	0	0	0		0	1		0	0		0	P	P	_		27.682	40.6
Afu2g09640	Classical secretion pathway: Cell membrane	0	1	1		1	1		0	0		0	E	P	S		28.158	53.5
Afu2g09860	Classical secretion pathway: Cell membrane	0	0	0		1	1		0	0		0	P	P	_		30.294	51.5
Afu2g10530	Classical secretion pathway: Cell membrane	0	0	0		1	1		0	0		0	P	P	S		27.941	43.1818
Afu2g10560	Classical secretion pathway: Cell membrane	0	0	0		1	1		0	0		0	P	P	_		24.435	70.25
Afu2g10590	Classical secretion pathway: Cell membrane	0	1	1		1	1		0	0		0	P	G	S		25.414	40.9444
Afu2g10800	Classical secretion pathway: Cell membrane	0	0	0		1	1		0	0		0	P	P	_		33.556	100.667
Afu2g10840	Classical secretion pathway: Cell membrane	0	0	1		1	1		0	0		0	P	ER	S		21.75	65.25
Afu2g10910	Classical secretion pathway: Cell membrane	0	0	0		1	1		0	0		0	P	P	_		24.217	69.625
Afu2g11080	Classical secretion pathway: Cell membrane	0	0	0		1	1		0	0		0	P	ER	S		29.238	68.2222
Afu2g11220	Classical secretion pathway: Cell membrane	0	0	1		1	1		0	0		0	P	P	S		38.308	55.3333
Afu2g11240	Classical secretion pathway: Cell membrane	0	0	0		1	1		0	0		0	P	P	M		39	52
Afu2g11270	Classical secretion pathway: Cell membrane	1	1	1		1	1		0	0		0	P	P	S		25.01	69.3143
Afu2g11420	Classical secretion pathway: Cell membrane	0	1	0		1	1		0	0		0	P	ER	S		27.6	82.8
Afu2g11520	Classical secretion pathway: Cell membrane	0	0	0		1	1		0	0		0	P	P	_		24.348	93.3333
Afu2g11830	Classical secretion pathway: Cell membrane	0	0	0		1	1		0	0		0	P	P	_		30.273	66.6
Afu2g11920	Classical secretion pathway: Cell membrane	0	0	0		1	1		0	0		0	P	P	_		27.375	43.8
Afu2g12050	Classical secretion pathway: Cell membrane	0	0	0		1	1		0	0		0	P	P	S		35.364	55.5714
Afu2g12140	Classical secretion pathway: Cell membrane	0	0	0		1	1		0	0		0	P	P	_		25.382	50.7647
Afu2g12500	Classical secretion pathway: Cell membrane	0	0	0		1	1		0	0		0	P	P	_		32.235	109.6
Afu2g12550	Classical secretion pathway: Cell membrane	0	0	0		1	1		0	0		0	P	P	_		27.409	100.5
Afu2g12590	Classical secretion pathway: Cell membrane	0	0	0		1	1		0	0		0	E	P	S		23.88	35.1176
Afu2g12600	Classical secretion pathway: Cell membrane	0	0	0		1	1		0	0		0	P	P	M		29.125	139.8
Afu2g12640	Classical secretion pathway: Cell membrane	0	0	0		1	1		0	0		0	P	P	M		29.857	46.4444
Afu2g12710	Classical secretion pathway: Cell membrane	0	0	0		1	1		0	0		0	P	M	S		32.231	69.8333
Afu2g12790	Classical secretion pathway: Cell membrane	0	1	1		1	1		0	0		0	P	ER	S		26.632	63.25
Afu2g12850	Classical secretion pathway: Cell membrane	1	1	1		0	1		0	1		0	E	E	S		18.367	36.7333
Afu2g13390	Classical secretion pathway: Cell membrane	0	0	0		1	1		0	0		0	E	P	S		27.3	60.6667
Afu2g13400	Classical secretion pathway: Cell membrane	0	1	1		1	1		0	0		0	P	P	S		25.158	68.2857
Afu2g13430	Classical secretion pathway: Cell membrane	1	0	0		1	1		0	0		0	P	P	M		27.015	65.037
Afu2g13440	Classical secretion pathway: Cell membrane	1	0	0		1	1		0	0		0	P	P	_		24.973	48.6316
Afu2g13512	Classical secretion pathway: Cell membrane	0	0	0		1	1		0	0		0	P	R	S		38.438	87.8571
Afu2g13780	Classical secretion pathway: Cell membrane	0	0	0		0	1		0	0		0	P	P	_		27.814	79.7333
Afu2g13840	Classical secretion pathway: Cell membrane	0	0	1		0	1		0	0		0	M	P	S		27	54
Afu2g14020	Classical secretion pathway: Cell membrane	0	0	0		1	1		0	0		0	P	P	_		29.905	69.7778
Afu2g14230	Classical secretion pathway: Cell membrane	0	0	0		1	1		0	0		0	P	P	_		27.381	52.2727
Afu2g14360	Classical secretion pathway: Cell membrane	1	1	1		0	0		1	1		0	E	P	S		25.077	65.2
Afu2g14380	Classical secretion pathway: Cell membrane	0	0	1		1	1		0	0		0	P	P	S		23.875	38.2
Afu2g14510	Classical secretion pathway: Cell membrane	0	0	0		1	1		0	0		0	P	P	M		22.175	45.1429
Afu2g14570	Classical secretion pathway: Cell membrane	0	0	0		1	1		0	0		0	P	C	S		31.294	53.2
Afu2g14580	Classical secretion pathway: Cell membrane	0	0	0		1	1		0	0		0	P	P	M		26.92	56.0833
Afu2g14590	Classical secretion pathway: Cell membrane	0	0	0		1	1		0	0		0	P	P	_		25.238	88.3333
Afu2g14840	Classical secretion pathway: Cell membrane	0	0	0		0	1		0	0		0	E	P	S		25.44	45.4286
Afu2g15000	Classical secretion pathway: Cell membrane	0	0	0		1	1		0	0		0	P	P	_		31.633	73
Afu2g15090	Classical secretion pathway: Cell membrane	0	0	0		1	1		0	0		0	P	P	S		32.652	57.7692
Afu2g15100	Classical secretion pathway: Cell membrane	0	0	0		1	1		0	0		0	P	P	_		27.818	76.5
Afu2g15130	Classical secretion pathway: Cell membrane	1	0	0		1	1		0	0		0	P	P	_		23.422	57.6538
Afu2g15140	Classical secretion pathway: Cell membrane	0	0	0		1	1		0	0		0	P	P	_		25.409	62.1111
Afu2g15150	Classical secretion pathway: Cell membrane	0	0	0		1	1		0	0		0	P	P	_		36.714	57.1111
Afu2g15370	Classical secretion pathway: Cell membrane	0	1	1		1	1		0	0		0	P	P	S		30.688	40.9167
Afu2g15380	Classical secretion pathway: Cell membrane	0	0	0		1	1		0	0		0	P	P	S		23	38.3333
Afu2g15410	Classical secretion pathway: Cell membrane	0	0	0		1	1		0	0		0	P	L	S		25.7	73.4286
Afu2g15440	Classical secretion pathway: Cell membrane	0	0	1		1	1		0	0		0	P	P	S		28.833	86.5
Afu2g15470	Classical secretion pathway: Cell membrane	0	0	0		1	1		0	0		0	P	P	_		30.133	64.5714
Afu2g15560	Classical secretion pathway: Cell membrane	0	0	0		1	1		0	0		0	P	P	S		25.571	44.75
Afu2g15640	Classical secretion pathway: Cell membrane	0	0	1		1	1		0	0		0	P	M	S		24.8	46.5
Afu2g15710	Classical secretion pathway: Cell membrane	1	0	0		0	1		0	0		0	P	P	_		24.385	39.625
Afu2g15730	Classical secretion pathway: Cell membrane	0	0	0		1	1		0	0		0	P	P	_		33.353	63
Afu2g16060	Classical secretion pathway: Cell membrane	0	0	0		1	1		0	0		0	P	P	M		28.647	54.1111
Afu2g16120	Classical secretion pathway: Cell membrane	1	1	1		1	1		0	0		0	P	M	S		26.1	43.5
Afu2g16320	Classical secretion pathway: Cell membrane	0	0	0		1	1		0	0		0	P	P	S		28.533	107
Afu2g16430	Classical secretion pathway: Cell membrane	0	0	0		1	1		0	0		0	P	ER	S		40	100
Afu2g16490	Classical secretion pathway: Cell membrane	1	0	0		1	1		0	0		0	P	P	_		22.783	58.2222
Afu2g16790	Classical secretion pathway: Cell membrane	0	0	0		1	1		0	0		0	P	ER	S		31.375	50.2
Afu2g16940	Classical secretion pathway: Cell membrane	0	0	0		1	1		0	0		0	P	P	S		28.333	51
Afu2g16985	Classical secretion pathway: Cell membrane	0	0	0		1	1		0	0		0	P	P	M		31.615	58.7143
Afu2g17170	Classical secretion pathway: Cell membrane	0	0	0		1	1		0	0		0	P	P	S		32.879	108.5
Afu2g17270	Classical secretion pathway: Cell membrane	0	0	0		1	1		0	0		0	P	P	_		25.929	60.5
Afu2g17360	Classical secretion pathway: Cell membrane	0	0	0		1	1		0	0		0	P	P	_		27.938	63.8571
Afu2g17475	Classical secretion pathway: Cell membrane	0	1	1		1	1		0	0		0	P	V	S		30.12	94.125
Afu2g17480	Classical secretion pathway: Cell membrane	0	0	0		1	1		0	0		0	P	P	_		35.308	65.5714
Afu2g17650	Classical secretion pathway: Cell membrane	0	1	1		1	1		0	0		0	P	P	S		26.609	61.2
Afu2g17660	Classical secretion pathway: Cell membrane	0	0	0		1	1		0	0		0	P	P	S		24.125	42.8889
Afu2g17760	Classical secretion pathway: Cell membrane	0	0	0		1	1		0	0		0	P	P	_		48	48
Afu2g17790	Classical secretion pathway: Cell membrane	0	0	0		1	1		0	0		0	P	P	_		25.913	66.2222
Afu2g17800	Classical secretion pathway: Cell membrane	0	0	0		0	1		0	0		0	P	P	_		27.3	42
Afu2g17830	Classical secretion pathway: Cell membrane	0	0	0		1	1		0	0		0	P	P	_		33.1	47.2857
Afu2g17840	Classical secretion pathway: Cell membrane	0	0	0		1	1		0	0		0	P	P	_		29.882	72.5714
Afu2g17890	Classical secretion pathway: Cell membrane	0	0	0		1	1		0	0		0	P	P	S		22.643	52.8333
Afu2g17930	Classical secretion pathway: Cell membrane	0	0	0		1	1		0	0		0	P	ER	S		20.421	35.2727
Afu2g18010	Classical secretion pathway: Cell membrane	0	0	0		0	1		0	0		0	P	R	S		25.95	51.9
Afu3g00120	Classical secretion pathway: Cell membrane	0	0	0		1	1		0	0		0	P	P	_		39.333	67.4286
Afu3g00200	Classical secretion pathway: Cell membrane	0	0	0		1	1		0	0		0	P	P	_		24.667	64.75
Afu3g00220	Classical secretion pathway: Cell membrane	0	0	0		1	1		0	0		0	P	P	S		30.375	81
Afu3g00270	Classical secretion pathway: Cell membrane	1	1	1		0	1		1	1		0	E	E	S		22.3	37.1667
Afu3g00340	Classical secretion pathway: Cell membrane	1	1	1		1	1		0	1		0	E	P	S		24	41.4545
Afu3g00430	Classical secretion pathway: Cell membrane	0	0	0		1	1		0	0		0	P	P	_		25.905	77.7143
Afu3g00480	Classical secretion pathway: Cell membrane	0	0	0		1	1		0	0		0	P	P	_		28.154	52.2857
Afu3g00500	Classical secretion pathway: Cell membrane	0	0	0		1	1		0	0		0	P	P	S		24.25	64.6667
Afu3g00670	Classical secretion pathway: Cell membrane	0	0	0		1	1		0	0		0	P	P	_		29.875	59.75
Afu3g00780	Classical secretion pathway: Cell membrane	0	0	0		1	1		0	0		0	P	P	_		39.444	71
Afu3g00810	Classical secretion pathway: Cell membrane	0	0	0		1	1		0	0		0	P	P	_		47.4	33.8571
Afu3g00850	Classical secretion pathway: Cell membrane	0	0	0		1	1		0	0		0	P	P	_		30.923	50.25
Afu3g00900	Classical secretion pathway: Cell membrane	1	1	1		1	1		0	1		0	E	P	M		21.577	51
Afu3g00910	Classical secretion pathway: Cell membrane	1	1	1		1	1		0	0		0	P	P	S		23.96	65.4054
Afu3g00920	Classical secretion pathway: Cell membrane	0	0	0		1	1		0	0		0	P	P	_		32.545	51.1429
Afu3g00980	Classical secretion pathway: Cell membrane	0	0	0		1	1		0	0		0	P	P	_		22.955	50.5
Afu3g01030	Classical secretion pathway: Cell membrane	0	0	0		1	1		0	0		0	P	P	S		30.667	55.2
Afu3g01120	Classical secretion pathway: Cell membrane	0	0	0		1	1		0	0		0	P	P	_		24.95	62.375
Afu3g01196	Classical secretion pathway: Cell membrane	0	0	0		0	1		0	0		0	P	P	S		29	58
Afu3g01230	Classical secretion pathway: Cell membrane	0	0	0		1	1		0	0		0	P	P	_		24.76	68.7778
Afu3g01350	Classical secretion pathway: Cell membrane	0	0	0		0	1		0	0		0	P	P	_		23.621	40.2941
Afu3g01400	Classical secretion pathway: Cell membrane	1	0	0		1	1		0	0		0	P	ER	_		25.429	71.2
Afu3g01430	Classical secretion pathway: Cell membrane	0	0	0		1	1		0	0		0	P	M	S		29.833	44.75
Afu3g01440	Classical secretion pathway: Cell membrane	0	0	0		1	1		0	0		0	P	P	_		27.258	84.5
Afu3g01480	Classical secretion pathway: Cell membrane	0	0	0		1	1		0	0		0	P	P	M		22.556	35.8235
Afu3g01500	Classical secretion pathway: Cell membrane	0	0	0		1	1		0	0		0	P	P	_		45.4	45.4
Afu3g01520	Classical secretion pathway: Cell membrane	0	0	0		1	1		0	0		0	P	P	_		36.467	54.7
Afu3g01530	Classical secretion pathway: Cell membrane	1	0	0		0	1		0	0		0	P	G	_		20.5	41
Afu3g01540	Classical secretion pathway: Cell membrane	0	0	0		1	1		0	0		0	P	P	_		23.737	56.375
Afu3g01630	Classical secretion pathway: Cell membrane	0	0	0		1	1		0	0		0	P	P	S		37.25	74.5
Afu3g01670	Classical secretion pathway: Cell membrane	0	0	0		1	1		0	0		0	P	P	_		24.273	59.3333
Afu3g01700	Classical secretion pathway: Cell membrane	0	0	0		1	1		0	0		0	P	P	_		25	78.5714
Afu3g01860	Classical secretion pathway: Cell membrane	0	0	0		1	1		0	0		0	P	P	M		31.538	41
Afu3g01890	Classical secretion pathway: Cell membrane	0	0	0		1	1		0	0		0	P	P	_		24.619	86.1667
Afu3g01940	Classical secretion pathway: Cell membrane	0	0	0		1	1		0	0		0	P	P	_		26.684	101.4
Afu3g02060	Classical secretion pathway: Cell membrane	0	0	0		1	1		0	0		0	P	P	_		26	130
Afu3g02080	Classical secretion pathway: Cell membrane	0	0	0		1	1		0	0		0	P	P	_		25.65	85.5
Afu3g02150	Classical secretion pathway: Cell membrane	0	0	0		1	1		0	0		0	P	P	_		26.412	56.125
Afu3g02610	Classical secretion pathway: Cell membrane	0	0	0		1	1		0	0		0	P	ER	S		30.857	86.4
Afu3g02685	Classical secretion pathway: Cell membrane	0	0	0		1	1		0	0		0	P	P	S		36.333	31.1429
Afu3g02720	Classical secretion pathway: Cell membrane	0	0	0		1	1		0	0		0	P	V	S		30.368	72.125
Afu3g02760	Classical secretion pathway: Cell membrane	0	0	0		1	1		0	0		0	P	P	_		26.75	64.2
Afu3g02780	Classical secretion pathway: Cell membrane	0	0	0		1	1		0	0		0	P	P	_		26.19	110
Afu3g02850	Classical secretion pathway: Cell membrane	0	0	0		1	1		0	0		0	P	P	_		24	48
Afu3g02860	Classical secretion pathway: Cell membrane	0	0	0		0	1		0	0		0	P	P	S		30	30
Afu3g02890	Classical secretion pathway: Cell membrane	0	0	0		1	1		0	0		0	P	P	S		24.524	73.5714
Afu3g03010	Classical secretion pathway: Cell membrane	0	1	0		1	1		0	0		0	P	P	S		23.708	56.9
Afu3g03190	Classical secretion pathway: Cell membrane	0	0	0		1	1		0	0		0	P	P	_		31.875	102
Afu3g03240	Classical secretion pathway: Cell membrane	0	0	0		1	1		0	0		0	P	P	_		32.308	70
Afu3g03310	Classical secretion pathway: Cell membrane	0	0	0		1	1		0	0		0	P	P	_		31.667	71.25
Afu3g03320	Classical secretion pathway: Cell membrane	0	0	0		1	1		0	0		0	P	P	_		26	63.1429
Afu3g03440	Classical secretion pathway: Cell membrane	0	0	0		1	1		0	0		0	P	P	_		27.182	85.4286
Afu3g03470	Classical secretion pathway: Cell membrane	0	0	0		1	1		0	0		0	E	P	S		36.8	36.8
Afu3g03500	Classical secretion pathway: Cell membrane	0	0	0		1	1		0	0		0	P	P	_		27.789	58.6667
Afu3g03540	Classical secretion pathway: Cell membrane	0	1	1		1	1		0	0		0	P	M	S		26.933	40.4
Afu3g03620	Classical secretion pathway: Cell membrane	0	0	0		1	1		0	0		0	P	P	_		25.448	46.125
Afu3g03640	Classical secretion pathway: Cell membrane	0	0	0		1	1		0	0		0	P	P	_		28.091	88.2857
Afu3g03670	Classical secretion pathway: Cell membrane	0	0	0		1	1		0	0		0	P	P	M		21.9	57.1304
Afu3g03700	Classical secretion pathway: Cell membrane	0	0	0		1	1		0	0		0	P	P	_		22.852	77.125
Afu3g03815	Classical secretion pathway: Cell membrane	0	0	0		1	1		0	0		0	P	P	M		42.5	42.5
Afu3g03820	Classical secretion pathway: Cell membrane	0	0	0		1	1		0	0		0	P	P	_		25.6	56.8889
Afu3g04000	Classical secretion pathway: Cell membrane	0	0	0		1	1		0	0		0	P	P	_		31.467	42.9091
Afu3g04010	Classical secretion pathway: Cell membrane	0	0	0		1	1		0	0		0	P	P	_		38.923	56.2222
Afu3g04050	Classical secretion pathway: Cell membrane	0	1	1		1	1		0	0		0	E	P	S		23.526	49.6667
Afu3g05660	Classical secretion pathway: Cell membrane	0	0	0		1	1		0	0		0	P	P	_		25.474	80.6667
Afu3g05950	Classical secretion pathway: Cell membrane	0	0	0		0	1		0	0		0	P	P	_		25.06	44.2553
Afu3g06130	Classical secretion pathway: Cell membrane	0	0	0		0	1		0	0		0	E	P	S		26.286	83.6364
Afu3g06450	Classical secretion pathway: Cell membrane	1	0	0		1	1		0	0		0	P	P	_		27.824	55.6471
Afu3g06650	Classical secretion pathway: Cell membrane	0	0	0		1	1		0	0		0	P	P	M		29.923	64.8333
Afu3g06901	Classical secretion pathway: Cell membrane	0	0	0		1	1		0	0		0	P	P	_		17.6	44
Afu3g07050	Classical secretion pathway: Cell membrane	1	1	1		0	0		1	1		0	E	E	S		23.5	58.75
Afu3g07080	Classical secretion pathway: Cell membrane	0	1	1		1	1		0	0		0	P	P	S		32.625	261
Afu3g07155	Classical secretion pathway: Cell membrane	0	1	1		0	1		0	0		0	P	P	S		38.4	64
Afu3g07170	Classical secretion pathway: Cell membrane	0	0	0		1	1		0	0		0	P	P	_		28.222	63.5
Afu3g07290	Classical secretion pathway: Cell membrane	0	0	0		1	1		0	0		0	P	P	_		28.417	48.7143
Afu3g07300	Classical secretion pathway: Cell membrane	1	0	0		1	1		0	0		0	P	P	M		23.825	62.5417
Afu3g07420	Classical secretion pathway: Cell membrane	0	0	0		1	1		0	0		0	P	P	S		29.769	55.2857
Afu3g07510	Classical secretion pathway: Cell membrane	0	0	0		1	1		0	0		0	P	P	M		33.2	75.4545
Afu3g07530	Classical secretion pathway: Cell membrane	0	1	1		1	1		0	0		0	E	P	S		35.632	338.5
Afu3g07540	Classical secretion pathway: Cell membrane	0	0	0		1	1		0	0		0	P	P	_		27.526	52.3
Afu3g07570	Classical secretion pathway: Cell membrane	0	0	0		1	1		0	0		0	P	P	_		33.5	53.6
Afu3g07640	Classical secretion pathway: Cell membrane	1	0	0		1	1		0	0		0	P	P	_		26	61.75
Afu3g07850	Classical secretion pathway: Cell membrane	0	0	0		1	1		0	0		0	P	P	_		22.975	51.0556
Afu3g07860	Classical secretion pathway: Cell membrane	0	0	0		1	1		0	0		0	P	P	_		23.713	53.5741
Afu3g07870	Classical secretion pathway: Cell membrane	1	0	0		0	0		0	1		0	E	E	S		25.839	53.4
Afu3g07890	Classical secretion pathway: Cell membrane	1	0	0		0	1		0	0		0	E	G	S		26.5	39.75
Afu3g07990	Classical secretion pathway: Cell membrane	0	0	0		1	1		0	0		0	P	P	_		30.765	58.1111
Afu3g08180	Classical secretion pathway: Cell membrane	0	0	0		1	1		0	0		0	P	ER	S		26.889	60.5
Afu3g08240	Classical secretion pathway: Cell membrane	1	0	0		1	1		0	0		0	P	M	M		29.526	93.5
Afu3g08480	Classical secretion pathway: Cell membrane	0	0	1		1	1		0	0		0	P	P	S		24.579	51.8889
Afu3g08670	Classical secretion pathway: Cell membrane	0	0	1		1	1		0	0		0	P	P	S		36.7	61.1667
Afu3g09060	Classical secretion pathway: Cell membrane	0	0	0		1	1		0	0		0	P	P	S		44.667	53.6
Afu3g09170	Classical secretion pathway: Cell membrane	0	0	0		1	1		0	0		0	P	P	_		34.357	68.7143
Afu3g09250	Classical secretion pathway: Cell membrane	1	1	1		1	1		0	0		0	E	E	S		30.25	51.8571
Afu3g09400	Classical secretion pathway: Cell membrane	0	0	0		1	1		0	0		0	P	P	S		24.462	106
Afu3g09650	Classical secretion pathway: Cell membrane	0	0	0		1	1		0	0		0	P	P	_		30.188	53.6667
Afu3g09740	Classical secretion pathway: Cell membrane	1	0	0		1	1		0	0		0	P	ER	_		24.974	59.3125
Afu3g09860	Classical secretion pathway: Cell membrane	0	0	0		1	1		0	0		0	P	ER	S		25.172	60.8333
Afu3g09960	Classical secretion pathway: Cell membrane	0	0	0		1	1		0	0		0	P	P	_		39.636	62.2857
Afu3g09980	Classical secretion pathway: Cell membrane	0	0	0		0	1		0	0		0	P	P	S		27	54
Afu3g10230	Classical secretion pathway: Cell membrane	0	0	0		1	1		0	0		0	P	P	_		38.8	64.6667
Afu3g10420	Classical secretion pathway: Cell membrane	0	0	0		1	1		0	0		0	P	P	M		29.542	64.4545
Afu3g10470	Classical secretion pathway: Cell membrane	0	0	0		1	1		0	0		0	P	P	S		32.9	54.8333
Afu3g10600	Classical secretion pathway: Cell membrane	0	0	0		1	1		0	0		0	P	G	S		25.167	75.5
Afu3g10650	Classical secretion pathway: Cell membrane	0	0	0		1	1		0	0		0	P	P	_		21.659	38.6087
Afu3g10690	Classical secretion pathway: Cell membrane	1	0	0		1	1		0	0		0	P	P	_		27.111	67.7778
Afu3g10760	Classical secretion pathway: Cell membrane	1	0	0		0	1		0	0		0	C	R	_		21.636	51
Afu3g10770	Classical secretion pathway: Cell membrane	0	0	0		1	1		0	0		0	P	P	_		24.917	49.8333
Afu3g10780	Classical secretion pathway: Cell membrane	1	0	0		1	1		0	0		0	P	ER	_		26.533	66.3333
Afu3g10820	Classical secretion pathway: Cell membrane	0	1	1		1	1		0	0		0	P	P	S		25.957	39.8
Afu3g10880	Classical secretion pathway: Cell membrane	0	0	0		1	1		0	0		0	P	P	M		29.522	56.5833
Afu3g10960	Classical secretion pathway: Cell membrane	0	1	1		1	1		0	0		0	E	P	S		38.143	133.5
Afu3g10980	Classical secretion pathway: Cell membrane	0	1	1		1	1		0	0		0	P	P	S		30.429	71
Afu3g11420	Classical secretion pathway: Cell membrane	0	0	0		1	1		0	0		0	P	P	S		33.4	55.6667
Afu3g11490	Classical secretion pathway: Cell membrane	0	0	0		1	1		0	0		0	P	P	_		29.556	59.1111
Afu3g11760	Classical secretion pathway: Cell membrane	0	0	0		1	1		0	0		0	P	P	_		33.063	75.5714
Afu3g11770	Classical secretion pathway: Cell membrane	0	0	0		1	1		0	0		0	P	P	_		25.316	48.1
Afu3g11790	Classical secretion pathway: Cell membrane	0	0	0		1	1		0	0		0	P	P	_		24	92.5714
Afu3g12010	Classical secretion pathway: Cell membrane	0	1	1		1	1		0	0		0	P	P	S		26.632	84.3333
Afu3g12170	Classical secretion pathway: Cell membrane	0	1	1		1	1		0	0		0	P	P	S		24.55	54.5556
Afu3g12220	Classical secretion pathway: Cell membrane	0	0	0		1	1		0	0		0	P	P	S		26.537	62.3043
Afu3g12350	Classical secretion pathway: Cell membrane	0	0	0		0	1		0	0		0	P	E	S		28.5
Afu3g12370	Classical secretion pathway: Cell membrane	0	0	0		1	1		0	0		0	P	M	S		32.2	161
Afu3g12580	Classical secretion pathway: Cell membrane	0	0	0		1	1		0	0		0	P	P	_		25.261	72.625
Afu3g12700	Classical secretion pathway: Cell membrane	0	0	0		1	1		0	0		0	P	P	_		36.364	57.1429
Afu3g12720	Classical secretion pathway: Cell membrane	0	0	0		1	1		0	0		0	P	P	S		22.174	56.6667
Afu3g12740	Classical secretion pathway: Cell membrane	0	0	0		1	1		0	0		0	P	P	_		23.222	54.5217
Afu3g12900	Classical secretion pathway: Cell membrane	0	0	0		1	1		0	0		0	P	P	_		32.071	44.9
Afu3g12920	Classical secretion pathway: Cell membrane	0	0	1		0	1		0	0		0	P	P	_		26.214	59.5135
Afu3g12970	Classical secretion pathway: Cell membrane	0	0	0		1	1		0	0		0	P	P	_		33.563	67.125
Afu3g13240	Classical secretion pathway: Cell membrane	1	0	0		0	1		0	0		0	E	P	M		27.059	51.1111
Afu3g13270	Classical secretion pathway: Cell membrane	1	0	0		1	1		0	0		0	P	P	_		25.733	48.25
Afu3g13470	Classical secretion pathway: Cell membrane	1	0	0		1	1		0	0		0	P	P	_		29.385	76.4
Afu3g13490	Classical secretion pathway: Cell membrane	0	0	0		1	1		0	0		0	P	P	_		24.815	41.875
Afu3g13520	Classical secretion pathway: Cell membrane	0	0	1		1	1		0	0		0	P	P	_		32.25	64.5
Afu3g13640	Classical secretion pathway: Cell membrane	0	1	1		0	1		0	1		0	P	E	S		36	42
Afu3g13650	Classical secretion pathway: Cell membrane	0	1	1		1	1		0	0		0	P	P	S		29.923	43.2222
Afu3g13660	Classical secretion pathway: Cell membrane	0	0	0		1	1		0	0		0	P	P	_		31.143	72.6667
Afu3g13790	Classical secretion pathway: Cell membrane	1	0	0		1	1		0	0		0	P	P	_		24.585	59.2273
Afu3g13810	Classical secretion pathway: Cell membrane	0	0	0		1	1		0	0		0	P	ER	S		33.273	73.2
Afu3g13940	Classical secretion pathway: Cell membrane	0	0	0		1	1		0	0		0	P	P	_		31	78.9091
Afu3g13980	Classical secretion pathway: Cell membrane	0	0	0		1	1		0	0		0	P	P	S		27.167	97.8
Afu3g14160	Classical secretion pathway: Cell membrane	0	0	0		1	1		0	0		0	P	P	_		24.5	36.75
Afu3g14170	Classical secretion pathway: Cell membrane	0	0	0		1	1		0	0		0	P	P	S		22.826	87.5
Afu3g14330	Classical secretion pathway: Cell membrane	0	0	0		1	1		0	0		0	P	P	_		28.385	61.5
Afu3g14420	Classical secretion pathway: Cell membrane	1	0	0		1	1		0	0		0	P	ER	_		25.306	56.9375
Afu3g14560	Classical secretion pathway: Cell membrane	0	0	0		1	1		0	0		0	P	P	_		32.294	68.625
Afu3g14640	Classical secretion pathway: Cell membrane	0	0	0		1	1		0	0		0	P	P	S		22.75	52
Afu3g14670	Classical secretion pathway: Cell membrane	0	0	0		1	1		0	0		0	P	P	_		26.059	73.8333
Afu3g14680	Classical secretion pathway: Cell membrane	1	1	1		0	1		0	1		0	E	P	S		22.5	35
Afu3g14760	Classical secretion pathway: Cell membrane	1	0	0		0	1		0	0		0	P	M	S		31.941	54.3
Afu3g14870	Classical secretion pathway: Cell membrane	0	0	0		1	1		0	0		0	P	V	S		29.938	47.9
Afu3g15000	Classical secretion pathway: Cell membrane	0	0	0		1	1		0	0		0	P	P	_		25.833	66.4286
Afu3g15100	Classical secretion pathway: Cell membrane	0	0	0		1	1		0	0		0	P	P	_		29	49.7143
Afu3g15250	Classical secretion pathway: Cell membrane	0	0	0		1	1		0	0		0	P	P	_		26.952	62.8889
Afu3g15270	Classical secretion pathway: Cell membrane	0	0	0		0	1		0	0		0	P	P	_		21.587	67.2286
Afu3g15380	Classical secretion pathway: Cell membrane	0	0	0		1	1		0	0		0	P	P	_		23.524	82.3333
Afu4g00140	Classical secretion pathway: Cell membrane	0	0	0		0	1		0	0		0	P	P	_		26.778	48.2
Afu4g00150	Classical secretion pathway: Cell membrane	0	0	0		1	1		0	0		0	P	P	_		22.375	67.125
Afu4g00195	Classical secretion pathway: Cell membrane	0	0	0		1	1		0	0		0	P	P	M		24	33.6
Afu4g00240	Classical secretion pathway: Cell membrane	0	0	0		1	1		0	0		0	P	P	S		26.619	62.1111
Afu4g00260	Classical secretion pathway: Cell membrane	0	0	0		1	1		0	0		0	P	P	_		27	51.3
Afu4g00330	Classical secretion pathway: Cell membrane	0	0	0		1	1		0	0		0	P	P	M		28.813	38.4167
Afu4g00480	Classical secretion pathway: Cell membrane	0	0	0		0	1		0	0		0	P	P	S		37.667	113
Afu4g00490	Classical secretion pathway: Cell membrane	0	1	1		1	1		0	0		0	E	P	S		25.966	53.7857
Afu4g00550	Classical secretion pathway: Cell membrane	0	0	0		1	1		0	0		0	P	P	_		33.75	67.5
Afu4g00570	Classical secretion pathway: Cell membrane	0	0	0		1	1		0	0		0	P	P	_		23.619	70.8571
Afu4g00580	Classical secretion pathway: Cell membrane	0	1	1		1	1		0	0		0	P	P	S		23.25	53.1429
Afu4g00600	Classical secretion pathway: Cell membrane	0	0	0		1	1		0	0		0	P	P	S		25.857	72.4
Afu4g00800	Classical secretion pathway: Cell membrane	0	0	0		1	1		0	0		0	P	P	_		23.143	69.4286
Afu4g00830	Classical secretion pathway: Cell membrane	0	0	0		1	1		0	0		0	P	P	_		38.533	64.2222
Afu4g00930	Classical secretion pathway: Cell membrane	0	0	0		1	1		0	0		0	P	P	M		23.471	44.3333
Afu4g00990	Classical secretion pathway: Cell membrane	0	0	0		1	1		0	0		0	P	P	_		26.524	55.7
Afu4g01000	Classical secretion pathway: Cell membrane	0	0	0		1	1		0	0		0	P	P	_		25.2	63
Afu4g01050	Classical secretion pathway: Cell membrane	1	0	0		1	1		0	0		0	P	P	_		23.667	61.3182
Afu4g01060	Classical secretion pathway: Cell membrane	0	0	0		1	1		0	0		0	P	P	S		38.286	53.6
Afu4g01140	Classical secretion pathway: Cell membrane	0	0	0		1	1		0	0		0	P	P	_		27.8	139
Afu4g01220	Classical secretion pathway: Cell membrane	0	0	0		1	1		0	0		0	P	P	S		34.2	34.2
Afu4g01242	Classical secretion pathway: Cell membrane	0	0	0		1	1		0	0		0	P	P	S		36.6	61
Afu4g01270	Classical secretion pathway: Cell membrane	0	1	1		1	1		0	0		0	P	P	S		34	51
Afu4g01280	Classical secretion pathway: Cell membrane	0	0	0		1	1		0	0		0	P	P	_		29.789	37.7333
Afu4g01322	Classical secretion pathway: Cell membrane	0	0	0		0	1		0	0		0	P	P	_		24.857	47.4545
Afu4g01340	Classical secretion pathway: Cell membrane	0	1	1		1	1		0	0		0	P	P	S		25.286	59
Afu4g01350	Classical secretion pathway: Cell membrane	0	0	0		1	1		0	0		0	P	P	S		25.409	50.8182
Afu4g01560	Classical secretion pathway: Cell membrane	0	0	0		1	1		0	0		0	P	P	_		22.625	108.6
Afu4g01570	Classical secretion pathway: Cell membrane	0	0	0		1	1		0	0		0	P	P	_		37.444	56.1667
Afu4g02650	Classical secretion pathway: Cell membrane	0	0	0		1	1		0	0		0	P	P	_		28.889	65
Afu4g02720	Classical secretion pathway: Cell membrane	1	0	0		1	1		0	1		0	E	P	_		25.188	44.7778
Afu4g02750	Classical secretion pathway: Cell membrane	0	0	0		1	1		0	0		0	P	P	_		29.5	68.8333
Afu4g02870	Classical secretion pathway: Cell membrane	0	0	0		1	1		0	0		0	P	P	_		23.615	61.4
Afu4g02970	Classical secretion pathway: Cell membrane	0	0	0		1	1		0	0		0	P	P	_		33.409	49
Afu4g03000	Classical secretion pathway: Cell membrane	0	0	0		1	1		0	0		0	P	P	_		25.367	63.4167
Afu4g03040	Classical secretion pathway: Cell membrane	0	0	0		1	1		0	0		0	P	V	S		34.75	69.5
Afu4g03110	Classical secretion pathway: Cell membrane	0	0	0		1	1		0	0		0	P	P	S		26.4	88
Afu4g03220	Classical secretion pathway: Cell membrane	0	0	0		1	1		0	0		0	P	P	_		25.895	70.2857
Afu4g03240	Classical secretion pathway: Cell membrane	1	1	1		0	0		1	1		0	E	E	S		40.571	47.3333
Afu4g03320	Classical secretion pathway: Cell membrane	0	0	0		1	1		0	0		0	P	P	M		38.053	90.375
Afu4g03325	Classical secretion pathway: Cell membrane	0	0	0		0	1		0	0		0	E	P	S		78	39
Afu4g03340	Classical secretion pathway: Cell membrane	0	0	0		1	1		0	0		0	P	P	_		34.56	123.429
Afu4g03370	Classical secretion pathway: Cell membrane	0	0	0		1	1		0	0		0	P	P	_		26.85	53.7
Afu4g03390	Classical secretion pathway: Cell membrane	0	0	0		1	1		0	0		0	P	P	M		30	55
Afu4g03400	Classical secretion pathway: Cell membrane	0	0	0		1	1		0	0		0	P	P	S		29.533	34.0769
Afu4g03435	Classical secretion pathway: Cell membrane	0	0	1		1	1		0	0		0	P	G	S		23	61.3333
Afu4g03510	Classical secretion pathway: Cell membrane	0	0	0		1	1		0	0		0	P	P	_		26.75	53.5
Afu4g03540	Classical secretion pathway: Cell membrane	0	0	0		1	1		0	0		0	P	G	S		30.455	55.8333
Afu4g03590	Classical secretion pathway: Cell membrane	0	0	0		1	1		0	0		0	P	P	_		30.6	65.5714
Afu4g03610	Classical secretion pathway: Cell membrane	0	0	0		1	1		0	0		0	P	P	_		21.769	62.8889
Afu4g03620	Classical secretion pathway: Cell membrane	0	0	0		1	1		0	0		0	P	P	_		27.176	57.75
Afu4g03740	Classical secretion pathway: Cell membrane	0	0	0		1	1		0	0		0	P	P	_		26.409	96.8333
Afu4g03750	Classical secretion pathway: Cell membrane	0	0	0		1	1		0	0		0	P	P	_		27.824	59.125
Afu4g03820	Classical secretion pathway: Cell membrane	0	1	1		1	1		0	0		0	E	P	S		32.889	42.2857
Afu4g03970	Classical secretion pathway: Cell membrane	1	0	1		1	1		0	0		0	P	P	S		33.129	46.6818
Afu4g04150	Classical secretion pathway: Cell membrane	0	0	0		1	1		0	0		0	P	P	S		37	47.5714
Afu4g04180	Classical secretion pathway: Cell membrane	1	0	0		1	1		0	0		0	P	P	_		33.875	63.7647
Afu4g04190	Classical secretion pathway: Cell membrane	1	0	0		1	1		0	0		0	P	G	S		32.111	57.8
Afu4g04250	Classical secretion pathway: Cell membrane	0	0	0		1	1		0	0		0	P	P	_		29.875	59.75
Afu4g04540	Classical secretion pathway: Cell membrane	0	0	0		1	1		0	0		0	P	P	_		28.063	64.1429
Afu4g04570	Classical secretion pathway: Cell membrane	0	0	0		0	1		0	0		0	P	P	_		26.231	48.7143
Afu4g04630	Classical secretion pathway: Cell membrane	0	0	0		1	1		0	0		0	P	P	_		26.417	79.25
Afu4g06050	Classical secretion pathway: Cell membrane	0	0	0		1	1		0	0		0	P	P	_		24	85.7143
Afu4g06190	Classical secretion pathway: Cell membrane	0	0	0		0	1		0	0		0	P	P	_		24.448	50.6429
Afu4g06230	Classical secretion pathway: Cell membrane	0	0	0		1	1		0	0		0	P	P	_		25.273	69.5
Afu4g06290	Classical secretion pathway: Cell membrane	0	0	0		1	1		0	0		0	P	P	_		36.917	55.375
Afu4g06300	Classical secretion pathway: Cell membrane	0	0	0		1	1		0	0		0	P	G	S		32.083	42.7778
Afu4g06310	Classical secretion pathway: Cell membrane	0	0	0		1	1		0	0		0	P	P	S		49	49
Afu4g06340	Classical secretion pathway: Cell membrane	0	0	0		1	1		0	0		0	P	M	S		28.571	66.6667
Afu4g06510	Classical secretion pathway: Cell membrane	0	0	0		1	1		0	0		0	P	P	M		26.882	45.7
Afu4g06630	Classical secretion pathway: Cell membrane	0	0	0		1	1		0	0		0	P	V	S		33.815	114.125
Afu4g06820	Classical secretion pathway: Cell membrane	1	1	1		0	0		0	1		0	E	E	S		30.615	36.1818
Afu4g06990	Classical secretion pathway: Cell membrane	0	0	0		1	1		0	0		0	P	P	_		29.263	79.4286
Afu4g07200	Classical secretion pathway: Cell membrane	0	0	0		1	1		0	0		0	P	P	_		22.103	45.3684
Afu4g07330	Classical secretion pathway: Cell membrane	0	0	0		0	1		0	0		0	P	P	_		35.5	32.2727
Afu4g07350	Classical secretion pathway: Cell membrane	0	0	0		1	1		0	0		0	P	ER	S		38.4	54.8571
Afu4g07440	Classical secretion pathway: Cell membrane	0	0	0		1	1		0	0		0	P	P	_		26.667	45.7143
Afu4g07760	Classical secretion pathway: Cell membrane	0	0	0		1	1		0	0		0	P	P	_		28.615	74.4
Afu4g08050	Classical secretion pathway: Cell membrane	1	0	0		1	1		0	0		0	P	M	_		20.765	39.2222
Afu4g08200	Classical secretion pathway: Cell membrane	0	0	1		1	1		0	0		0	P	ER	S		47	84.6
Afu4g08270	Classical secretion pathway: Cell membrane	0	1	0		1	1		0	0		0	P	P	S		27.833	83.5
Afu4g08350	Classical secretion pathway: Cell membrane	1	0	0		1	1		0	0		0	P	M	_		49.667	49.6667
Afu4g08370	Classical secretion pathway: Cell membrane	0	1	1		1	1		0	0		0	E	P	S		30.692	44.3333
Afu4g08630	Classical secretion pathway: Cell membrane	1	0	0	1	0	1		0	0		0	E	P	M		21.652	35.5714
Afu4g08660	Classical secretion pathway: Cell membrane	1	1	1		1	1		0	0		0	P	ER	S		28.9	57.8
Afu4g08720	Classical secretion pathway: Cell membrane	1	1	1		0	1		0	1		0	E	E	S		21.828	31.65
Afu4g08740	Classical secretion pathway: Cell membrane	0	0	0		1	1		0	0		0	P	ER	S		35.053	60.5455
Afu4g08800	Classical secretion pathway: Cell membrane	0	0	0		1	1		0	0		0	P	M	S		25.667	72.1875
Afu4g08840	Classical secretion pathway: Cell membrane	0	0	1		0	1		0	0		0	P	P	S		29	58
Afu4g08850	Classical secretion pathway: Cell membrane	0	0	0		1	1		0	0		0	P	P	S		33.5	67
Afu4g08920	Classical secretion pathway: Cell membrane	0	0	0		1	1		0	0		0	P	P	_		26.538	69
Afu4g08970	Classical secretion pathway: Cell membrane	0	0	0		1	1		0	0		0	P	M	S		38.909	53.5
Afu4g08980	Classical secretion pathway: Cell membrane	0	0	0		1	1		0	0		0	P	P	S		25.375	101.5
Afu4g09040	Classical secretion pathway: Cell membrane	0	0	0		1	1		0	0		0	P	P	_		26.85	53.7
Afu4g09150	Classical secretion pathway: Cell membrane	0	0	0		1	1		0	0		0	P	P	_		28.51	77.6111
Afu4g09170	Classical secretion pathway: Cell membrane	0	0	0		1	1		0	0		0	P	P	_		30.05	66.7778
Afu4g09210	Classical secretion pathway: Cell membrane	0	0	0		1	1		0	0		0	P	P	_		26	54.3636
Afu4g09250	Classical secretion pathway: Cell membrane	0	0	0		1	1		0	0		0	P	M	S		35	58.3333
Afu4g09370	Classical secretion pathway: Cell membrane	0	0	0		1	1		0	0		0	E	P	S		25.154	81.75
Afu4g09390	Classical secretion pathway: Cell membrane	0	0	0		0	1		0	0		0	E	P	S		21.217	44.3636
Afu4g09400	Classical secretion pathway: Cell membrane	1	1	1		1	1		0	0		0	E	P	S		22.786	53.1667
Afu4g09410	Classical secretion pathway: Cell membrane	0	0	0		1	1		0	0		0	P	P	S		32.5	35.4545
Afu4g09440	Classical secretion pathway: Cell membrane	0	0	0		1	1		0	0		0	P	P	_		24.952	49.9048
Afu4g09470	Classical secretion pathway: Cell membrane	0	0	0		0	1		0	0		0	P	G	S		26.45	52.9
Afu4g09560	Classical secretion pathway: Cell membrane	0	1	1		1	1		1	0		0	P	P	S		27.421	57.8889
Afu4g09660	Classical secretion pathway: Cell membrane	1	0	0		1	1		0	0		0	P	M	M		40.667	48.8
Afu4g09780	Classical secretion pathway: Cell membrane	0	0	0		1	1		0	0		0	P	G	S		23.8	59.5
Afu4g09850	Classical secretion pathway: Cell membrane	0	0	0		1	1		0	0		0	P	P	S		31.2	31.2
Afu4g09950	Classical secretion pathway: Cell membrane	1	0	0		1	1		0	0		0	C	M	_		27.438	43.9
Afu4g09980	Classical secretion pathway: Cell membrane	0	0	0		0	1		0	0		0	P	G	S		22.25	41.0769
Afu4g09990	Classical secretion pathway: Cell membrane	0	0	0		1	1		0	0		0	P	P	_		26.235	55.75
Afu4g10080	Classical secretion pathway: Cell membrane	0	0	0		1	1		0	0		0	P	P	S		32.385	60.1429
Afu4g10090	Classical secretion pathway: Cell membrane	0	0	0		1	1		0	0		0	P	P	_		23.75	71.25
Afu4g10140	Classical secretion pathway: Cell membrane	0	0	0		1	1		0	0		0	P	P	_		23.467	29.3333
Afu4g10210	Classical secretion pathway: Cell membrane	0	1	0		1	1		0	0		0	P	P	S		27.688	57.7826
Afu4g10440	Classical secretion pathway: Cell membrane	0	1	1		1	1		0	0		0	E	P	S		22.818	35.8571
Afu4g10760	Classical secretion pathway: Cell membrane	1	0	0		1	1		0	0		0	P	M	_		23.923	44.4286
Afu4g10920	Classical secretion pathway: Cell membrane	0	0	0		0	1		0	0		0	P	M	S		29	87
Afu4g11060	Classical secretion pathway: Cell membrane	0	0	0		1	1		0	0		0	P	P	_		28.7	114.8
Afu4g11110	Classical secretion pathway: Cell membrane	0	0	0		1	1		0	0		0	P	P	_		29.571	59.1429
Afu4g11150	Classical secretion pathway: Cell membrane	0	1	1		1	1		0	0		0	E	P	S		21.806	49.0625
Afu4g11210	Classical secretion pathway: Cell membrane	0	0	0		1	1		0	0		0	P	P	S		23.871	61.6667
Afu4g11360	Classical secretion pathway: Cell membrane	0	0	0		1	1		0	0		0	P	M	S		23.968	41.2778
Afu4g11400	Classical secretion pathway: Cell membrane	0	0	0		1	1		0	0		0	P	P	_		28.882	70.1429
Afu4g11467	Classical secretion pathway: Cell membrane	0	0	0		1	1		0	0		0	P	P	S		22.55	56.375
Afu4g11810	Classical secretion pathway: Cell membrane	0	0	0		1	1		0	0		0	P	P	S		40.6	67.6667
Afu4g12260	Classical secretion pathway: Cell membrane	0	0	0		1	1		0	0		0	P	P	_		25.9	86.3333
Afu4g12380	Classical secretion pathway: Cell membrane	0	1	1		1	1		0	0		0	P	P	S		27.846	51.7143
Afu4g12440	Classical secretion pathway: Cell membrane	0	0	0		1	1		0	0		0	P	P	M		24.732	63.375
Afu4g12640	Classical secretion pathway: Cell membrane	0	0	0		1	1		0	0		0	P	P	_		21.882	74.4
Afu4g12670	Classical secretion pathway: Cell membrane	0	0	0		1	1		0	0		0	P	P	_		32.733	54.5556
Afu4g12700	Classical secretion pathway: Cell membrane	0	0	0		1	1		0	0		0	P	P	S		31.2	52
Afu4g12900	Classical secretion pathway: Cell membrane	0	1	0		1	1		0	0		0	P	ER	S		30.263	47.9167
Afu4g12970	Classical secretion pathway: Cell membrane	0	1	1		1	1		0	0		0	E	P	S		26.375	56.2667
Afu4g13040	Classical secretion pathway: Cell membrane	0	0	0		1	1		0	0		0	P	G	S		31.833	47.75
Afu4g13080	Classical secretion pathway: Cell membrane	0	0	0		1	1		0	0		0	P	P	S		21.077	109.6
Afu4g13340	Classical secretion pathway: Cell membrane	0	1	1		1	1		0	0		0	P	P	S		28.84	80.1111
Afu4g13360	Classical secretion pathway: Cell membrane	0	0	0		0	1		0	0		0	P	P	_		25.2	54
Afu4g13540	Classical secretion pathway: Cell membrane	0	0	0		1	1		0	0		0	P	P	M		32.625	65.25
Afu4g13625	Classical secretion pathway: Cell membrane	0	0	0		0	1		0	0		0	P	M	S		49	36.75
Afu4g13660	Classical secretion pathway: Cell membrane	0	0	0		1	1		0	0		0	P	P	_		26.476	139
Afu4g13670	Classical secretion pathway: Cell membrane	1	1	1		1	1		0	0		0	E	E	S		29	58
Afu4g13680	Classical secretion pathway: Cell membrane	1	0	0		1	1		0	0		0	P	M	M		23.583	56.6
Afu4g13900	Classical secretion pathway: Cell membrane	0	0	0		1	1		0	0		0	P	P	_		23.773	65.375
Afu4g14070	Classical secretion pathway: Cell membrane	0	0	0		1	1		0	0		0	P	P	S		22.702	47.7119
Afu4g14080	Classical secretion pathway: Cell membrane	0	0	0		0	1		0	0		0	E	P	S		20.571	24
Afu4g14130	Classical secretion pathway: Cell membrane	0	0	0		1	1		0	0		0	P	P	_		27.021	56.3913
Afu4g14175	Classical secretion pathway: Cell membrane	0	0	1		0	1		0	0		0	P	P	M		30	37.5
Afu4g14210	Classical secretion pathway: Cell membrane	0	0	0		1	1		0	0		0	P	P	S		34.889	52.3333
Afu4g14220	Classical secretion pathway: Cell membrane	0	0	0		0	1		0	0		0	P	P	_		26.481	42.0588
Afu4g14250	Classical secretion pathway: Cell membrane	0	0	0		1	1		0	0		0	P	P	_		28.2	47
Afu4g14350	Classical secretion pathway: Cell membrane	0	1	1		1	1		0	0		0	E	P	S		24.083	44.4615
Afu4g14360	Classical secretion pathway: Cell membrane	0	0	0		0	1		0	0		0	P	ER	S		25.792	41.2667
Afu4g14410	Classical secretion pathway: Cell membrane	0	0	0		0	1		0	0		0	M	P	S		42.667	64
Afu4g14480	Classical secretion pathway: Cell membrane	0	0	0		1	1		0	0		0	P	M	S		26.833	40.25
Afu4g14610	Classical secretion pathway: Cell membrane	0	0	0		1	1		0	0		0	P	P	S		24.455	59.7778
Afu4g14670	Classical secretion pathway: Cell membrane	0	0	0		1	1		0	0		0	P	P	_		25.545	80.2857
Afu5g00100	Classical secretion pathway: Cell membrane	0	0	0		1	1		0	0		0	P	M	S		48	48
Afu5g00160	Classical secretion pathway: Cell membrane	0	0	0		1	1		0	0		0	P	P	S		28.8	72
Afu5g00250	Classical secretion pathway: Cell membrane	0	0	0		0	1		0	0		0	P	P	M		28.667	36.8571
Afu5g00260	Classical secretion pathway: Cell membrane	0	0	1		1	1		0	0		0	P	ER	S		26.455	41.5714
Afu5g00280	Classical secretion pathway: Cell membrane	0	0	0		1	1		0	0		0	P	P	_		26.346	68.5
Afu5g00340	Classical secretion pathway: Cell membrane	0	0	0		1	1		0	0		0	P	P	S		24.608	66.0526
Afu5g00370	Classical secretion pathway: Cell membrane	0	0	0		1	1		0	0		0	P	P	_		25.188	100.75
Afu5g00390	Classical secretion pathway: Cell membrane	0	0	0		0	1		0	0		0	P	P	_		23	52.2727
Afu5g00420	Classical secretion pathway: Cell membrane	0	0	0		1	1		0	0		0	P	P	_		27	121.5
Afu5g00430	Classical secretion pathway: Cell membrane	0	0	0		1	1		0	0		0	P	P	_		24.545	108
Afu5g00490	Classical secretion pathway: Cell membrane	0	0	0		1	1		0	0		0	P	P	S		41.333	62
Afu5g00500	Classical secretion pathway: Cell membrane	0	0	0		1	1		0	0		0	P	P	_		22.125	75.8571
Afu5g00620	Classical secretion pathway: Cell membrane	0	0	0		1	1		0	0		0	P	M	S		31	62
Afu5g00700	Classical secretion pathway: Cell membrane	0	1	1		1	1		0	0		0	P	P	S		34.286	48
Afu5g00710	Classical secretion pathway: Cell membrane	1	0	0		1	1		0	0		0	P	P	_		21.32	59.2222
Afu5g00730	Classical secretion pathway: Cell membrane	0	0	0		1	1		0	0		0	P	P	_		23.841	52.45
Afu5g00760	Classical secretion pathway: Cell membrane	1	0	0		1	1		0	0		0	P	ER	M		24.457	53.5
Afu5g00770	Classical secretion pathway: Cell membrane	0	0	0		1	1		0	0		0	P	M	S		27	45
Afu5g00790	Classical secretion pathway: Cell membrane	1	0	0		1	1		0	0		0	P	ER	_		25.362	58.84
Afu5g00830	Classical secretion pathway: Cell membrane	0	0	0		1	1		0	0		0	P	P	M		24.042	44.3846
Afu5g00840	Classical secretion pathway: Cell membrane	0	1	1		1	1		0	0		0	P	P	S		29.267	54.875
Afu5g00890	Classical secretion pathway: Cell membrane	0	0	0		1	1		0	0		0	P	P	S		23.429	54.6667
Afu5g00930	Classical secretion pathway: Cell membrane	0	0	0		1	1		0	0		0	P	P	_		24.917	59.8
Afu5g00980	Classical secretion pathway: Cell membrane	0	0	0		1	1		0	0		0	P	P	_		35.385	76.6667
Afu5g01080	Classical secretion pathway: Cell membrane	1	0	0		1	1		0	0		0	P	P	S		22.636	55.3333
Afu5g01230	Classical secretion pathway: Cell membrane	0	0	0		1	1		0	0		0	P	P	_		44.286	51.6667
Afu5g01300	Classical secretion pathway: Cell membrane	0	1	1		1	1		0	0		0	P	P	S		22.962	54.2727
Afu5g01310	Classical secretion pathway: Cell membrane	0	0	0		1	1		0	0		0	P	P	_		34.625	55.4
Afu5g01320	Classical secretion pathway: Cell membrane	0	0	0		1	1		0	0		0	P	P	M		24.174	61.7778
Afu5g01350	Classical secretion pathway: Cell membrane	0	0	0		1	1		0	0		0	P	P	_		27	94.5
Afu5g01360	Classical secretion pathway: Cell membrane	0	0	0		0	1		0	0		0	P	G	S		25.25	45.9091
Afu5g01520	Classical secretion pathway: Cell membrane	0	0	0		1	1		0	0		0	P	P	_		31.778	81.7143
Afu5g01540	Classical secretion pathway: Cell membrane	0	0	0		1	1		0	0		0	P	P	_		29.684	56.4
Afu5g01630	Classical secretion pathway: Cell membrane	0	0	0		1	1		0	0		0	P	P	_		27.5	86.4286
Afu5g01680	Classical secretion pathway: Cell membrane	0	0	0		1	1		0	0		0	P	P	_		27.105	73.5714
Afu5g01880	Classical secretion pathway: Cell membrane	1	1	1		1	1		0	0		0	E	P	S		19.833	36.6154
Afu5g01920	Classical secretion pathway: Cell membrane	1	1	1		0	0		1	1		0	E	E	S		29.286	41
Afu5g01960	Classical secretion pathway: Cell membrane	1	0	1		0	1		0	0		0	E	M	S		31	62
Afu5g02050	Classical secretion pathway: Cell membrane	0	0	0		0	1		0	0		0	E	P	S		28.583	38.1111
Afu5g02260	Classical secretion pathway: Cell membrane	1	0	0		1	1		0	0		0	P	P	_		25.328	63.8696
Afu5g02280	Classical secretion pathway: Cell membrane	0	0	0		1	1		0	0		0	P	P	_		32.583	55.8571
Afu5g02290	Classical secretion pathway: Cell membrane	0	0	0		1	1		0	0		0	P	P	M		32.84	102.625
Afu5g02340	Classical secretion pathway: Cell membrane	0	0	1		1	1		0	0		0	P	G	S		23.4	65
Afu5g02390	Classical secretion pathway: Cell membrane	0	0	0		1	1		0	0		0	P	M	S		27.25	87.2
Afu5g02460	Classical secretion pathway: Cell membrane	0	1	1		1	1		0	0		0	E	P	S		23	41.4
Afu5g02650	Classical secretion pathway: Cell membrane	0	0	0		1	1		0	0		0	E	P	S		35.2	44
Afu5g02700	Classical secretion pathway: Cell membrane	0	0	0		1	1		0	0		0	P	P	_		29.889	89.6667
Afu5g02760	Classical secretion pathway: Cell membrane	1	0	0		1	1		0	0		0	P	ER	_		31.273	43
Afu5g02780	Classical secretion pathway: Cell membrane	0	0	0		1	1		0	0		0	P	P	M		22.163	63.8824
Afu5g02790	Classical secretion pathway: Cell membrane	0	0	0		1	1		0	0		0	P	P	_		29.158	69.25
Afu5g02840	Classical secretion pathway: Cell membrane	0	0	0		1	1		0	0		0	P	P	S		23.5	73.8571
Afu5g02860	Classical secretion pathway: Cell membrane	0	0	0		1	1		0	0		0	P	P	_		33.909	62.1667
Afu5g02940	Classical secretion pathway: Cell membrane	0	0	0		1	1		0	0		0	P	P	_		32.733	54.5556
Afu5g03150	Classical secretion pathway: Cell membrane	0	0	1		0	1		0	0		0	E	P	S		26.03	66.0769
Afu5g03230	Classical secretion pathway: Cell membrane	0	0	0		0	1		0	0		0	P	ER	S		46	92
Afu5g03260	Classical secretion pathway: Cell membrane	1	1	1		1	1		0	0		0	P	P	S		26.778	48.2
Afu5g03510	Classical secretion pathway: Cell membrane	0	0	0		1	1		0	0		0	P	ER	S		44.167	88.3333
Afu5g03550	Classical secretion pathway: Cell membrane	1	0	0		1	1		0	0		0	P	P	_		24.805	67.8
Afu5g03760	Classical secretion pathway: Cell membrane	1	1	1		0	1		1	1		0	E	P	S		27.75	98.6667
Afu5g03790	Classical secretion pathway: Cell membrane	0	1	1		1	1		0	0		0	E	P	S		21.143	49.3333
Afu5g03800	Classical secretion pathway: Cell membrane	0	0	0		1	1		0	0		0	P	P	S		37	46.25
Afu5g03810	Classical secretion pathway: Cell membrane	0	0	0		0	1		0	0		0	P	N	S		25.958	155.75
Afu5g04100	Classical secretion pathway: Cell membrane	0	0	0		1	1		0	0		0	P	P	S		35.545	55.8571
Afu5g04255	Classical secretion pathway: Cell membrane	0	0	0		1	1		0	0		0	P	G	S		39.25	52.3333
Afu5g04260	Classical secretion pathway: Cell membrane	0	0	0		1	1		0	0		0	P	P	_		25.636	70.5
Afu5g05520	Classical secretion pathway: Cell membrane	0	0	0		1	1		0	0		0	P	P	_		25.98	61.8571
Afu5g05640	Classical secretion pathway: Cell membrane	0	0	0		1	1		0	0		0	P	P	_		31	46.5
Afu5g05670	Classical secretion pathway: Cell membrane	0	0	0		1	1		0	0		0	P	P	_		30.357	141.667
Afu5g05705	Classical secretion pathway: Cell membrane	0	0	0		1	1		0	0		0	P	V	S		42.667	64
Afu5g05840	Classical secretion pathway: Cell membrane	0	0	1		1	1		0	0		0	E	P	S		27.913	37.7647
Afu5g06030	Classical secretion pathway: Cell membrane	0	0	0		1	1		0	0		0	P	P	S		22.778	102.5
Afu5g06050	Classical secretion pathway: Cell membrane	1	1	1		1	1		0	0		0	P	ER	S		26.048	49.7273
Afu5g06090	Classical secretion pathway: Cell membrane	1	1	1		1	1		0	0		0	P	P	S		28.882	61.375
Afu5g06210	Classical secretion pathway: Cell membrane	0	0	0		1	1		0	0		0	P	P	_		37.176	57.4545
Afu5g06220	Classical secretion pathway: Cell membrane	0	0	0		1	1		0	0		0	P	P	_		31.818	70
Afu5g06230	Classical secretion pathway: Cell membrane	0	0	0		1	1		0	0		0	P	P	_		21.96	54.9
Afu5g06290	Classical secretion pathway: Cell membrane	0	0	0		1	1		0	0		0	P	P	_		37.846	61.5
Afu5g06320	Classical secretion pathway: Cell membrane	1	0	0		1	1		0	0		0	P	G	_		28.167	84.5
Afu5g06480	Classical secretion pathway: Cell membrane	0	1	1		1	1		0	0		0	P	P	S		28	93.3333
Afu5g06570	Classical secretion pathway: Cell membrane	0	0	0		1	1		0	0		0	P	ER	S		28.211	59.5556
Afu5g06580	Classical secretion pathway: Cell membrane	0	0	0		1	1		0	0		0	P	P	_		29.143	122.4
Afu5g06670	Classical secretion pathway: Cell membrane	0	0	0		1	1		0	0		0	P	G	S		32.154	52.25
Afu5g06720	Classical secretion pathway: Cell membrane	0	0	0		1	1		0	0		0	P	P	S		23.158	110
Afu5g06840	Classical secretion pathway: Cell membrane	0	1	1		0	1		0	0		0	E	P	S		25.622	48.0417
Afu5g06970	Classical secretion pathway: Cell membrane	0	0	0		1	1		0	0		0	P	ER	S		36.5	97.3333
Afu5g07070	Classical secretion pathway: Cell membrane	0	0	1		1	1		0	0		0	P	P	S		29.679	103.875
Afu5g07110	Classical secretion pathway: Cell membrane	0	0	0		1	1		0	0		0	P	P	_		28.087	215.333
Afu5g07250	Classical secretion pathway: Cell membrane	0	0	0		1	1		0	0		0	P	P	_		25.381	66.625
Afu5g07450	Classical secretion pathway: Cell membrane	0	1	1		1	1		0	0		0	P	ER	S		26.714	41.5556
Afu5g07540	Classical secretion pathway: Cell membrane	0	0	0		1	1		0	0		0	P	P	_		23.119	53.9444
Afu5g07620	Classical secretion pathway: Cell membrane	0	0	0		1	1		0	0		0	P	P	_		31.429	73.3333
Afu5g07760	Classical secretion pathway: Cell membrane	0	0	0		1	1		0	0		0	P	P	S		28.529	32.3333
Afu5g07780	Classical secretion pathway: Cell membrane	1	0	0		1	1		0	0		0	P	P	_		22.905	60.125
Afu5g07810	Classical secretion pathway: Cell membrane	0	0	0		1	1		0	0		0	P	P	_		27.188	54.375
Afu5g07880	Classical secretion pathway: Cell membrane	0	0	0		1	1		0	0		0	P	P	S		30.533	65.4286
Afu5g07902	Classical secretion pathway: Cell membrane	0	1	1		1	1		0	0		0	P	P	S		27.146	222.6
Afu5g07970	Classical secretion pathway: Cell membrane	0	0	0		1	1		0	0		0	P	P	_		27.018	59.2308
Afu5g08130	Classical secretion pathway: Cell membrane	1	0	0		1	1		0	0		0	P	ER	S		25.158	39.8333
Afu5g08150	Classical secretion pathway: Cell membrane	0	0	0		1	1		0	0		0	P	P	S		30.54	61.08
Afu5g08250	Classical secretion pathway: Cell membrane	0	0	0		1	1		0	0		0	P	P	_		27.476	41.2143
Afu5g08410	Classical secretion pathway: Cell membrane	0	0	0		1	1		0	0		0	P	P	_		25.091	92
Afu5g08420	Classical secretion pathway: Cell membrane	0	0	0		1	1		0	0		0	P	P	_		34.556	103.667
Afu5g08500	Classical secretion pathway: Cell membrane	1	0	0		1	1		0	0		0	P	ER	S		26.143	45.75
Afu5g08560	Classical secretion pathway: Cell membrane	0	0	0		1	1		0	0		0	P	P	_		32.2	161
Afu5g08620	Classical secretion pathway: Cell membrane	0	0	0		1	1		0	0		0	P	P	_		20.476	53.75
Afu5g08630	Classical secretion pathway: Cell membrane	0	0	0		1	1		0	0		0	P	P	_		28.565	38.6471
Afu5g08640	Classical secretion pathway: Cell membrane	0	0	0		1	1		0	0		0	P	G	S		41.25	41.25
Afu5g08740	Classical secretion pathway: Cell membrane	0	0	0		1	1		0	0		0	P	P	S		34.077	73.8333
Afu5g08780	Classical secretion pathway: Cell membrane	1	0	0		1	1		0	0		0	P	P	_		21.9	65.7
Afu5g08800	Classical secretion pathway: Cell membrane	0	1	1		0	1		0	1		0	P	P	S		21.25	31.875
Afu5g08960	Classical secretion pathway: Cell membrane	0	0	0		0	1		0	0		0	P	L	S		23.35	38.9167
Afu5g08970	Classical secretion pathway: Cell membrane	1	1	1		1	1		0	0		0	P	G	S		24.211	41.8182
Afu5g09020	Classical secretion pathway: Cell membrane	0	1	1		1	1		0	0		0	E	P	S		28.727	79
Afu5g09040	Classical secretion pathway: Cell membrane	0	0	0		0	1		0	0		0	P	P	S		33.667	33.6667
Afu5g09070	Classical secretion pathway: Cell membrane	0	0	0		0	1		0	0		0	E	P	S		25.286	44.25
Afu5g09120	Classical secretion pathway: Cell membrane	0	0	0		1	1		0	0		0	P	P	_		31.733	47.6
Afu5g09190	Classical secretion pathway: Cell membrane	0	0	0		1	1		0	0		0	P	P	_		27.426	57.6897
Afu5g09220	Classical secretion pathway: Cell membrane	0	0	0		0	1		0	0		0	P	P	_		23.389	48.5769
Afu5g09270	Classical secretion pathway: Cell membrane	0	1	1		1	1		0	0		0	E	P	S		20.696	41.3913
Afu5g09300	Classical secretion pathway: Cell membrane	0	0	0		1	1		0	0		0	P	P	_		31.688	63.375
Afu5g09320	Classical secretion pathway: Cell membrane	0	0	0		1	1		0	0		0	P	P	_		26.211	90.5455
Afu5g09390	Classical secretion pathway: Cell membrane	0	0	0		0	1		0	0		0	E	P	S		25.059	852
Afu5g09460	Classical secretion pathway: Cell membrane	1	0	0		1	1		0	0		0	P	P	_		27.315	64.1304
Afu5g09470	Classical secretion pathway: Cell membrane	0	0	0		1	1		0	0		0	P	P	_		26.2	74.8571
Afu5g09480	Classical secretion pathway: Cell membrane	0	0	0		1	1		0	0		0	P	V	S		23.94	55.3103
Afu5g09580	Classical secretion pathway: Cell membrane	1	1	1		0	0		1	0		0	E	E	S		22.714	53
Afu5g09750	Classical secretion pathway: Cell membrane	0	0	0		1	1		0	0		0	P	P	_		30.474	52.6364
Afu5g09780	Classical secretion pathway: Cell membrane	0	0	0		1	1		0	0		0	P	P	_		28.524	119.8
Afu5g09810	Classical secretion pathway: Cell membrane	0	0	0		1	1		0	0		0	P	P	_		33	47.6667
Afu5g09900	Classical secretion pathway: Cell membrane	0	0	0		1	1		0	0		0	P	P	_		27.182	49.8333
Afu5g10140	Classical secretion pathway: Cell membrane	0	0	0		1	1		0	0		0	P	V	S		33.429	46.8
Afu5g10240	Classical secretion pathway: Cell membrane	0	1	1		1	1		0	0		0	E	P	S		25.417	101.667
Afu5g10340	Classical secretion pathway: Cell membrane	0	0	0		1	1		0	0		0	P	P	_		23.167	46.3333
Afu5g10350	Classical secretion pathway: Cell membrane	0	1	1		0	1		0	0		0	P	ER	S		36.5	73
Afu5g10430	Classical secretion pathway: Cell membrane	0	0	0		1	1		0	0		0	P	P	_		34.5	61.3333
Afu5g10470	Classical secretion pathway: Cell membrane	0	0	0		1	1		0	0		0	P	P	_		20.583	41.1667
Afu5g10490	Classical secretion pathway: Cell membrane	1	0	0		0	1		0	0		0	E	R	_		26.565	47
Afu5g10510	Classical secretion pathway: Cell membrane	0	0	0		1	1		0	0		0	P	P	S		29.275	55.2963
Afu5g10520	Classical secretion pathway: Cell membrane	1	0	0		0	1		0	0		0	E	P	S		25.531	40.85
Afu5g10630	Classical secretion pathway: Cell membrane	0	0	0		1	1		0	0		0	P	P	M		25.059	60.8571
Afu5g10690	Classical secretion pathway: Cell membrane	0	0	1		1	1		0	0		0	P	P	S		29.556	76
Afu5g10920	Classical secretion pathway: Cell membrane	0	0	0		1	1		0	0		0	P	P	_		28.063	42.7619
Afu5g11020	Classical secretion pathway: Cell membrane	0	0	0		1	1		0	0		0	P	P	_		27	91.8
Afu5g11080	Classical secretion pathway: Cell membrane	0	0	0		1	1		0	0		0	P	P	_		25.12	69.7778
Afu5g11245	Classical secretion pathway: Cell membrane	0	0	0		1	1		0	0		0	P	P	M		31.375	62.75
Afu5g11270	Classical secretion pathway: Cell membrane	0	0	0		1	1		0	0		0	P	P	S		66	66
Afu5g11310	Classical secretion pathway: Cell membrane	0	0	0		1	1		0	0		0	P	P	S		21.722	34
Afu5g11410	Classical secretion pathway: Cell membrane	0	0	0		0	1		0	0		0	P	M	S		28.889	32.5
Afu5g11500	Classical secretion pathway: Cell membrane	0	1	1		1	1		0	0		0	P	P	S		24.125	38.6
Afu5g11530	Classical secretion pathway: Cell membrane	0	0	0		0	1		0	0		0	M	P	S		20.5	54.6667
Afu5g11980	Classical secretion pathway: Cell membrane	0	0	0		1	1		0	0		0	P	P	_		22.818	71.7143
Afu5g12140	Classical secretion pathway: Cell membrane	0	0	0		1	1		0	0		0	P	ER	S		28.929	57.8571
Afu5g12160	Classical secretion pathway: Cell membrane	1	0	0		0	1		0	0		0	P	G	M		25.3	56.2222
Afu5g12210	Classical secretion pathway: Cell membrane	1	0	0		1	1		0	0		0	P	P	_		21.5	55.2857
Afu5g12390	Classical secretion pathway: Cell membrane	0	1	1		1	1		0	0		0	P	L	S		31.529	41.2308
Afu5g12520	Classical secretion pathway: Cell membrane	0	0	0		1	1		0	0		0	P	P	_		27.833	71.5714
Afu5g12620	Classical secretion pathway: Cell membrane	0	0	0		1	1		0	0		0	P	P	_		25.84	53.8333
Afu5g12720	Classical secretion pathway: Cell membrane	0	0	0		1	1		0	0		0	P	P	_		23.459	71.55
Afu5g12740	Classical secretion pathway: Cell membrane	0	0	0		1	1		0	0		0	P	P	S		29.688	39.5833
Afu5g12920	Classical secretion pathway: Cell membrane	0	0	0		1	1		0	0		0	P	P	_		25.667	115.5
Afu5g12950	Classical secretion pathway: Cell membrane	0	0	0		1	1		0	0		0	P	P	_		24.909	68.5
Afu5g13170	Classical secretion pathway: Cell membrane	0	0	0		1	1		0	0		0	P	P	_		33.867	63.5
Afu5g13270	Classical secretion pathway: Cell membrane	0	0	0		1	1		0	0		0	P	P	_		32.417	155.6
Afu5g13290	Classical secretion pathway: Cell membrane	0	0	0		1	1		0	0		0	P	P	_		34.786	69.5714
Afu5g13715	Classical secretion pathway: Cell membrane	0	0	0		1	1		0	0		0	P	P	M		24.444	55
Afu5g13725	Classical secretion pathway: Cell membrane	0	0	0		1	1		0	0		0	P	P	S		30.5	91.5
Afu5g14050	Classical secretion pathway: Cell membrane	0	0	0		1	1		0	0		0	P	P	_		33.375	76.2857
Afu5g14320	Classical secretion pathway: Cell membrane	0	0	0		1	1		0	0		0	P	P	S		31.5	52.5
Afu5g14490	Classical secretion pathway: Cell membrane	0	0	1		1	1		0	0		0	P	P	S		24.727	54.4
Afu5g14500	Classical secretion pathway: Cell membrane	0	0	0		1	1		0	0		0	P	P	_		28.556	57.1111
Afu5g14540	Classical secretion pathway: Cell membrane	0	0	0		1	1		0	0		0	P	P	_		29.5	66.375
Afu5g14660	Classical secretion pathway: Cell membrane	1	0	0		1	1		0	0		0	P	P	_		22.042	52.9
Afu5g14670	Classical secretion pathway: Cell membrane	0	0	0		0	1		0	0		0	P	P	S		25	38.8889
Afu5g14940	Classical secretion pathway: Cell membrane	0	0	0		1	1		0	0		0	P	P	S		22.042	48.0909
Afu5g15010	Classical secretion pathway: Cell membrane	0	0	0		1	1		0	0		0	P	P	_		27.286	54.5714
Afu5g15050	Classical secretion pathway: Cell membrane	0	0	0		0	1		0	0		0	P	P	S		23.571	41.25
Afu6g00130	Classical secretion pathway: Cell membrane	0	0	0		1	1		0	0		0	P	P	_		26.684	63.375
Afu6g00180	Classical secretion pathway: Cell membrane	1	0	0		0	1		0	0		0	CN	E	_		36.333	21.8
Afu6g00190	Classical secretion pathway: Cell membrane	0	0	0		1	1		0	0		0	E	P	S		41.667	41.6667
Afu6g00210	Classical secretion pathway: Cell membrane	0	0	0		1	1		0	0		0	P	P	S		36	108
Afu6g00320	Classical secretion pathway: Cell membrane	0	0	0		1	1		0	0		0	P	P	S		28.875	51.3333
Afu6g00412	Classical secretion pathway: Cell membrane	0	0	0		1	1		0	0		0	P	P	_		26.176	74.1667
Afu6g00440	Classical secretion pathway: Cell membrane	0	0	0		1	1		0	0		0	P	P	_		26.05	104.2
Afu6g00460	Classical secretion pathway: Cell membrane	0	0	0		1	1		0	0		0	P	P	S		31.125	49.8
Afu6g00470	Classical secretion pathway: Cell membrane	0	0	0		1	1		0	0		0	P	P	_		22.167	66.5
Afu6g00630	Classical secretion pathway: Cell membrane	0	0	0		1	1		0	0		0	P	P	_		25.95	57.6667
Afu6g00640	Classical secretion pathway: Cell membrane	0	0	0		1	1		0	0		0	P	ER	S		29.417	44.125
Afu6g00670	Classical secretion pathway: Cell membrane	0	1	1		1	1		0	0		0	E	P	S		25.308	82.25
Afu6g00710	Classical secretion pathway: Cell membrane	0	0	0		1	1		0	0		0	P	P	_		30.875	54.8889
Afu6g00770	Classical secretion pathway: Cell membrane	1	0	1		0	1		0	0		0	E	P	M		24.471	46.2222
Afu6g01820	Classical secretion pathway: Cell membrane	0	0	0		1	1		0	0		0	P	P	_		34	72.8571
Afu6g01860	Classical secretion pathway: Cell membrane	0	0	0		1	1		0	0		0	P	P	_		23.083	92.3333
Afu6g01870	Classical secretion pathway: Cell membrane	0	0	0		1	1		0	0		0	P	P	S		24.938	66.5
Afu6g02000	Classical secretion pathway: Cell membrane	0	0	0		1	1		0	0		0	P	P	M		28.3	56.6
Afu6g02070	Classical secretion pathway: Cell membrane	0	0	0		1	1		0	0		0	P	P	_		25.559	58
Afu6g02100	Classical secretion pathway: Cell membrane	0	0	0		1	1		0	0		0	P	P	S		28.667	86
Afu6g02215	Classical secretion pathway: Cell membrane	0	0	1		1	1		0	0		0	P	M	S		25.778	58
Afu6g02220	Classical secretion pathway: Cell membrane	0	0	0		1	1		0	0		0	P	P	_		26.5	70.6667
Afu6g02580	Classical secretion pathway: Cell membrane	0	0	1		1	1		0	0		0	P	P	S		25.375	67.6667
Afu6g02730	Classical secretion pathway: Cell membrane	0	0	0		1	1		0	0		0	P	P	_		32.667	54.4444
Afu6g02800	Classical secretion pathway: Cell membrane	1	1	1		0	0		1	1		0	E	E	S		24.2	60.5
Afu6g02810	Classical secretion pathway: Cell membrane	0	0	0		1	1		0	0		0	P	P	_		26.714	93.5
Afu6g02820	Classical secretion pathway: Cell membrane	0	0	0		1	1		0	0		0	P	P	_		23.433	58.5833
Afu6g02920	Classical secretion pathway: Cell membrane	0	0	0		1	1		0	0		0	P	P	_		40.333	121
Afu6g03060	Classical secretion pathway: Cell membrane	0	0	0		1	1		0	0		0	P	P	_		23.087	66.375
Afu6g03080	Classical secretion pathway: Cell membrane	0	0	0		1	1		0	0		0	P	P	_		23.833	51.48
Afu6g03140	Classical secretion pathway: Cell membrane	0	0	0		1	1		0	0		0	P	P	M		25.387	56.2143
Afu6g03180	Classical secretion pathway: Cell membrane	0	0	0		1	1		0	0		0	P	P	_		39.9	66.5
Afu6g03200	Classical secretion pathway: Cell membrane	0	0	0		1	1		0	0		0	P	P	_		29.565	68
Afu6g03230	Classical secretion pathway: Cell membrane	1	1	1		1	1		1	1		0	E	E	S		30.273	66.6
Afu6g03380	Classical secretion pathway: Cell membrane	0	0	0		1	1		0	0		0	P	P	M		26.346	48.9286
Afu6g03470	Classical secretion pathway: Cell membrane	0	0	0		1	1		0	0		0	P	P	_		24.245	64.25
Afu6g03570	Classical secretion pathway: Cell membrane	1	0	0		1	1		0	0		0	P	P	_		26.487	64.5625
Afu6g03600	Classical secretion pathway: Cell membrane	0	0	0		1	1		0	0		0	P	P	S		33.333	50
Afu6g03630	Classical secretion pathway: Cell membrane	0	0	1		0	1		0	0		0	P	L	S		24.308	52.6667
Afu6g03690	Classical secretion pathway: Cell membrane	0	0	0		1	1		0	0		0	P	P	_		26.5	55.7895
Afu6g03720	Classical secretion pathway: Cell membrane	0	0	0		1	1		0	0		0	P	P	_		23.278	59.8571
Afu6g03770	Classical secretion pathway: Cell membrane	0	0	0		0	1		0	0		0	P	L	S		22.714	53
Afu6g03790	Classical secretion pathway: Cell membrane	0	0	0		0	1		0	0		0	P	E	S		69	69
Afu6g03860	Classical secretion pathway: Cell membrane	0	0	0		1	1		0	0		0	P	P	_		28.5	51.8182
Afu6g03910	Classical secretion pathway: Cell membrane	0	0	1		1	1		0	0		0	P	P	S		31.333	94
Afu6g03950	Classical secretion pathway: Cell membrane	0	0	0		1	1		0	0		0	P	P	_		21.644	60.8095
Afu6g04270	Classical secretion pathway: Cell membrane	0	0	0		1	1		0	0		0	P	P	_		22.958	78.7143
Afu6g04280	Classical secretion pathway: Cell membrane	0	0	0		1	1		0	0		0	P	P	S		36	72
Afu6g04360	Classical secretion pathway: Cell membrane	1	0	0		1	1		0	0		0	P	ER	_		26.672	57.2963
Afu6g04410	Classical secretion pathway: Cell membrane	0	0	0		1	1		0	0		0	P	P	_		31.917	38.3
Afu6g04495	Classical secretion pathway: Cell membrane	0	0	0		0	1		0	0		0	P	P	S		41.5	166
Afu6g04670	Classical secretion pathway: Cell membrane	0	0	0		1	1		0	0		0	P	V	S		41.5	49.8
Afu6g04680	Classical secretion pathway: Cell membrane	0	0	0		1	1		0	0		0	P	G	S		25.429	35.6
Afu6g04780	Classical secretion pathway: Cell membrane	0	0	0		1	1		0	0		0	P	V	S		42.667	128
Afu6g04890	Classical secretion pathway: Cell membrane	0	0	0		1	1		0	0		0	P	ER	S		28.083	48.1429
Afu6g04990	Classical secretion pathway: Cell membrane	0	0	0		1	1		0	0		0	P	P	_		30.7	68.2222
Afu6g05140	Classical secretion pathway: Cell membrane	1	0	0		1	1		0	0		0	P	G	_		35.2	58.6667
Afu6g05260	Classical secretion pathway: Cell membrane	0	0	0		1	1		0	0		0	P	ER	S		28.407	51.1333
Afu6g05350	Classical secretion pathway: Cell membrane	1	1	1		0	0		0	1		0	E	E	S		21.087	48.5
Afu6g06560	Classical secretion pathway: Cell membrane	1	0	0		1	1		0	0		0	P	P	S		20.486	35.85
Afu6g06640	Classical secretion pathway: Cell membrane	0	0	0		1	1		0	0		0	P	P	S		31.667	57
Afu6g06680	Classical secretion pathway: Cell membrane	0	0	0		1	1		0	0		0	P	P	_		26.571	79.7143
Afu6g06700	Classical secretion pathway: Cell membrane	0	1	1		1	1		0	0		0	P	G	S		30.143	42.2
Afu6g06730	Classical secretion pathway: Cell membrane	0	0	0		1	1		0	0		0	P	P	M		29.563	47.3
Afu6g06740	Classical secretion pathway: Cell membrane	1	0	0		1	1		0	0		0	P	P	_		20.958	50.3
Afu6g06850	Classical secretion pathway: Cell membrane	0	0	0		0	1		0	0		0	P	P	_		26.81	56.3
Afu6g06940	Classical secretion pathway: Cell membrane	0	0	0		0	1		0	0		0	P	P	S		32.333	41.5714
Afu6g06950	Classical secretion pathway: Cell membrane	0	0	0		1	1		0	0		0	P	P	M		28.467	65.6923
Afu6g06960	Classical secretion pathway: Cell membrane	0	0	0		1	1		0	0		0	P	P	_		23.174	76.1429
Afu6g07160	Classical secretion pathway: Cell membrane	0	0	0		1	1		0	0		0	P	P	_		26.316	55.5556
Afu6g07180	Classical secretion pathway: Cell membrane	1	0	0		1	1		0	0		0	P	P	_		22.808	53.9091
Afu6g07200	Classical secretion pathway: Cell membrane	0	1	1		1	1		0	0		0	E	P	S		21.2	84.8
Afu6g07240	Classical secretion pathway: Cell membrane	0	0	0		1	1		0	0		0	P	P	_		26.077	48.4286
Afu6g07260	Classical secretion pathway: Cell membrane	0	0	0		1	1		0	0		0	P	P	_		23.045	46.0909
Afu6g07280	Classical secretion pathway: Cell membrane	1	1	1		1	1		0	0		0	P	P	S		29.405	54.4
Afu6g07290	Classical secretion pathway: Cell membrane	0	0	0		1	1		0	0		0	P	ER	S		46	46
Afu6g07310	Classical secretion pathway: Cell membrane	0	0	0		0	1		0	0		0	G	P	S		25.558	54.95
Afu6g07320	Classical secretion pathway: Cell membrane	0	0	0		1	1		0	0		0	P	P	_		34.333	64.375
Afu6g07470	Classical secretion pathway: Cell membrane	0	0	0		1	1		0	0		0	P	P	S		33.1	66.2
Afu6g07570	Classical secretion pathway: Cell membrane	0	0	0		1	1		0	0		0	P	G	S		34.25	102.75
Afu6g07610	Classical secretion pathway: Cell membrane	0	0	0		1	1		0	0		0	P	V	S		58.8	73.5
Afu6g07730	Classical secretion pathway: Cell membrane	0	0	0		1	1		0	0		0	P	ER	S		27.8	50.5455
Afu6g07750	Classical secretion pathway: Cell membrane	0	0	0		1	1		0	0		0	P	P	_		27.389	54.7778
Afu6g07820	Classical secretion pathway: Cell membrane	0	0	0		1	1		0	0		0	P	P	S		29.583	50.7143
Afu6g08020	Classical secretion pathway: Cell membrane	1	0	0		1	1		0	0		0	P	P	_		27.745	63.5833
Afu6g08030	Classical secretion pathway: Cell membrane	0	0	0		0	1		0	0		0	M	P	S		25	50
Afu6g08100	Classical secretion pathway: Cell membrane	0	0	0		1	1		0	0		0	P	P	M		32.053	60.9
Afu6g08340	Classical secretion pathway: Cell membrane	0	0	0		1	1		0	0		0	P	P	_		34.4	73.7143
Afu6g08510	Classical secretion pathway: Cell membrane	1	1	1		1	1		1	0		0	E	ER	S		22	74.8
Afu6g08940	Classical secretion pathway: Cell membrane	0	0	0		1	1		0	0		0	M	P	S		39	39
Afu6g09020	Classical secretion pathway: Cell membrane	1	1	1		1	1		0	0		0	P	P	S		22.222	40
Afu6g09307	Classical secretion pathway: Cell membrane	1	0	0		0	1		0	0		0	M	P	_		23.42	43.3704
Afu6g09550	Classical secretion pathway: Cell membrane	0	0	0		1	1		0	0		0	P	P	S		47.333	56.8
Afu6g09980	Classical secretion pathway: Cell membrane	0	1	1		1	1		0	0		0	P	P	S		24.961	50.92
Afu6g10050	Classical secretion pathway: Cell membrane	0	0	0		1	1		0	0		0	P	P	_		24.774	59.0769
Afu6g10070	Classical secretion pathway: Cell membrane	0	0	0		1	1		0	0		0	P	P	M		35.571	49.8
Afu6g10100	Classical secretion pathway: Cell membrane	0	0	0		1	1		0	0		0	P	P	_		31.071	72.5
Afu6g10290	Classical secretion pathway: Cell membrane	0	1	1		1	1		0	0		0	E	P	S		23.824	45
Afu6g10460	Classical secretion pathway: Cell membrane	1	0	0		1	1		0	0		0	P	ER	_		36.667	73.3333
Afu6g10590	Classical secretion pathway: Cell membrane	0	0	0		1	1		0	0		0	P	P	_		27	60.75
Afu6g10790	Classical secretion pathway: Cell membrane	0	0	0		1	1		0	0		0	P	P	_		31.813	42.4167
Afu6g10940	Classical secretion pathway: Cell membrane	0	0	0		1	1		0	0		0	P	P	S		50.6	126.5
Afu6g11140	Classical secretion pathway: Cell membrane	0	0	0		1	1		0	0		0	P	P	M		26.28	131.4
Afu6g11150	Classical secretion pathway: Cell membrane	0	0	0		1	1		0	0		0	P	P	_		24.857	43.5
Afu6g11230	Classical secretion pathway: Cell membrane	0	0	0		0	1		0	0		0	P	M	S		29.762	44.6429
Afu6g11390	Classical secretion pathway: Cell membrane	1	1	1		0	1		1	1		0	E	E	S		23.75	52.7778
Afu6g11560	Classical secretion pathway: Cell membrane	0	0	0		1	1		0	0		0	P	P	S		38.7	55.2857
Afu6g11800	Classical secretion pathway: Cell membrane	0	0	0		1	1		0	0		0	P	P	S		28.8	41.1429
Afu6g11840	Classical secretion pathway: Cell membrane	0	0	0		1	1		0	0		0	P	P	M		25.368	43.8182
Afu6g12040	Classical secretion pathway: Cell membrane	0	0	0		1	1		0	0		0	P	P	_		27.684	75.1429
Afu6g12140	Classical secretion pathway: Cell membrane	0	1	1		1	1		0	0		0	E	P	S		26.182	48
Afu6g12230	Classical secretion pathway: Cell membrane	0	1	1		1	1		0	0		0	E	P	S		23.704	45.7143
Afu6g12400	Classical secretion pathway: Cell membrane	1	0	0		1	1		0	0		0	P	P	_		29.292	51.4595
Afu6g12410	Classical secretion pathway: Cell membrane	1	1	1		0	0		0	1		0	E	E	S		23.522	38.6429
Afu6g12610	Classical secretion pathway: Cell membrane	0	0	0		1	1		0	0		0	P	M	S		53	41.2222
Afu6g12730	Classical secretion pathway: Cell membrane	0	1	1		1	1		0	0		0	P	P	S		27	66
Afu6g12750	Classical secretion pathway: Cell membrane	0	0	0		1	1		0	0		0	P	G	S		27.2	38.8571
Afu6g12760	Classical secretion pathway: Cell membrane	0	0	0		1	1		0	0		0	P	P	S		25.64	45.7857
Afu6g13070	Classical secretion pathway: Cell membrane	1	0	0		1	1		0	0		0	P	ER	S		27.235	66.1429
Afu6g13190	Classical secretion pathway: Cell membrane	0	0	0		1	1		0	0		0	P	P	_		24.8	77.5
Afu6g13350	Classical secretion pathway: Cell membrane	0	0	0		1	1		0	0		0	P	P	S		22.875	34.3125
Afu6g13430	Classical secretion pathway: Cell membrane	0	1	1		1	1		0	0		0	P	P	S		25.214	78.4444
Afu6g13480	Classical secretion pathway: Cell membrane	0	0	0		1	1		0	0		0	P	P	S		119	39.6667
Afu6g13670	Classical secretion pathway: Cell membrane	1	0	0		1	1		0	0		0	P	M	_		26	112.667
Afu6g13710	Classical secretion pathway: Cell membrane	0	1	1		0	1		0	1		0	E	P	S		20.462	29.5556
Afu6g13750	Classical secretion pathway: Cell membrane	0	0	0		1	1		0	0		0	P	P	_		24.148	54.3333
Afu6g13800	Classical secretion pathway: Cell membrane	0	0	0		1	1		0	0		0	P	P	_		34.545	54.2857
Afu6g13945	Classical secretion pathway: Cell membrane	0	0	0		0	1		0	0		0	C	P	S		25.1	50.2
Afu6g13950	Classical secretion pathway: Cell membrane	0	0	0		1	1		0	0		0	P	P	_		24.1	60.25
Afu6g13980	Classical secretion pathway: Cell membrane	0	0	0		1	1		0	0		0	P	P	_		35.556	40
Afu6g14000	Classical secretion pathway: Cell membrane	0	0	0		1	1		0	0		0	P	ER	S		25.235	53.625
Afu6g14090	Classical secretion pathway: Cell membrane	0	1	1		0	1		0	1	1	0	E	E	S	Cell membrane {ECO:0000269|PubMed:11545413}; Lipid-anchor, GPI-anchor {ECO:0000269|PubMed:11545413, ECO:0000269|PubMed:12626404}	50.833	305
Afu6g14120	Classical secretion pathway: Cell membrane	1	0	0		1	1		0	0		0	P	P	M		31.083	62.1667
Afu6g14140	Classical secretion pathway: Cell membrane	0	0	0		1	1		0	0		0	P	ER	S		31.6	52.6667
Afu6g14170	Classical secretion pathway: Cell membrane	0	0	0		1	1		0	0		0	P	P	_		25.794	62.6429
Afu6g14180	Classical secretion pathway: Cell membrane	0	0	0		1	1		0	0		0	P	P	S		24.263	51.2222
Afu6g14250	Classical secretion pathway: Cell membrane	0	1	1		1	1		0	0		0	P	P	S		28.13	58.8182
Afu6g14280	Classical secretion pathway: Cell membrane	0	0	0		1	1		0	0		0	P	ER	S		21.542	39.7692
Afu6g14420	Classical secretion pathway: Cell membrane	0	1	1		1	1		0	0		0	E	P	S		25.292	40.4667
Afu6g14442	Classical secretion pathway: Cell membrane	0	0	0		1	1		0	0		0	P	P	_		24.458	73.375
Afu6g14500	Classical secretion pathway: Cell membrane	0	0	0		1	1		0	0		0	P	P	_		25.619	48.9091
Afu6g14520	Classical secretion pathway: Cell membrane	0	0	0		1	1		0	0		0	P	P	_		35	61.25
Afu6g14530	Classical secretion pathway: Cell membrane	0	0	0		1	1		0	0		0	P	P	S		28	46.6667
Afu6g14560	Classical secretion pathway: Cell membrane	0	0	0		1	1		0	0		0	P	P	M		28.053	59.2222
Afu6g14590	Classical secretion pathway: Cell membrane	0	0	0		1	1		0	0		0	P	P	_		23.565	90.3333
Afu6g14640	Classical secretion pathway: Cell membrane	0	0	0		1	1		0	0		0	P	P	_		27.091	85.1429
Afu7g00230	Classical secretion pathway: Cell membrane	0	0	0		1	1		0	0		0	P	P	_		31.35	209
Afu7g00270	Classical secretion pathway: Cell membrane	0	0	1		1	1		0	0		0	P	L	S		22.952	53.5556
Afu7g00390	Classical secretion pathway: Cell membrane	0	0	0		1	1		0	0		0	P	P	_		34.769	113
Afu7g00420	Classical secretion pathway: Cell membrane	0	0	0		1	1		0	0		0	P	P	S		23.938	54.7143
Afu7g00440	Classical secretion pathway: Cell membrane	0	0	0		1	1		0	0		0	P	P	_		30.294	64.375
Afu7g00480	Classical secretion pathway: Cell membrane	0	0	0		1	1		0	0		0	P	P	_		22.474	55.6957
Afu7g00710	Classical secretion pathway: Cell membrane	0	0	0		1	1		0	0		0	P	P	_		25.294	71.6667
Afu7g00730	Classical secretion pathway: Cell membrane	1	0	0		1	1		0	0		0	P	P	_		25	57.5
Afu7g00780	Classical secretion pathway: Cell membrane	0	0	0		1	1		0	0		0	P	P	_		33.083	79.4
Afu7g00920	Classical secretion pathway: Cell membrane	0	0	0		1	1		0	0		0	P	P	S		41.556	53.4286
Afu7g00930	Classical secretion pathway: Cell membrane	0	0	0		1	1		0	0		0	P	P	S		25.786	40.1111
Afu7g00940	Classical secretion pathway: Cell membrane	1	1	1		0	1		0	0		0	E	P	S		25.341	39.9615
Afu7g00950	Classical secretion pathway: Cell membrane	0	0	0		1	1		0	0		0	P	P	_		32.059	90.8333
Afu7g01030	Classical secretion pathway: Cell membrane	1	0	0		1	1		0	0		0	P	P	_		21.54	56.6842
Afu7g01100	Classical secretion pathway: Cell membrane	0	0	0		0	1		0	0		0	E	P	S		38.5	38.5
Afu7g01130	Classical secretion pathway: Cell membrane	0	0	0		1	1		0	0		0	P	P	_		24.833	49.6667
Afu7g01190	Classical secretion pathway: Cell membrane	0	0	0		1	1		0	0		0	P	P	_		30.412	86.1667
Afu7g01300	Classical secretion pathway: Cell membrane	0	0	0		1	1		1	0		0	P	ER	S		35.273	77.6
Afu7g01430	Classical secretion pathway: Cell membrane	1	0	0		1	1		0	0		0	P	ER	M		33.778	43.4286
Afu7g01490	Classical secretion pathway: Cell membrane	1	0	0		1	1		0	0		0	P	P	_		32.111	57.8
Afu7g01570	Classical secretion pathway: Cell membrane	0	0	0		1	1		0	0		0	P	P	S		27.143	47.5
Afu7g01610	Classical secretion pathway: Cell membrane	0	0	1		1	1		0	0		0	P	P	M		27.512	94
Afu7g01670	Classical secretion pathway: Cell membrane	0	0	0		1	1		0	0		0	P	P	_		34.333	103
Afu7g01790	Classical secretion pathway: Cell membrane	0	0	0		1	1		0	0		0	P	P	M		46.75	62.3333
Afu7g01840	Classical secretion pathway: Cell membrane	1	0	0		1	1		0	0		0	CN	P	_		24.159	43.4857
Afu7g01970	Classical secretion pathway: Cell membrane	0	0	0		1	1		0	0		0	P	P	S		20.3	50.75
Afu7g02285	Classical secretion pathway: Cell membrane	0	0	0		1	1		0	0		0	P	P	M		29.727	65.4
Afu7g03740	Classical secretion pathway: Cell membrane	0	0	0		0	1		0	0		0	P	G	S		22.783	52.4
Afu7g03880	Classical secretion pathway: Cell membrane	0	0	0		1	1		0	0		0	P	P	M		24.7	123.5
Afu7g03900	Classical secretion pathway: Cell membrane	0	0	0		1	1		0	0		0	P	P	_		31	70.8571
Afu7g03970	Classical secretion pathway: Cell membrane	1	1	1		0	0		0	1		0	E	E	S		22	73.3333
Afu7g04190	Classical secretion pathway: Cell membrane	1	0	0		1	1		0	0		0	P	ER	_		23.591	47.1818
Afu7g04240	Classical secretion pathway: Cell membrane	0	1	1		1	1		0	0		0	E	P	S		27.692	60
Afu7g04250	Classical secretion pathway: Cell membrane	0	0	0		1	1		0	0		0	P	P	S		28.643	44.5556
Afu7g04290	Classical secretion pathway: Cell membrane	0	0	0		1	1		0	0		0	P	P	_		25.348	64.7778
Afu7g04570	Classical secretion pathway: Cell membrane	0	0	0		1	1		0	0		0	P	P	_		23.511	58.1579
Afu7g04730	Classical secretion pathway: Cell membrane	0	0	0		1	1		0	0		0	P	P	M		33.722	101.167
Afu7g04970	Classical secretion pathway: Cell membrane	0	0	0		1	1		0	0		0	P	P	_		24.346	42.2
Afu7g05100	Classical secretion pathway: Cell membrane	0	0	0		1	1		0	0		0	P	P	_		28.105	59.3333
Afu7g05190	Classical secretion pathway: Cell membrane	0	0	0		1	1		0	0		0	P	P	_		26	68.25
Afu7g05230	Classical secretion pathway: Cell membrane	0	0	0		1	1		0	0		0	P	P	S		35.333	53
Afu7g05300	Classical secretion pathway: Cell membrane	0	0	0		1	1		0	0		0	P	P	_		32.933	54.8889
Afu7g05340	Classical secretion pathway: Cell membrane	0	1	1		1	1		0	0		0	E	P	S		22.574	39.3226
Afu7g05550	Classical secretion pathway: Cell membrane	0	0	0		1	1		0	0		0	P	P	_		26.368	62.625
Afu7g05830	Classical secretion pathway: Cell membrane	0	0	0		1	1		0	0		0	P	P	_		25.92	54
Afu7g05860	Classical secretion pathway: Cell membrane	0	0	0		1	1		0	0		0	P	P	_		29.727	46.7143
Afu7g05910	Classical secretion pathway: Cell membrane	0	0	0		1	1		0	0		0	P	P	_		25.348	44.8462
Afu7g06040	Classical secretion pathway: Cell membrane	0	0	0		1	1		0	0		0	P	ER	S		24.286	85
Afu7g06060	Classical secretion pathway: Cell membrane	0	0	0		1	1		0	0		0	P	P	_		38.6	82.7143
Afu7g06120	Classical secretion pathway: Cell membrane	0	0	0		1	1		0	0		0	P	P	_		33	61.875
Afu7g06130	Classical secretion pathway: Cell membrane	0	0	0		1	1		0	0		0	P	P	_		45.25	51.7143
Afu7g06350	Classical secretion pathway: Cell membrane	0	0	0		1	1		0	0		0	P	P	M		29.773	59.5455
Afu7g06390	Classical secretion pathway: Cell membrane	0	0	0		1	1		0	0		0	P	P	_		26.095	78.2857
Afu7g06523	Classical secretion pathway: Cell membrane	0	0	0		1	1		0	0		0	P	P	S		29.625	39.5
Afu7g06550	Classical secretion pathway: Cell membrane	0	0	0		0	1		0	0		0	P	P	M		25.292	55.1818
Afu7g06570	Classical secretion pathway: Cell membrane	1	0	0		1	1		0	0		0	P	C	S		30.846	66.8333
Afu7g06620	Classical secretion pathway: Cell membrane	0	0	1		1	1		0	0		0	P	P	S		37.714	52.8
Afu7g06660	Classical secretion pathway: Cell membrane	0	0	0		1	1		0	0		0	P	ER	S		48.625	55.5714
Afu7g06790	Classical secretion pathway: Cell membrane	0	0	0		1	1		0	0		0	P	P	_		26.65	76.1429
Afu7g06970	Classical secretion pathway: Cell membrane	0	0	0		0	1		0	0		0	P	P	_		19.667	59
Afu7g07120	Classical secretion pathway: Cell membrane	0	0	0		1	1		0	0		0	P	P	S		26.438	47
Afu7g07130	Classical secretion pathway: Cell membrane	0	0	0		1	1		0	0		0	P	P	S		30.909	56.6667
Afu7g08460	Classical secretion pathway: Cell membrane	0	0	1		1	1		0	0		0	P	P	_		29.071	37
Afu7g08500	Classical secretion pathway: Cell membrane	0	0	1		0	1		0	0		0	E	P	S		23.556	50.88
Afu7g08645	Classical secretion pathway: Cell membrane	0	1	1		0	1		0	0		0	P	C	S		23.364	42.8333
Afu8g00140	Classical secretion pathway: Cell membrane	0	0	0		1	1		0	0		0	P	P	S		28	42
Afu8g00220	Classical secretion pathway: Cell membrane	0	0	0		0	1		0	0		0	P	ER	S		25.048	43.8333
Afu8g00240	Classical secretion pathway: Cell membrane	0	0	0		0	1		0	0		0	C	P	S		23.333	49
Afu8g00510	Classical secretion pathway: Cell membrane	0	0	0		0	1		0	0		0	P	M	S		21.44	41.2308
Afu8g00520	Classical secretion pathway: Cell membrane	0	0	0		1	1		0	0		0	P	ER	S		32.111	48.1667
Afu8g00660	Classical secretion pathway: Cell membrane	0	0	0		1	1		0	0		0	P	P	S		39.857	39.8571
Afu8g00670	Classical secretion pathway: Cell membrane	0	0	0		1	1		0	0		0	P	V	S		33.4	41.75
Afu8g00720	Classical secretion pathway: Cell membrane	0	0	0		1	1		0	0		0	P	P	S		39.6	44
Afu8g00770	Classical secretion pathway: Cell membrane	0	0	0		1	1		0	0		0	P	P	M		27.579	58.2222
Afu8g00830	Classical secretion pathway: Cell membrane	0	1	1		0	0		0	1		0	E	P	S		20.4	51
Afu8g00885	Classical secretion pathway: Cell membrane	0	0	0		1	1		0	0		0	P	P	M		22.37	67.1111
Afu8g00940	Classical secretion pathway: Cell membrane	0	0	0		1	1		0	0		0	P	P	_		34.412	73.125
Afu8g01030	Classical secretion pathway: Cell membrane	0	0	0		1	1		0	0		0	P	P	M		28.769	44
Afu8g01070	Classical secretion pathway: Cell membrane	0	0	0		1	1		0	0		0	P	ER	S		29.091	53.3333
Afu8g01110	Classical secretion pathway: Cell membrane	0	0	0		1	1		0	0		0	P	P	_		48.833	73.25
Afu8g01120	Classical secretion pathway: Cell membrane	0	0	0		1	1		0	0		0	P	P	_		27	54
Afu8g01180	Classical secretion pathway: Cell membrane	0	0	0		1	1		0	0		0	P	P	_		27.632	52.5
Afu8g01190	Classical secretion pathway: Cell membrane	0	0	0		0	1		0	0		0	E	P	S		28.565	38.6471
Afu8g01222	Classical secretion pathway: Cell membrane	0	0	0		1	1		0	0		0	P	P	M		26.865	39.76
Afu8g01310	Classical secretion pathway: Cell membrane	0	0	1		1	1		0	0		0	P	P	S		23.667	39.4444
Afu8g01340	Classical secretion pathway: Cell membrane	0	0	0		1	1		0	0		0	P	P	_		26.435	76
Afu8g01350	Classical secretion pathway: Cell membrane	0	0	0		1	1		0	0		0	P	P	_		36.438	53
Afu8g01450	Classical secretion pathway: Cell membrane	0	0	1		1	1		0	0		0	P	G	S		23.118	78.6
Afu8g01480	Classical secretion pathway: Cell membrane	0	0	0		1	1		0	0		0	P	L	S		28.857	60.6
Afu8g01540	Classical secretion pathway: Cell membrane	0	0	0		1	1		0	0		0	P	P	S		29.615	42.7778
Afu8g01690	Classical secretion pathway: Cell membrane	0	0	0		1	1		0	0		0	P	P	S		20.667	62
Afu8g01790	Classical secretion pathway: Cell membrane	0	0	0		1	1		0	0		0	P	P	_		31.182	49
Afu8g01840	Classical secretion pathway: Cell membrane	0	0	0		1	1		0	0		0	P	P	S		31.111	46.6667
Afu8g01850	Classical secretion pathway: Cell membrane	0	0	0		1	1		0	0		0	P	P	S		31.833	57.3
Afu8g01890	Classical secretion pathway: Cell membrane	0	0	0		1	1		0	0		0	P	V	S		38.538	45.5455
Afu8g02010	Classical secretion pathway: Cell membrane	0	0	0		1	1		0	0		0	P	P	M		26.95	59.8889
Afu8g02020	Classical secretion pathway: Cell membrane	0	0	0		1	1		0	0		0	P	P	_		22.094	78.5556
Afu8g02070	Classical secretion pathway: Cell membrane	0	0	1		1	1		0	0		0	P	P	S		24.429	42.75
Afu8g02130	Classical secretion pathway: Cell membrane	1	1	1		0	0		0	1		0	E	P	S		24.409	38.3571
Afu8g02180	Classical secretion pathway: Cell membrane	0	0	0		1	1		0	0		0	P	P	S		29.059	61.75
Afu8g02200	Classical secretion pathway: Cell membrane	0	0	0		1	1		0	0		0	P	P	_		26.095	68.5
Afu8g02260	Classical secretion pathway: Cell membrane	0	0	0		1	1		0	0		0	P	P	_		27.176	46.2
Afu8g02340	Classical secretion pathway: Cell membrane	0	1	1		0	1		0	0		0	P	E	S		44	44
Afu8g02380	Classical secretion pathway: Cell membrane	0	0	1		1	1		0	0		0	P	M	S		25	52.7778
Afu8g02390	Classical secretion pathway: Cell membrane	0	0	0		1	1		0	0		0	P	P	_		29.625	59.25
Afu8g02410	Classical secretion pathway: Cell membrane	0	0	0		1	1		0	0		0	P	P	_		32.4	36
Afu8g02460	Classical secretion pathway: Cell membrane	1	0	0		1	1		0	0		0	P	P	_		31.857	44.6
Afu8g02480	Classical secretion pathway: Cell membrane	0	0	0		1	1		0	0		0	P	P	_		26.111	47
Afu8g02550	Classical secretion pathway: Cell membrane	0	0	0		1	1		0	0		0	P	P	_		29.714	56.7273
Afu8g02650	Classical secretion pathway: Cell membrane	1	0	0		1	1		0	0		0	P	P	M		23.82	66.0455
Afu8g02660	Classical secretion pathway: Cell membrane	0	0	0		1	1		0	0		0	P	P	_		30.889	50.5455
Afu8g02780	Classical secretion pathway: Cell membrane	0	1	1		1	1		0	0		0	E	P	S		23.603	36.2683
Afu8g04010	Classical secretion pathway: Cell membrane	0	0	0		1	1		0	0		0	P	P	_		27.176	57.75
Afu8g04030	Classical secretion pathway: Cell membrane	0	0	0		1	1		0	0		0	P	L	S		33.118	70.375
Afu8g04150	Classical secretion pathway: Cell membrane	0	0	0		1	1		0	0		0	P	P	S		32.647	50.4545
Afu8g04370	Classical secretion pathway: Cell membrane	1	1	1		0	0		0	1		0	E	E	S		31.571	36.8333
Afu8g04430	Classical secretion pathway: Cell membrane	1	0	0		1	1		0	0		0	P	P	_		29.72	46.4375
Afu8g04470	Classical secretion pathway: Cell membrane	0	0	0		1	1		0	0		0	P	P	_		26.211	62.25
Afu8g04480	Classical secretion pathway: Cell membrane	0	0	0		1	1		0	0		0	P	P	_		25.4	56.4444
Afu8g04500	Classical secretion pathway: Cell membrane	1	0	0		1	1		0	0		0	P	ER	M		26	45.8824
Afu8g04560	Classical secretion pathway: Cell membrane	0	0	0		1	1		0	0		0	P	P	S		27.813	63.5714
Afu8g04630	Classical secretion pathway: Cell membrane	0	0	0		1	1		0	0		0	P	P	_		32.75	56.1429
Afu8g04702	Classical secretion pathway: Cell membrane	0	0	0		1	1		0	0		0	P	P	_		30.056	135.25
Afu8g04840	Classical secretion pathway: Cell membrane	0	0	1		1	1		0	0		0	P	P	S		29.654	128.5
Afu8g04910	Classical secretion pathway: Cell membrane	0	0	0		1	1		0	0		0	P	P	S		24.444	62.8571
Afu8g04980	Classical secretion pathway: Cell membrane	0	0	0		1	1		0	0		0	P	P	S		27.857	48.75
Afu8g05070	Classical secretion pathway: Cell membrane	0	0	0		1	1		0	0		0	P	P	_		35.538	77
Afu8g05090	Classical secretion pathway: Cell membrane	0	0	0		1	1		0	0		0	P	P	_		29.533	44.3
Afu8g05310	Classical secretion pathway: Cell membrane	0	0	0		1	1		0	0		0	P	P	S		31.5	37.8
Afu8g05350	Classical secretion pathway: Cell membrane	0	0	0		1	1		0	0		0	P	P	S		22.333	38.2857
Afu8g05510	Classical secretion pathway: Cell membrane	0	0	0		1	1		0	0		0	P	ER	S		26.769	43.5
Afu8g05630	Classical secretion pathway: Cell membrane	0	0	0		1	1		0	0		0	P	P	M		25.696	65.6667
Afu8g05710	Classical secretion pathway: Cell membrane	0	0	0		1	1		0	0		0	P	P	M		27.1	67.75
Afu8g05740	Classical secretion pathway: Cell membrane	0	0	0		1	1		0	0		0	P	P	S		24.231	52.5
Afu8g05805	Classical secretion pathway: Cell membrane	0	1	1		1	1		0	0		0	P	P	S		31.846	41.4
Afu8g05830	Classical secretion pathway: Cell membrane	1	0	0		1	1		0	0		0	P	P	S		35.667	71.3333
Afu8g05860	Classical secretion pathway: Cell membrane	0	0	0		1	1		0	0		0	P	P	S		23.579	74.6667
Afu8g05940	Classical secretion pathway: Cell membrane	0	0	1		1	1		0	0		0	P	P	S		27.385	59.3333
Afu8g05960	Classical secretion pathway: Cell membrane	0	0	1		1	1		0	0		0	P	G	S		38.4	48
Afu8g05970	Classical secretion pathway: Cell membrane	0	1	0		1	1		0	0		0	P	P	S		29.214	40.9
Afu8g06030	Classical secretion pathway: Cell membrane	1	1	1		0	0		1	1		0	E	L	S		23.7	47.4
Afu8g06090	Classical secretion pathway: Cell membrane	0	0	1		1	1		0	0		0	P	P	S		32.125	64.25
Afu8g06100	Classical secretion pathway: Cell membrane	0	0	0		1	1		0	0		0	P	P	S		26	52
Afu8g06190	Classical secretion pathway: Cell membrane	0	0	0		1	1		0	0		0	P	P	S		44.25	88.5
Afu8g06210	Classical secretion pathway: Cell membrane	0	0	0		1	1		0	0		0	P	P	S		30	45
Afu8g06380	Classical secretion pathway: Cell membrane	0	0	0		0	1		0	0		0	P	M	S		23.333	35
Afu8g06410	Classical secretion pathway: Cell membrane	0	0	0		1	1		0	0		0	P	P	_		30.882	58.3333
Afu8g06530	Classical secretion pathway: Cell membrane	0	0	0		1	1		0	0		0	P	P	S		41.3	41.3
Afu8g06560	Classical secretion pathway: Cell membrane	0	0	0		1	1		0	0		0	P	P	_		24.65	70.4286
Afu8g06580	Classical secretion pathway: Cell membrane	0	0	0		1	1		0	0		0	P	P	_		26.333	69.125
Afu8g06610	Classical secretion pathway: Cell membrane	0	0	0		1	1		0	0		0	P	P	S		23	109.25
Afu8g06690	Classical secretion pathway: Cell membrane	0	0	0		0	1		0	0		0	P	M	S		23.2	44.6154
Afu8g06760	Classical secretion pathway: Cell membrane	0	0	0		1	1		0	0		0	P	G	S		30.176	39.4615
Afu8g06910	Classical secretion pathway: Cell membrane	0	0	0		1	1		0	0		0	P	M	S		35.167	70.3333
Afu8g06920	Classical secretion pathway: Cell membrane	0	0	0		1	1		0	0		0	P	P	_		25.657	42.7619
Afu8g07230	Classical secretion pathway: Cell membrane	0	0	0		0	1		0	0		0	P	P	_		24.167	44.6154
Afu8g07235	Classical secretion pathway: Cell membrane	0	0	0		1	1		0	0		0	P	P	S		39.6	49.5
Afu8g07240	Classical secretion pathway: Cell membrane	0	0	0		1	1		0	0		0	P	P	_		26.6	59.1111
Afu8g07370	Classical secretion pathway: Cell membrane	0	0	0		1	1		0	0		0	P	ER	S		31.2	156

## Sheet: A. flavus NRRL3357
Protein identifier	Classification	Experimental evidence for secretion	Signal peptide			Transmembrane domain			GPI anchor			Endoplasmic reticulum (ER) retention signal	Subcellular localization				Abundance of Antigenic Regions (AAR)
			SignalP	Phobius	UniProt annotation with experimental evidence	TMHMM	Phobius	UniProt annotation with experimental evidence	big-PI	PredGPI	UniProt annotation with experimental evidence		WoLF PSORT	Protcomp	TargetP	UniProt annotation with experimental evidence	Kolaskar-Tongaonkar method	BepiPred 2.0
AFLA_000710-t26_1-p1	Classical secretion pathway: Extracellular	0	1	1		0	0		0	0		0	E	E	S		23.381	44.6364
AFLA_000830-t26_1-p1	Classical secretion pathway: Extracellular	0	1	1		0	0		0	0		0	E	M	S		18.88	39.3333
AFLA_000850-t26_1-p1	Classical secretion pathway: Extracellular	0	1	1		0	0		0	0		0	E	E	S		22.136	48.7
AFLA_000860-t26_1-p1	Classical secretion pathway: Extracellular	1	1	1		0	0		0	0		0	E	L	S		20.483	49.5
AFLA_000890-t26_1-p1	Classical secretion pathway: Extracellular	0	1	1		0	0		0	0		0	E	E	S		23	42.7143
AFLA_001230-t26_1-p1	Classical secretion pathway: Extracellular	1	1	1		0	0		0	0		0	E	C	S		21.778	49
AFLA_001410-t26_1-p1	Classical secretion pathway: Extracellular	1	1	1		0	0		0	0		0	E	E	S		19.059	46.2857
AFLA_001420-t26_1-p1	Classical secretion pathway: Extracellular	1	1	1		0	0		0	0		0	E	E	S		19.333	58
AFLA_001440-t26_1-p1	Classical secretion pathway: Extracellular	0	1	1		0	0		0	0		0	E	E	S		23.682	34.7333
AFLA_001490-t26_1-p1	Classical secretion pathway: Extracellular	0	1	1		0	0		0	0		0	E	E	S		23.5	40.2857
AFLA_001840-t26_1-p1	Classical secretion pathway: Extracellular	1	1	1		0	0		0	0		0	E	L	S		20.286	51.6364
AFLA_001860-t26_1-p1	Classical secretion pathway: Extracellular	0	1	1		0	0		0	0		0	E	E	S		20.714	36.25
AFLA_002010-t26_1-p1	Classical secretion pathway: Extracellular	0	1	1		0	0		0	0		0	E	E	S		27.933	52.375
AFLA_002020-t26_1-p1	Classical secretion pathway: Extracellular	1	1	1		0	0		0	0		0	E	E	S		26.583	39.875
AFLA_002090-t26_1-p1	Classical secretion pathway: Extracellular	1	1	1		0	0		0	0		0	E	E	S		23.875	33.7059
AFLA_002200-t26_1-p1	Classical secretion pathway: Extracellular	1	1	1		0	0		0	0		0	E	M	S		21.667	37.1429
AFLA_002270-t26_1-p1	Classical secretion pathway: Extracellular	0	1	1		0	0		0	0		0	E	E	S		26	37.5556
AFLA_002640-t26_1-p1	Classical secretion pathway: Extracellular	1	1	1		0	0		0	0		0	E	E	S		25.875	51.75
AFLA_002760-t26_1-p1	Classical secretion pathway: Extracellular	1	1	1		0	0		0	0		0	E	E	S		25.571	53.7
AFLA_003740-t26_1-p1	Classical secretion pathway: Extracellular	0	1	1		0	0		0	0		0	E	E	S		26	44.5714
AFLA_003810-t26_1-p1	Classical secretion pathway: Extracellular	1	1	1		0	0		0	0		0	E	E	S		21.9	39.8182
AFLA_004080-t26_1-p1	Classical secretion pathway: Extracellular	0	1	1		0	0		0	0		0	E	E	S		22.45	32.0714
AFLA_004140-t26_1-p1	Classical secretion pathway: Extracellular	0	1	1		0	0		0	0		0	E	M	S		35.25	141
AFLA_004190-t26_1-p1	Classical secretion pathway: Extracellular	0	1	1		0	0		0	0		0	E	E	S		26.333	26.3333
AFLA_004320-t26_1-p1	Classical secretion pathway: Extracellular	0	1	0		0	0		0	0		0	E	E	S		38.5	25.6667
AFLA_004380-t26_1-p1	Classical secretion pathway: Extracellular	0	1	1		0	0		0	0		0	E	E	S		23.588	44.5556
AFLA_004390-t26_1-p1	Classical secretion pathway: Extracellular	0	1	1		0	0		0	0		0	E	L	S		24	36
AFLA_004400-t26_1-p1	Classical secretion pathway: Extracellular	0	1	1		0	0		0	0		0	N	E	S		44	29.3333
AFLA_004410-t26_1-p1	Classical secretion pathway: Extracellular	0	1	1		0	0		0	0		0	E	E	S		24.2	30.25
AFLA_004420-t26_1-p1	Classical secretion pathway: Extracellular	0	1	1		0	0		0	0		0	E	L	S		17	28.9
AFLA_004490-t26_1-p1	Classical secretion pathway: Extracellular	0	1	1		0	0		0	0		0	E	E	S		23.25	93
AFLA_004810-t26_1-p1	Classical secretion pathway: Extracellular	0	1	1		0	0		0	0		0	E	E	S		56.778	511
AFLA_004880-t26_1-p1	Classical secretion pathway: Extracellular	0	1	1		0	0		0	0		0	E	ER	S		21.318	36.0769
AFLA_004940-t26_1-p1	Classical secretion pathway: Extracellular	0	1	1		0	0		0	0		0	E	L	S		28.357	56.7143
AFLA_005090-t26_1-p1	Classical secretion pathway: Extracellular	0	1	1		0	0		0	0		0	E	N	S		21.192	55.1
AFLA_005390-t26_1-p1	Classical secretion pathway: Extracellular	0	1	1		0	0		0	0		0	E	E	S		22.4	40.7273
AFLA_005660-t26_1-p1	Classical secretion pathway: Extracellular	0	1	1		0	0		0	0		0	P	E	S		20.833	50
AFLA_005720-t26_1-p1	Classical secretion pathway: Extracellular	0	1	1		0	0		0	0		0	E	N	S		28.067	105.25
AFLA_006010-t26_1-p1	Classical secretion pathway: Extracellular	0	1	1		0	0		0	0		0	E	E	S		27.75	55.5
AFLA_006040-t26_1-p1	Classical secretion pathway: Extracellular	0	1	1		0	0		0	0		0	E	C	S		26.214	45.875
AFLA_006080-t26_1-p1	Classical secretion pathway: Extracellular	0	1	1		0	0		0	0		0	E	E	S		26	39
AFLA_006190-t26_1-p1	Classical secretion pathway: Extracellular	1	1	1		0	0		0	0		0	E	E	S		25.5	51
AFLA_006200-t26_1-p1	Classical secretion pathway: Extracellular	0	1	0		0	0		0	0		0	E	M	S		18.75	25
AFLA_006310-t26_1-p1	Classical secretion pathway: Extracellular	0	1	1		0	0		0	0		0	E	P	S		25.421	46
AFLA_006340-t26_1-p1	Classical secretion pathway: Extracellular	1	1	1		0	0		0	0		0	E	E	S		30.636	48.1429
AFLA_006350-t26_1-p1	Classical secretion pathway: Extracellular	1	1	1		0	0		0	0		0	E	E	S		34.909	54.8571
AFLA_006820-t26_1-p1	Classical secretion pathway: Extracellular	0	1	1		0	0		0	0		0	E	E	S		40.667	30.5
AFLA_007360-t26_1-p1	Classical secretion pathway: Extracellular	0	1	1		0	0		0	0		0	E	E	S		30	42
AFLA_007430-t26_1-p1	Classical secretion pathway: Extracellular	0	0	1		0	0		0	0		0	E	L	S		24.905	37.3571
AFLA_007480-t26_1-p1	Classical secretion pathway: Extracellular	1	1	1		0	0		0	0		0	E	E	S		20.208	34.6429
AFLA_007520-t26_1-p1	Classical secretion pathway: Extracellular	0	1	1		0	0		0	0		0	E	E	S		24.3	48.6
AFLA_007560-t26_1-p1	Classical secretion pathway: Extracellular	1	1	1		0	0		0	0		0	E	E	S		23.273	36.5714
AFLA_007610-t26_1-p1	Classical secretion pathway: Extracellular	0	1	1		0	0		0	0		0	E	E	S		23.963	40.4375
AFLA_007630-t26_1-p1	Classical secretion pathway: Extracellular	0	0	1		0	0		0	0		0	E	ER	S		37	37
AFLA_007690-t26_1-p1	Classical secretion pathway: Extracellular	1	1	1		0	0		0	0		0	E	E	S		20.8	34.6667
AFLA_007720-t26_1-p1	Classical secretion pathway: Extracellular	1	1	1		0	0		0	0		0	E	E	S		23	55.8571
AFLA_007730-t26_1-p1	Classical secretion pathway: Extracellular	0	1	1		0	0		0	0		0	E	L	S		23.429	61.5
AFLA_007870-t26_1-p1	Classical secretion pathway: Extracellular	0	1	1		0	0		0	0		0	E	L	S		21.857	41.7273
AFLA_007880-t26_1-p1	Classical secretion pathway: Extracellular	0	1	1		0	0		0	0		0	E	E	S		23	27.6
AFLA_007930-t26_1-p1	Classical secretion pathway: Extracellular	0	0	1		0	0		0	0		0	E	M	S		23.304	38.2857
AFLA_008110-t26_1-p1	Classical secretion pathway: Extracellular	1	1	1		0	0		0	0		0	E	E	S		21.6	36
AFLA_008140-t26_1-p1	Classical secretion pathway: Extracellular	0	1	1		0	0		0	0		0	E	E	S		23.25	31
AFLA_008750-t26_1-p1	Classical secretion pathway: Extracellular	0	1	1		0	0		0	0		0	E	E	S		37	37
AFLA_008930-t26_1-p1	Classical secretion pathway: Extracellular	0	1	1		0	0		0	0		0	E	E	S		20.038	47.3636
AFLA_008990-t26_1-p1	Classical secretion pathway: Extracellular	1	1	1		0	0		0	0		0	E	E	S		24.636	67.75
AFLA_009060-t26_1-p1	Classical secretion pathway: Extracellular	1	1	1		0	0		0	0		0	E	E	S		29.818	36.4444
AFLA_009220-t26_1-p1	Classical secretion pathway: Extracellular	0	0	1		0	0		0	0		0	E	E	_		13.8	46
AFLA_009320-t26_1-p1	Classical secretion pathway: Extracellular	0	1	1		0	0		0	0		0	E	E	S		23.524	41.1667
AFLA_009650-t26_1-p1	Classical secretion pathway: Extracellular	0	1	0		0	0		0	0		0	C	E	S		27.5	41.25
AFLA_009740-t26_1-p1	Classical secretion pathway: Extracellular	1	1	1		0	0		0	0		0	M	E	S		25.333	25.3333
AFLA_009820-t26_1-p1	Classical secretion pathway: Extracellular	0	1	1		0	0		0	0		0	E	L	S		21.08	37.6429
AFLA_009880-t26_1-p1	Classical secretion pathway: Extracellular	0	1	1		0	0		0	0		0	E	L	S		20.783	39.8333
AFLA_010110-t26_1-p1	Classical secretion pathway: Extracellular	1	1	1		0	0		0	0		0	E	E	S		22.5	41.5385
AFLA_010120-t26_1-p1	Classical secretion pathway: Extracellular	0	1	1		0	0		0	0		0	E	E	S		27.154	44.125
AFLA_010440-t26_1-p1	Classical secretion pathway: Extracellular	0	1	1		0	0		0	0		0	E	E	S		23.204	49.4348
AFLA_010540-t26_1-p1	Classical secretion pathway: Extracellular	0	1	1		0	0		0	0		0	E	ER	S		24.833	37.25
AFLA_010870-t26_1-p1	Classical secretion pathway: Extracellular	0	1	1		0	0		0	0		0	E	E	S		27.556	31
AFLA_011000-t26_1-p1	Classical secretion pathway: Extracellular	0	1	1		0	0		0	0		0	E	C	S		20.971	50.9286
AFLA_011060-t26_1-p1	Classical secretion pathway: Extracellular	0	1	1		0	0		0	0		0	E	E	S		25.5	61.2
AFLA_011080-t26_1-p1	Classical secretion pathway: Extracellular	1	1	1		0	0		0	0		0	E	E	S		22.824	48.5
AFLA_011140-t26_1-p1	Classical secretion pathway: Extracellular	0	1	1		0	0		0	0		0	E	E	S		42.25	56.3333
AFLA_011160-t26_1-p1	Classical secretion pathway: Extracellular	0	0	1		0	0		0	0		0	E	E	S		20.889	94
AFLA_011240-t26_1-p1	Classical secretion pathway: Extracellular	0	1	1		0	0		0	0		0	E	E	S		20.818	57.25
AFLA_011360-t26_1-p1	Classical secretion pathway: Extracellular	0	1	1		0	0		0	0		0	E	E	S		19.25	51.3333
AFLA_011370-t26_1-p1	Classical secretion pathway: Extracellular	0	1	1		0	0		0	0		0	E	E	S		22.833	27.4
AFLA_011420-t26_1-p1	Classical secretion pathway: Extracellular	0	1	1		0	0		0	0		0	E	E	S		19.333	58
AFLA_011440-t26_1-p1	Classical secretion pathway: Extracellular	1	1	1		0	0		0	0		0	E	E	S		23.429	46.8571
AFLA_011530-t26_1-p1	Classical secretion pathway: Extracellular	1	1	1		0	0		0	0		0	E	E	S		35.25	23.5
AFLA_011550-t26_1-p1	Classical secretion pathway: Extracellular	0	1	1		0	0		0	0		0	E	E	M		24.5	36.75
AFLA_011660-t26_1-p1	Classical secretion pathway: Extracellular	0	0	1		0	0		0	0		0	E	M	S		22.941	39
AFLA_011890-t26_1-p1	Classical secretion pathway: Extracellular	0	0	1		0	0		0	0		0	P	E	S		25.154	32.7
AFLA_011910-t26_1-p1	Classical secretion pathway: Extracellular	0	1	1		0	0		0	0		0	E	L	S		23.304	33.5
AFLA_012020-t26_1-p1	Classical secretion pathway: Extracellular	1	1	1		0	0		0	0		0	E	E	S		22.08	42.4615
AFLA_012950-t26_1-p1	Classical secretion pathway: Extracellular	0	1	1		0	0		0	0		0	E	C	S		24.548	47.5625
AFLA_012960-t26_1-p1	Classical secretion pathway: Extracellular	1	1	1		0	0		0	0		0	E	P	S		27.781	46.7895
AFLA_013210-t26_1-p1	Classical secretion pathway: Extracellular	0	1	1		0	0		0	0		0	E	E	S		23.083	34.625
AFLA_013310-t26_1-p1	Classical secretion pathway: Extracellular	0	1	1		0	0		0	0		0	E	M	S		23.682	37.2143
AFLA_013320-t26_1-p1	Classical secretion pathway: Extracellular	1	1	1		0	0		0	0		0	E	L	S		18.727	41.2
AFLA_013520-t26_1-p1	Classical secretion pathway: Extracellular	0	0	1		0	0		0	0		0	E	M	S		18.688	37.375
AFLA_013540-t26_1-p1	Classical secretion pathway: Extracellular	0	1	1		0	0		0	0		0	E	M	S		24.591	49.1818
AFLA_013630-t26_1-p1	Classical secretion pathway: Extracellular	0	0	1		0	0		0	0		0	E	M	S		24.571	43
AFLA_013640-t26_1-p1	Classical secretion pathway: Extracellular	0	1	1		0	0		0	0		0	C	E	S		17	27.2
AFLA_013680-t26_1-p1	Classical secretion pathway: Extracellular	0	1	1		0	0		0	0		0	E	E	S		22.714	39.75
AFLA_013740-t26_1-p1	Classical secretion pathway: Extracellular	1	1	1		0	0		0	0		0	E	E	S		26	44.5714
AFLA_013750-t26_1-p1	Classical secretion pathway: Extracellular	1	1	1		0	0		0	0		0	E	L	S		23.6	29.5
AFLA_013760-t26_1-p1	Classical secretion pathway: Extracellular	1	1	1		0	0		0	0		0	E	E	S		22.286	52
AFLA_013770-t26_1-p1	Classical secretion pathway: Extracellular	0	1	1		0	0		0	0		0	E	M	S		21.909	48.2
AFLA_013780-t26_1-p1	Classical secretion pathway: Extracellular	0	1	1		0	0		0	0		0	E	E	S		20.6	34.3333
AFLA_013880-t26_1-p1	Classical secretion pathway: Extracellular	0	1	1		0	0		0	0		0	E	L	S		19.565	40.9091
AFLA_013950-t26_1-p1	Classical secretion pathway: Extracellular	0	1	1		0	0		0	0		0	N	E	S		46	30.6667
AFLA_013980-t26_1-p1	Classical secretion pathway: Extracellular	1	1	1		0	0		0	0		0	C	C	S		20.958	45.7273
AFLA_014190-t26_1-p1	Classical secretion pathway: Extracellular	1	1	1		0	0		0	0		0	E	E	S		24.774	59.0769
AFLA_014250-t26_1-p1	Classical secretion pathway: Extracellular	0	1	1		0	0		0	0		0	E	P	S		20.727	50.6667
AFLA_014290-t26_1-p1	Classical secretion pathway: Extracellular	1	1	1		0	0		0	0		0	E	E	S		22.862	36.8333
AFLA_014380-t26_1-p1	Classical secretion pathway: Extracellular	0	1	1		0	0		0	0		0	E	L	S		22.733	40.1176
AFLA_014890-t26_1-p1	Classical secretion pathway: Extracellular	0	1	1		0	0		0	0		0	E	E	S		35.25	47
AFLA_014920-t26_1-p1	Classical secretion pathway: Extracellular	0	1	1		0	0		0	0		0	E	E	S		25	47.2222
AFLA_015090-t26_1-p1	Classical secretion pathway: Extracellular	0	1	1		0	0		0	0		0	E	P	S		36.652	64.8462
AFLA_015560-t26_1-p1	Classical secretion pathway: Extracellular	0	1	1		0	0		0	0		0	E	E	S		19.8	33
AFLA_015670-t26_1-p1	Classical secretion pathway: Extracellular	1	1	1		0	0		0	0		0	E	E	S		25.48	53.0833
AFLA_015960-t26_1-p1	Classical secretion pathway: Extracellular	0	1	1		0	0		0	0		0	E	E	S		21.5	64.5
AFLA_016050-t26_1-p1	Classical secretion pathway: Extracellular	0	0	1		0	0		0	0		0	E	M	S		21.211	44.7778
AFLA_016150-t26_1-p1	Classical secretion pathway: Extracellular	0	1	1		0	0		0	0		0	E	L	S		23.895	34.9231
AFLA_016210-t26_1-p1	Classical secretion pathway: Extracellular	1	1	1		0	0		0	0		0	E	E	S		19.471	41.375
AFLA_016340-t26_1-p1	Classical secretion pathway: Extracellular	0	1	1		0	0		0	0		0	E	E	S		27	36
AFLA_016360-t26_1-p1	Classical secretion pathway: Extracellular	1	1	1		0	0		0	0		0	E	ER	S		24.8	33.8182
AFLA_016470-t26_1-p1	Classical secretion pathway: Extracellular	0	0	1		0	0		0	0		0	E	E	S		25	33.3333
AFLA_016530-t26_1-p1	Classical secretion pathway: Extracellular	1	1	1		0	0		0	0		0	E	ER	S		23.283	48.6818
AFLA_016860-t26_1-p1	Classical secretion pathway: Extracellular	1	1	1		0	0		0	0		0	E	P	S		22.429	52.3333
AFLA_016980-t26_1-p1	Classical secretion pathway: Extracellular	0	1	1		0	0		0	0		0	E	ER	S		20.917	35.8571
AFLA_017080-t26_1-p1	Classical secretion pathway: Extracellular	0	1	1		0	0		0	0		0	E	P	S		23.154	35.4118
AFLA_017100-t26_1-p1	Classical secretion pathway: Extracellular	1	1	1		0	0		0	0		0	E	E	S		20.1	43.6957
AFLA_017180-t26_1-p1	Classical secretion pathway: Extracellular	1	1	1		0	0		0	0		0	E	E	S		28.846	62.5
AFLA_017230-t26_1-p1	Classical secretion pathway: Extracellular	0	1	1		0	0		0	0		0	E	E	S		20.286	35.5
AFLA_017270-t26_1-p1	Classical secretion pathway: Extracellular	0	1	1		0	0		0	0		0	N	E	S		33.5	26.8
AFLA_017350-t26_1-p1	Classical secretion pathway: Extracellular	0	1	1		0	0		0	0		0	E	P	S		22.968	47.4667
AFLA_017460-t26_1-p1	Classical secretion pathway: Extracellular	0	0	1		0	0		0	0		0	E	E	S		21.316	36.8182
AFLA_017740-t26_1-p1	Classical secretion pathway: Extracellular	0	1	1		0	0		0	0		0	E	E	S		21.375	34.2
AFLA_017750-t26_1-p1	Classical secretion pathway: Extracellular	1	1	1		0	0		0	0		0	E	E	S		26.875	43
AFLA_017920-t26_1-p1	Classical secretion pathway: Extracellular	1	0	1		0	0		0	0		0	M	M	M		24.286	48.5714
AFLA_018040-t26_1-p1	Classical secretion pathway: Extracellular	0	1	1		0	0		0	0		0	E	C	S		21.607	55
AFLA_018450-t26_1-p1	Classical secretion pathway: Extracellular	1	1	1		0	0		0	0		0	E	L	S		21.5	48.375
AFLA_018470-t26_1-p1	Classical secretion pathway: Extracellular	0	0	1		0	0		0	0		0	CN	E	S		28	56
AFLA_018910-t26_1-p1	Classical secretion pathway: Extracellular	1	1	1		0	0		0	0		0	E	E	S		17.214	48.2
AFLA_018920-t26_1-p1	Classical secretion pathway: Extracellular	0	1	1		0	0		0	0		0	E	E	S		23.5	23.5
AFLA_019190-t26_1-p1	Classical secretion pathway: Extracellular	0	1	1		0	0		0	0		0	E	E	S		28.571	40
AFLA_019290-t26_1-p1	Classical secretion pathway: Extracellular	0	1	1		0	0		0	0		0	E	E	S		19.2	48
AFLA_019510-t26_1-p1	Classical secretion pathway: Extracellular	0	0	1		0	0		0	0		0	E	E	S		27.625	31.5714
AFLA_019620-t26_1-p1	Classical secretion pathway: Extracellular	1	1	1		0	0		0	0		0	E	E	S		19.25	19.25
AFLA_019760-t26_1-p1	Classical secretion pathway: Extracellular	0	1	1		0	0		0	0		0	E	ER	S		25.154	40.875
AFLA_019800-t26_1-p1	Classical secretion pathway: Extracellular	1	1	1		0	0		0	0		0	E	E	S		23.286	40.75
AFLA_019970-t26_1-p1	Classical secretion pathway: Extracellular	0	1	1		0	0		0	0		0	E	E	S		32	37.3333
AFLA_020000-t26_1-p1	Classical secretion pathway: Extracellular	1	1	1		0	0		0	0		0	E	E	S		23.643	55.1667
AFLA_020010-t26_1-p1	Classical secretion pathway: Extracellular	0	1	1		0	0		0	0		0	E	E	S		23.4	29.25
AFLA_020170-t26_1-p1	Classical secretion pathway: Extracellular	1	1	1		0	0		0	0		0	E	E	S		23.933	39.8889
AFLA_020420-t26_1-p1	Classical secretion pathway: Extracellular	1	1	1		0	0		0	0		0	E	E	S		21.533	46.1429
AFLA_020430-t26_1-p1	Classical secretion pathway: Extracellular	0	1	1		0	0		0	0		0	E	E	S		21.222	47.75
AFLA_020590-t26_1-p1	Classical secretion pathway: Extracellular	0	0	1		0	0		0	0		0	E	E	S		21.474	45.3333
AFLA_021010-t26_1-p1	Classical secretion pathway: Extracellular	0	1	1		0	0		0	0		0	E	E	S		19.286	67.5
AFLA_021600-t26_1-p1	Classical secretion pathway: Extracellular	0	1	1		0	0		0	0		0	E	L	S		26.133	35.6364
AFLA_021750-t26_1-p1	Classical secretion pathway: Extracellular	0	0	1		0	0		0	0		0	M	E	S		40.667	122
AFLA_021870-t26_1-p1	Classical secretion pathway: Extracellular	1	1	1		0	0		0	0		0	E	E	S		25.278	41.3636
AFLA_023130-t26_1-p1	Classical secretion pathway: Extracellular	0	1	1		0	0		0	0		0	E	M	S		20.375	40.75
AFLA_023150-t26_1-p1	Classical secretion pathway: Extracellular	0	1	1		0	0		0	0		0	E	E	S		17.286	60.5
AFLA_023240-t26_1-p1	Classical secretion pathway: Extracellular	0	1	1		0	0		0	0		0	M	E	S		35.5	71
AFLA_023250-t26_1-p1	Classical secretion pathway: Extracellular	1	1	1		0	0		0	0		0	E	E	S		18.417	36.8333
AFLA_023280-t26_1-p1	Classical secretion pathway: Extracellular	0	1	1		0	0		0	0		0	E	E	S		22.4	37.3333
AFLA_023300-t26_1-p1	Classical secretion pathway: Extracellular	0	1	1		0	0		0	0		0	E	E	S		22.6	28.25
AFLA_023330-t26_1-p1	Classical secretion pathway: Extracellular	0	1	1		0	0		0	0		0	M	E	S		25.556	32.8571
AFLA_023350-t26_1-p1	Classical secretion pathway: Extracellular	1	1	1		0	0		0	0		0	E	E	S		21.237	50.4375
AFLA_023370-t26_1-p1	Classical secretion pathway: Extracellular	0	1	1		0	0		0	0		0	E	E	S		22.5	67.5
AFLA_023390-t26_1-p1	Classical secretion pathway: Extracellular	0	1	1		0	0		0	0		0	E	E	S		23.091	36.2857
AFLA_023430-t26_1-p1	Classical secretion pathway: Extracellular	0	0	1		0	0		0	0		0	E	G	S		19.238	36.7273
AFLA_023600-t26_1-p1	Classical secretion pathway: Extracellular	0	1	1		0	0		0	0		0	E	E	S		19.1	31.8333
AFLA_023610-t26_1-p1	Classical secretion pathway: Extracellular	0	1	1		0	0		0	0		0	E	E	S		21.333	42.6667
AFLA_023830-t26_1-p1	Classical secretion pathway: Extracellular	0	1	1		0	0		0	0		0	E	E	S		33	46.2
AFLA_023990-t26_1-p1	Classical secretion pathway: Extracellular	0	1	1		0	0		0	0		0	E	E	S		15.75	63
AFLA_024050-t26_1-p1	Classical secretion pathway: Extracellular	0	1	1		0	0		0	0		0	E	E	S		22.65	34.8462
AFLA_024170-t26_1-p1	Classical secretion pathway: Extracellular	1	1	1		0	0		0	0		0	E	M	S		22.071	41.2
AFLA_024190-t26_1-p1	Classical secretion pathway: Extracellular	1	1	1		0	0		0	0		0	E	E	S		22.76	47.4167
AFLA_024300-t26_1-p1	Classical secretion pathway: Extracellular	1	1	1		0	0		0	0		0	E	P	S		20.742	45.9286
AFLA_024550-t26_1-p1	Classical secretion pathway: Extracellular	0	1	1		0	0		0	0		0	E	E	S		26.2	37.4286
AFLA_024600-t26_1-p1	Classical secretion pathway: Extracellular	0	0	1		0	0		0	0		0	E	M	S		21.25	63.75
AFLA_025010-t26_1-p1	Classical secretion pathway: Extracellular	0	1	1		0	0		0	0		0	E	E	S		24.923	40.5
AFLA_025130-t26_1-p1	Classical secretion pathway: Extracellular	1	1	1		0	0		0	0		0	E	E	S		22	38.5
AFLA_025190-t26_1-p1	Classical secretion pathway: Extracellular	0	1	1		0	0		0	0		0	E	E	S		22.846	49.5
AFLA_025230-t26_1-p1	Classical secretion pathway: Extracellular	1	1	1		0	0		0	0		0	E	E	S		23.231	33.5556
AFLA_025300-t26_1-p1	Classical secretion pathway: Extracellular	1	1	1		0	0		0	0		0	E	E	S		27.625	55.25
AFLA_025400-t26_1-p1	Classical secretion pathway: Extracellular	0	1	1		0	0		0	0		0	E	E	S		26.75	53.5
AFLA_025440-t26_1-p1	Classical secretion pathway: Extracellular	1	1	1		0	0		0	0		0	E	E	S		25.5	47.3571
AFLA_025660-t26_1-p1	Classical secretion pathway: Extracellular	1	1	1		0	0		0	0		0	E	E	S		23.455	43
AFLA_025880-t26_1-p1	Classical secretion pathway: Extracellular	0	1	1		0	0		0	0		0	E	E	S		23.375	46.75
AFLA_025900-t26_1-p1	Classical secretion pathway: Extracellular	0	1	1		0	0		0	0		0	M	E	S		21.909	40.1667
AFLA_026140-t26_1-p1	Classical secretion pathway: Extracellular	1	1	1		0	0		0	0		0	E	E	S		20.792	55.4444
AFLA_026150-t26_1-p1	Classical secretion pathway: Extracellular	1	1	1		0	0		0	0		0	E	E	S		20.521	46.9048
AFLA_027210-t26_1-p1	Classical secretion pathway: Extracellular	0	1	1		0	0		0	0		0	E	G	S		23.6	42.1429
AFLA_027320-t26_1-p1	Classical secretion pathway: Extracellular	0	0	1		0	0		0	0		0	M	E	S		21.5	86
AFLA_027810-t26_1-p1	Classical secretion pathway: Extracellular	1	1	1		0	0		0	0		0	E	C	S		21.211	57.5714
AFLA_028000-t26_1-p1	Classical secretion pathway: Extracellular	1	1	1		0	0		0	0		0	E	E	S		20.889	34.1818
AFLA_028260-t26_1-p1	Classical secretion pathway: Extracellular	1	1	1		0	0		0	0		0	E	C	S		23.824	31.1538
AFLA_028270-t26_1-p1	Classical secretion pathway: Extracellular	0	1	1		0	0		0	0		0	E	E	S		26.955	42.3571
AFLA_028300-t26_1-p1	Classical secretion pathway: Extracellular	0	0	1		0	0		0	0		0	E	E	M		22.967	49.2143
AFLA_028830-t26_1-p1	Classical secretion pathway: Extracellular	1	1	1		0	0		0	0		0	E	E	S		22	44
AFLA_028880-t26_1-p1	Classical secretion pathway: Extracellular	0	1	1		0	0		0	0		0	E	E	S		18.4	46
AFLA_028950-t26_1-p1	Classical secretion pathway: Extracellular	1	1	1		0	0		0	0		0	E	E	S		21.667	50.5556
AFLA_029160-t26_1-p1	Classical secretion pathway: Extracellular	1	1	1		0	0		0	0		0	E	E	S		20	40
AFLA_029170-t26_1-p1	Classical secretion pathway: Extracellular	0	0	1		0	0		0	0		0	E	E	S		23.889	53.75
AFLA_029420-t26_1-p1	Classical secretion pathway: Extracellular	0	1	1		0	0		0	0		0	E	E	S		23.583	35.375
AFLA_029550-t26_1-p1	Classical secretion pathway: Extracellular	0	1	1		0	0		0	0		0	E	L	S		27.133	45.2222
AFLA_029690-t26_1-p1	Classical secretion pathway: Extracellular	0	1	1		0	0		0	0		0	E	R	S		24.432	53.1765
AFLA_029800-t26_1-p1	Classical secretion pathway: Extracellular	0	1	1		0	0		0	0		0	E	E	S		30.3	33.6667
AFLA_029850-t26_1-p1	Classical secretion pathway: Extracellular	1	1	1		0	0		0	0		0	E	E	S		18.778	30.7273
AFLA_029950-t26_1-p1	Classical secretion pathway: Extracellular	1	1	1		0	0		0	0		0	E	E	S		28.75	49.2857
AFLA_029970-t26_1-p1	Classical secretion pathway: Extracellular	0	1	1		0	0		0	0		0	E	E	S		23.769	38.625
AFLA_030270-t26_1-p1	Classical secretion pathway: Extracellular	0	1	1		0	0		0	0		0	E	E	S		26.429	37
AFLA_030540-t26_1-p1	Classical secretion pathway: Extracellular	0	0	1		0	0		0	0		0	E	E	S		21.846	35.5
AFLA_030550-t26_1-p1	Classical secretion pathway: Extracellular	1	1	1		0	0		0	0		0	E	E	S		23.875	38.2
AFLA_030850-t26_1-p1	Classical secretion pathway: Extracellular	0	0	1		0	0		0	0		0	E	R	S		26.5	29.4444
AFLA_031040-t26_1-p1	Classical secretion pathway: Extracellular	0	1	1		0	0		0	0		0	E	E	S		36.5	24.3333
AFLA_031050-t26_1-p1	Classical secretion pathway: Extracellular	1	1	1		0	0		0	0		0	E	E	S		20	23.3333
AFLA_031250-t26_1-p1	Classical secretion pathway: Extracellular	1	1	1		0	0		0	0		0	E	C	S		18.905	56.7143
AFLA_031760-t26_1-p1	Classical secretion pathway: Extracellular	1	1	1		0	0		0	0		0	E	E	S		26.935	41.75
AFLA_032330-t26_1-p1	Classical secretion pathway: Extracellular	0	1	1		0	0		0	0		0	E	N	S		28	56
AFLA_032670-t26_1-p1	Classical secretion pathway: Extracellular	0	1	1		0	0		0	0		0	E	E	S		20.2	101
AFLA_032930-t26_1-p1	Classical secretion pathway: Extracellular	0	1	1		0	0		0	0		0	E	L	S		25.944	46.7
AFLA_033400-t26_1-p1	Classical secretion pathway: Extracellular	1	1	1		0	0		0	0		0	E	E	S		25.263	43.6364
AFLA_034000-t26_1-p1	Classical secretion pathway: Extracellular	0	1	1		0	0		0	0		0	E	E	S		27	45
AFLA_034090-t26_1-p1	Classical secretion pathway: Extracellular	1	1	1		0	0		0	0		0	E	E	S		26.167	34.8889
AFLA_034640-t26_1-p1	Classical secretion pathway: Extracellular	0	1	1		0	0		0	0		0	E	C	S		23.619	49.6
AFLA_034710-t26_1-p1	Classical secretion pathway: Extracellular	1	1	1		0	0		0	0		0	E	M	S		20.45	37.1818
AFLA_034720-t26_1-p1	Classical secretion pathway: Extracellular	0	1	0		0	0		0	0		0	E	E	S		34.5	34.5
AFLA_034760-t26_1-p1	Classical secretion pathway: Extracellular	0	1	1		0	0		0	0		0	E	C	S		24.538	29
AFLA_034810-t26_1-p1	Classical secretion pathway: Extracellular	0	1	1		0	0		0	0		0	C	E	S		22.6	37.6667
AFLA_034920-t26_1-p1	Classical secretion pathway: Extracellular	0	1	1		0	0		0	0		0	E	E	S		23.185	41.7333
AFLA_034950-t26_1-p1	Classical secretion pathway: Extracellular	1	0	1		0	0		0	0		0	E	E	M		22.409	35.2143
AFLA_035080-t26_1-p1	Classical secretion pathway: Extracellular	0	1	1		0	0		0	0		0	E	M	S		24.654	37.7059
AFLA_035730-t26_1-p1	Classical secretion pathway: Extracellular	1	1	1		0	0		0	0		0	E	E	S		21.565	49.6
AFLA_035800-t26_1-p1	Classical secretion pathway: Extracellular	1	1	1		0	0		0	0		0	E	E	S		20.882	44.375
AFLA_036400-t26_1-p1	Classical secretion pathway: Extracellular	1	1	1		0	0		0	0		0	E	E	S		24.8	41.3333
AFLA_036540-t26_1-p1	Classical secretion pathway: Extracellular	0	1	1		0	0		0	0		0	E	E	S		42	126
AFLA_037130-t26_1-p1	Classical secretion pathway: Extracellular	0	1	1		0	0		0	0		0	E	E	S		27.308	50.7143
AFLA_037450-t26_1-p1	Classical secretion pathway: Extracellular	1	1	1		0	0		0	0		0	E	C	S		25.294	61.4286
AFLA_037600-t26_1-p1	Classical secretion pathway: Extracellular	1	1	1		0	0		0	0		0	E	E	S		24	44.7273
AFLA_037920-t26_1-p1	Classical secretion pathway: Extracellular	0	1	1		0	0		0	0		0	E	E	S		34.333	51.5
AFLA_038080-t26_1-p1	Classical secretion pathway: Extracellular	0	1	1		0	0		0	0		0	E	E	S		19.2	96
AFLA_038270-t26_1-p1	Classical secretion pathway: Extracellular	0	1	1		0	0		0	0		0	E	E	S		18.95	47.375
AFLA_038350-t26_1-p1	Classical secretion pathway: Extracellular	0	1	1		0	0		0	0		0	E	C	S		25	40.7895
AFLA_038360-t26_1-p1	Classical secretion pathway: Extracellular	0	1	1		0	0		0	0		0	E	E	S		32.286	37.6667
AFLA_038420-t26_1-p1	Classical secretion pathway: Extracellular	0	1	1		0	0		0	0		0	E	C	S		20.083	40.1667
AFLA_038450-t26_1-p1	Classical secretion pathway: Extracellular	0	1	1		0	0		0	0		0	E	ER	S		25.455	35
AFLA_038520-t26_1-p1	Classical secretion pathway: Extracellular	0	1	1		0	0		0	0		0	E	E	S		22.85	35.1538
AFLA_038530-t26_1-p1	Classical secretion pathway: Extracellular	1	1	1		0	0		0	0		0	E	E	S		26.458	42.3333
AFLA_038650-t26_1-p1	Classical secretion pathway: Extracellular	1	1	1		0	0		0	0		0	E	C	S		19.571	37.3636
AFLA_038690-t26_1-p1	Classical secretion pathway: Extracellular	1	1	1		0	0		0	0		0	E	E	S		28.5	28.5
AFLA_038710-t26_1-p1	Classical secretion pathway: Extracellular	0	1	1		0	0		0	0		0	E	E	S		21	27
AFLA_038730-t26_1-p1	Classical secretion pathway: Extracellular	0	1	1		0	0		0	0		0	E	E	S		22.733	37.8889
AFLA_038790-t26_1-p1	Classical secretion pathway: Extracellular	1	1	1		0	0		0	0		0	E	C	S		24.042	36.0625
AFLA_038920-t26_1-p1	Classical secretion pathway: Extracellular	0	1	1		0	0		0	0		0	E	E	S		16.75	33.5
AFLA_038970-t26_1-p1	Classical secretion pathway: Extracellular	0	1	1		0	0		0	0		0	E	E	S		16.5	198
AFLA_039000-t26_1-p1	Classical secretion pathway: Extracellular	0	1	1		0	0		0	0		0	E	G	S		23.92	35.1765
AFLA_039020-t26_1-p1	Classical secretion pathway: Extracellular	1	1	1		0	0		0	0		0	E	E	S		21.476	45.1
AFLA_039160-t26_1-p1	Classical secretion pathway: Extracellular	1	1	1		0	0		0	0		0	E	E	S		27.778	41.6667
AFLA_039340-t26_1-p1	Classical secretion pathway: Extracellular	1	1	1		0	0		0	0		0	E	E	S		21.333	40.7273
AFLA_039350-t26_1-p1	Classical secretion pathway: Extracellular	0	1	1		0	0		0	0		0	E	M	S		24.889	37.3333
AFLA_039400-t26_1-p1	Classical secretion pathway: Extracellular	0	1	1		0	0		0	0		0	E	E	S		26	32.5
AFLA_039450-t26_1-p1	Classical secretion pathway: Extracellular	1	1	1		0	0		0	0		0	E	L	S		31.294	53.2
AFLA_039520-t26_1-p1	Classical secretion pathway: Extracellular	1	0	1		0	0		0	0		0	E	L	S		27.923	45.375
AFLA_039540-t26_1-p1	Classical secretion pathway: Extracellular	0	1	1		0	0		0	0		0	E	M	S		21.933	32.9
AFLA_039580-t26_1-p1	Classical secretion pathway: Extracellular	1	1	1		0	0		0	0		0	E	E	S		24.125	48.25
AFLA_039660-t26_1-p1	Classical secretion pathway: Extracellular	0	1	1		0	0		0	0		0	E	E	S		25.471	36.0833
AFLA_039730-t26_1-p1	Classical secretion pathway: Extracellular	0	1	1		0	0		0	0		0	E	E	S		19.407	43.6667
AFLA_039870-t26_1-p1	Classical secretion pathway: Extracellular	0	1	1		0	0		0	0		0	E	G	S		21.357	37.375
AFLA_040000-t26_1-p1	Classical secretion pathway: Extracellular	0	1	0		0	0		0	0		0	E	E	M		27.8	34.75
AFLA_040040-t26_1-p1	Classical secretion pathway: Extracellular	0	1	1		0	0		0	0		0	E	E	S		26.571	46.5
AFLA_040050-t26_1-p1	Classical secretion pathway: Extracellular	0	1	1		0	0		0	0		0	E	E	S		16.75	33.5
AFLA_040100-t26_1-p1	Classical secretion pathway: Extracellular	0	1	1		0	0		0	0		0	E	E	S		25.667	38.5
AFLA_040330-t26_1-p1	Classical secretion pathway: Extracellular	0	1	1		0	0		0	0		0	E	E	S		47.667	71.5
AFLA_040370-t26_1-p1	Classical secretion pathway: Extracellular	0	1	1		0	0		0	0		0	E	E	S		23.029	44.7778
AFLA_040430-t26_1-p1	Classical secretion pathway: Extracellular	1	1	1		0	0		0	0		0	E	E	S		25.889	33.2857
AFLA_040440-t26_1-p1	Classical secretion pathway: Extracellular	0	1	1		0	0		0	0		0	E	E	S		36.571	64
AFLA_040600-t26_1-p1	Classical secretion pathway: Extracellular	0	1	1		0	0		0	0		0	E	E	S		23.15	66.1429
AFLA_040750-t26_1-p1	Classical secretion pathway: Extracellular	0	1	1		0	0		0	0		0	E	E	S		36	31.5
AFLA_040820-t26_1-p1	Classical secretion pathway: Extracellular	1	1	1		0	0		0	0		0	C	M	S		24.787	43.1481
AFLA_040830-t26_1-p1	Classical secretion pathway: Extracellular	0	1	1		0	0		0	0		0	E	E	S		31.333	31.3333
AFLA_041180-t26_1-p1	Classical secretion pathway: Extracellular	0	1	1		0	0		0	0		0	E	M	S		16.778	75.5
AFLA_041320-t26_1-p1	Classical secretion pathway: Extracellular	1	1	1		0	0		0	0		0	E	E	S		26.125	34.8333
AFLA_041400-t26_1-p1	Classical secretion pathway: Extracellular	0	1	1		0	0		0	0		0	M	E	S		19.786	27.7
AFLA_041450-t26_1-p1	Classical secretion pathway: Extracellular	1	1	1		0	0		0	0		0	E	E	S		23.259	41.8667
AFLA_041460-t26_1-p1	Classical secretion pathway: Extracellular	0	1	1		0	0		0	0		0	E	E	S		24.1	40.1667
AFLA_041490-t26_1-p1	Classical secretion pathway: Extracellular	1	1	1		0	0		0	0		0	E	E	S		22.304	39.4615
AFLA_041760-t26_1-p1	Classical secretion pathway: Extracellular	1	1	1		0	0		0	0		0	E	E	S		21.25	24.2857
AFLA_041790-t26_1-p1	Classical secretion pathway: Extracellular	0	0	1		0	0		0	0		0	E	M	S		25.7	46.7273
AFLA_041800-t26_1-p1	Classical secretion pathway: Extracellular	0	1	1		0	0		0	0		0	E	E	S		23.68	42.2857
AFLA_041820-t26_1-p1	Classical secretion pathway: Extracellular	1	1	1		0	0		0	0		0	E	E	S		25.143	48
AFLA_041880-t26_1-p1	Classical secretion pathway: Extracellular	1	1	1		0	0		0	0		0	E	E	S		22.333	33.5
AFLA_041900-t26_1-p1	Classical secretion pathway: Extracellular	1	1	1		0	0		0	0		0	E	M	S		21.538	56
AFLA_041950-t26_1-p1	Classical secretion pathway: Extracellular	1	1	1		0	0		0	0		0	E	E	S		23.171	50
AFLA_041970-t26_1-p1	Classical secretion pathway: Extracellular	0	1	1		0	0		0	0		0	E	E	S		20.643	72.25
AFLA_042090-t26_1-p1	Classical secretion pathway: Extracellular	1	1	1		0	0		0	0		0	E	ER	S		23.6	52.4444
AFLA_042310-t26_1-p1	Classical secretion pathway: Extracellular	1	1	1		0	0		0	0		0	E	E	S		23.613	34.8571
AFLA_042600-t26_1-p1	Classical secretion pathway: Extracellular	0	1	1		0	0		0	0		0	E	E	S		19.1	27.2857
AFLA_042790-t26_1-p1	Classical secretion pathway: Extracellular	0	1	1		0	0		0	0		0	E	E	S		21.571	37.75
AFLA_042800-t26_1-p1	Classical secretion pathway: Extracellular	0	1	1		0	0		0	0		0	E	E	S		45.077	586
AFLA_042890-t26_1-p1	Classical secretion pathway: Extracellular	0	1	1		0	0		0	0		0	E	E	S		24.2	34.5714
AFLA_042900-t26_1-p1	Classical secretion pathway: Extracellular	0	1	1		0	0		0	0		0	E	E	S		30.462	56.5714
AFLA_043640-t26_1-p1	Classical secretion pathway: Extracellular	0	1	1		0	0		0	0		0	E	E	S		22.731	73.875
AFLA_043770-t26_1-p1	Classical secretion pathway: Extracellular	0	1	1		0	0		0	0		0	E	E	S		18.4	30.6667
AFLA_043860-t26_1-p1	Classical secretion pathway: Extracellular	1	1	1		0	0		0	0		0	E	E	S		24.6	41
AFLA_044960-t26_1-p1	Classical secretion pathway: Extracellular	1	1	1		0	0		0	0		0	E	E	S		37.5	30
AFLA_044970-t26_1-p1	Classical secretion pathway: Extracellular	0	1	1		0	0		0	0		0	E	C	S		20.375	54.3333
AFLA_045270-t26_1-p1	Classical secretion pathway: Extracellular	0	1	1		0	0		0	0		0	E	G	S		23.545	47.0909
AFLA_045290-t26_1-p1	Classical secretion pathway: Extracellular	1	1	1		0	0		0	0		0	E	E	S		21.304	54.4444
AFLA_045430-t26_1-p1	Classical secretion pathway: Extracellular	0	1	1		0	0		0	0		0	E	E	S		23.2	38.6667
AFLA_045570-t26_1-p1	Classical secretion pathway: Extracellular	1	1	1		0	0		0	0		0	E	E	S		23.615	43.8571
AFLA_045610-t26_1-p1	Classical secretion pathway: Extracellular	0	1	1		0	0		0	0		0	E	P	S		20.923	41.8462
AFLA_045650-t26_1-p1	Classical secretion pathway: Extracellular	0	1	1		0	0		0	0		0	E	E	S		22	33
AFLA_045660-t26_1-p1	Classical secretion pathway: Extracellular	0	1	1		0	0		0	0		0	E	E	S		22.963	68.8889
AFLA_045690-t26_1-p1	Classical secretion pathway: Extracellular	1	1	1		0	0		0	0		0	E	L	S		24.5	43.5556
AFLA_045980-t26_1-p1	Classical secretion pathway: Extracellular	1	1	1		0	0		0	0		0	E	E	S		20.886	45.6875
AFLA_046110-t26_1-p1	Classical secretion pathway: Extracellular	0	1	1		0	0		0	0		0	M	E	S		25.375	33.8333
AFLA_046240-t26_1-p1	Classical secretion pathway: Extracellular	0	1	1		0	0		0	0		0	E	P	S		22.37	43.1429
AFLA_046290-t26_1-p1	Classical secretion pathway: Extracellular	0	1	1		0	0		0	0		0	E	E	S		30	50
AFLA_046500-t26_1-p1	Classical secretion pathway: Extracellular	1	1	1		0	0		0	0		0	E	E	S		20.769	41.5385
AFLA_046630-t26_1-p1	Classical secretion pathway: Extracellular	0	0	1		0	0		0	0		0	E	C	S		28.214	37.619
AFLA_046930-t26_1-p1	Classical secretion pathway: Extracellular	0	1	0		0	0		0	0		0	E	E	S		30.667	92
AFLA_047270-t26_1-p1	Classical secretion pathway: Extracellular	0	1	1		0	0		0	0		0	E	M	S		25.3	42.1667
AFLA_049190-t26_1-p1	Classical secretion pathway: Extracellular	1	1	1		0	0		0	0		0	E	E	S		23.417	62.4444
AFLA_049280-t26_1-p1	Classical secretion pathway: Extracellular	0	1	1		0	0		0	0		0	E	E	S		24.143	33.8
AFLA_049400-t26_1-p1	Classical secretion pathway: Extracellular	0	1	1		0	0		0	0		0	E	E	S		23.52	42
AFLA_049420-t26_1-p1	Classical secretion pathway: Extracellular	1	0	1		0	0		0	0		0	E	C	S		24.027	63.5
AFLA_049430-t26_1-p1	Classical secretion pathway: Extracellular	1	1	1		0	0		0	0		0	E	E	S		22.222	40
AFLA_049530-t26_1-p1	Classical secretion pathway: Extracellular	0	0	1		0	0		0	0		0	E	E	S		18.233	32.1765
AFLA_049540-t26_1-p1	Classical secretion pathway: Extracellular	0	1	1		0	0		0	0		0	E	E	S		25.25	30.3
AFLA_049930-t26_1-p1	Classical secretion pathway: Extracellular	0	1	1		0	0		0	0		0	E	G	S		28.9	41.2857
AFLA_050140-t26_1-p1	Classical secretion pathway: Extracellular	1	1	1		0	0		0	0		0	E	E	S		26.038	52.0769
AFLA_050150-t26_1-p1	Classical secretion pathway: Extracellular	0	1	1		0	0		0	0		0	E	E	S		26.875	43
AFLA_051020-t26_1-p1	Classical secretion pathway: Extracellular	1	1	1		0	0		0	0		0	E	E	S		23.719	94.875
AFLA_051040-t26_1-p1	Classical secretion pathway: Extracellular	0	0	1		0	0		0	0		0	E	E	_		23.133	49.5714
AFLA_051140-t26_1-p1	Classical secretion pathway: Extracellular	1	1	1		0	0		0	0		0	E	E	S		21.525	50.6471
AFLA_051660-t26_1-p1	Classical secretion pathway: Extracellular	0	0	1		0	0		0	0		0	E	G	S		26.238	36.7333
AFLA_052730-t26_1-p1	Classical secretion pathway: Extracellular	0	1	1		0	0		0	0		0	E	P	S		22.424	46.25
AFLA_052760-t26_1-p1	Classical secretion pathway: Extracellular	0	1	1		0	0		0	0		0	E	ER	S		28.367	53.1875
AFLA_052780-t26_1-p1	Classical secretion pathway: Extracellular	0	1	1		0	0		0	0		0	E	E	S		23.5	41.125
AFLA_052930-t26_1-p1	Classical secretion pathway: Extracellular	0	1	1		0	0		0	0		0	E	M	S		21.769	70.75
AFLA_053080-t26_1-p1	Classical secretion pathway: Extracellular	0	1	1		0	0		0	0		0	E	E	S		26.071	40.5556
AFLA_053100-t26_1-p1	Classical secretion pathway: Extracellular	1	1	1		0	0		0	0		0	E	E	S		24	36
AFLA_053110-t26_1-p1	Classical secretion pathway: Extracellular	0	1	1		0	0		0	0		0	E	C	S		25.615	55.5
AFLA_053240-t26_1-p1	Classical secretion pathway: Extracellular	0	1	1		0	0		0	0		0	E	E	S		22.05	40.0909
AFLA_053440-t26_1-p1	Classical secretion pathway: Extracellular	0	1	1		0	0		0	0		0	E	E	S		25	45.8333
AFLA_053570-t26_1-p1	Classical secretion pathway: Extracellular	0	1	1		0	0		0	0		0	E	E	S		30.75	246
AFLA_053690-t26_1-p1	Classical secretion pathway: Extracellular	1	1	1		0	0		0	0		0	E	E	S		23.294	49.5
AFLA_053730-t26_1-p1	Classical secretion pathway: Extracellular	0	1	1		0	0		0	0		0	E	E	S		19.429	34
AFLA_053920-t26_1-p1	Classical secretion pathway: Extracellular	0	1	1		0	0		0	0		0	E	E	S		24.625	49.25
AFLA_053930-t26_1-p1	Classical secretion pathway: Extracellular	0	1	1		0	0		0	0		0	E	E	S		27.083	54.1667
AFLA_054020-t26_1-p1	Classical secretion pathway: Extracellular	0	1	1		0	0		0	0		0	E	E	S		18.467	55.4
AFLA_054110-t26_1-p1	Classical secretion pathway: Extracellular	0	1	1		0	0		0	0		0	E	E	S		24.8	62
AFLA_054220-t26_1-p1	Classical secretion pathway: Extracellular	0	1	1		0	0		0	0		0	E	ER	S		27.917	41.875
AFLA_054230-t26_1-p1	Classical secretion pathway: Extracellular	0	1	1		0	0		0	0		0	E	E	S		29.778	33.5
AFLA_054320-t26_1-p1	Classical secretion pathway: Extracellular	0	0	1		0	0		0	0		0	E	E	S		19.75	29.625
AFLA_054330-t26_1-p1	Classical secretion pathway: Extracellular	0	1	1		0	0		0	0		0	E	M	S		23.25	46.5
AFLA_054460-t26_1-p1	Classical secretion pathway: Extracellular	0	1	1		0	0		0	0		0	E	M	S		23.533	35.3
AFLA_054470-t26_1-p1	Classical secretion pathway: Extracellular	0	1	1		0	0		0	0		0	E	P	S		25.339	61.6957
AFLA_054480-t26_1-p1	Classical secretion pathway: Extracellular	0	1	1		0	0		0	0		0	M	E	S		27	81
AFLA_054850-t26_1-p1	Classical secretion pathway: Extracellular	0	0	1		0	0		0	0		0	E	E	S		16.667	50
AFLA_055290-t26_1-p1	Classical secretion pathway: Extracellular	1	1	1		0	0		0	0		0	E	E	S		18.857	33
AFLA_055710-t26_1-p1	Classical secretion pathway: Extracellular	0	1	1		0	0		0	0		0	E	E	S		25.75	103
AFLA_056240-t26_1-p1	Classical secretion pathway: Extracellular	0	0	1		0	0		0	0		0	E	C	S		22.556	40.6
AFLA_056470-t26_1-p1	Classical secretion pathway: Extracellular	0	1	1		0	0		0	0		0	E	L	S		24.846	35.8889
AFLA_056760-t26_1-p1	Classical secretion pathway: Extracellular	0	1	1		0	0		0	0		0	E	E	S		29.444	66.25
AFLA_056810-t26_1-p1	Classical secretion pathway: Extracellular	0	1	0		0	0		0	0		0	E	E	S		24.44	47
AFLA_056870-t26_1-p1	Classical secretion pathway: Extracellular	0	1	1		0	0		0	0		0	E	E	S		21.4	53.5
AFLA_056990-t26_1-p1	Classical secretion pathway: Extracellular	0	0	1		0	0		0	0		0	E	G	S		23.188	37.1
AFLA_057050-t26_1-p1	Classical secretion pathway: Extracellular	1	1	1		0	0		0	0		0	E	E	S		20.917	62.75
AFLA_057180-t26_1-p1	Classical secretion pathway: Extracellular	0	1	1		0	0		0	0		0	E	E	S		21.571	50.3333
AFLA_057500-t26_1-p1	Classical secretion pathway: Extracellular	0	1	1		0	0		0	0		0	E	E	S		26.875	71.6667
AFLA_057520-t26_1-p1	Classical secretion pathway: Extracellular	0	1	1		0	0		0	0		0	E	E	S		21.1	42.2
AFLA_057670-t26_1-p1	Classical secretion pathway: Extracellular	1	1	1		0	0		0	0		0	E	E	S		30.222	45.3333
AFLA_057680-t26_1-p1	Classical secretion pathway: Extracellular	1	1	1		0	0		0	0		0	E	ER	S		23.567	44.1875
AFLA_057690-t26_1-p1	Classical secretion pathway: Extracellular	1	1	1		0	0		0	0		0	E	R	S		19.611	35.3
AFLA_057770-t26_1-p1	Classical secretion pathway: Extracellular	1	1	1		0	0		0	0		0	E	E	S		26.75	45.8571
AFLA_057790-t26_1-p1	Classical secretion pathway: Extracellular	0	1	1		0	0		0	0		0	E	E	S		19.226	49.6667
AFLA_057990-t26_1-p1	Classical secretion pathway: Extracellular	1	1	1		0	0		0	0		0	E	M	S		25.063	44.5556
AFLA_058120-t26_1-p1	Classical secretion pathway: Extracellular	0	1	1		0	0		0	0		0	E	G	S		28.214	49.375
AFLA_058410-t26_1-p1	Classical secretion pathway: Extracellular	0	1	1		0	0		0	0		0	E	E	S		50.571	354
AFLA_058440-t26_1-p1	Classical secretion pathway: Extracellular	0	1	1		0	0		0	0		0	CK	E	S		25.5	51
AFLA_058940-t26_1-p1	Classical secretion pathway: Extracellular	0	0	1		0	0		0	0		0	E	M	S		24.429	51.3
AFLA_059240-t26_1-p1	Classical secretion pathway: Extracellular	0	1	1		0	0		0	0		0	P	E	S		29.5	59
AFLA_059280-t26_1-p1	Classical secretion pathway: Extracellular	0	1	1		0	0		0	0		0	E	P	S		22.294	54.1429
AFLA_059330-t26_1-p1	Classical secretion pathway: Extracellular	0	1	1		0	0		0	0		0	E	E	S		26.667	40
AFLA_059500-t26_1-p1	Classical secretion pathway: Extracellular	1	1	1		0	0		0	0		0	E	E	S		22.786	45.5714
AFLA_059610-t26_1-p1	Classical secretion pathway: Extracellular	0	1	1		0	0		0	0		0	E	E	S		18.375	29.4
AFLA_059710-t26_1-p1	Classical secretion pathway: Extracellular	0	1	1		0	0		0	0		0	E	C	S		36.889	33.2
AFLA_059750-t26_1-p1	Classical secretion pathway: Extracellular	0	0	1		0	0		0	0		0	E	G	S		29.813	47.7
AFLA_059780-t26_1-p1	Classical secretion pathway: Extracellular	0	1	1		0	0		0	0		0	E	E	S		47.7	477
AFLA_059820-t26_1-p1	Classical secretion pathway: Extracellular	1	1	1		0	0		0	0		0	E	E	S		21.083	28.1111
AFLA_059900-t26_1-p1	Classical secretion pathway: Extracellular	0	1	1		0	0		0	0		0	E	E	S		30.667	30.6667
AFLA_060100-t26_1-p1	Classical secretion pathway: Extracellular	1	1	0		0	0		0	0		0	M	C	S		37.4	31.1667
AFLA_060110-t26_1-p1	Classical secretion pathway: Extracellular	1	1	1		0	0		0	0		0	E	E	S		20.25	34.7143
AFLA_060140-t26_1-p1	Classical secretion pathway: Extracellular	1	1	1		0	0		0	0		0	E	E	S		21.44	38.2857
AFLA_060170-t26_1-p1	Classical secretion pathway: Extracellular	0	1	1		0	0		0	0		0	E	M	S		20.778	46.75
AFLA_060280-t26_1-p1	Classical secretion pathway: Extracellular	0	1	1		0	0		0	0		0	E	E	S		35.429	35.4286
AFLA_060310-t26_1-p1	Classical secretion pathway: Extracellular	0	1	1		0	0		0	0		0	E	L	S		24.063	48.125
AFLA_060350-t26_1-p1	Classical secretion pathway: Extracellular	0	1	1		0	0		0	0		0	E	E	S		23.778	71.3333
AFLA_060370-t26_1-p1	Classical secretion pathway: Extracellular	0	1	1		0	0		0	0		0	E	E	S		22.211	46.8889
AFLA_060380-t26_1-p1	Classical secretion pathway: Extracellular	0	1	1		0	0		0	0		0	E	E	S		22.8	32.5714
AFLA_060390-t26_1-p1	Classical secretion pathway: Extracellular	0	1	1		0	0		0	0		0	E	E	S		22.389	67.1667
AFLA_060420-t26_1-p1	Classical secretion pathway: Extracellular	0	0	1		0	0		0	0		0	E	G	S		23.188	30.9167
AFLA_061030-t26_1-p1	Classical secretion pathway: Extracellular	0	1	1		0	0		0	0		0	E	M	S		21.121	41
AFLA_061050-t26_1-p1	Classical secretion pathway: Extracellular	1	1	1		0	0		0	0		0	E	P	S		23.75	43.1818
AFLA_061110-t26_1-p1	Classical secretion pathway: Extracellular	1	1	1		0	0		0	0		0	E	E	S		25.5	61.2
AFLA_061460-t26_1-p1	Classical secretion pathway: Extracellular	0	1	1		0	0		0	0		0	E	E	S		31.3	39.125
AFLA_061650-t26_1-p1	Classical secretion pathway: Extracellular	0	1	1		0	0		0	0		0	E	M	S		32.333	48.5
AFLA_061720-t26_1-p1	Classical secretion pathway: Extracellular	1	1	1		0	0		0	0		0	E	M	S		21	35
AFLA_061810-t26_1-p1	Classical secretion pathway: Extracellular	0	1	1		0	0		0	0		0	E	E	S		19.364	85.2
AFLA_061960-t26_1-p1	Classical secretion pathway: Extracellular	0	1	1		0	0		0	0		0	E	E	S		46.6	116.5
AFLA_062010-t26_1-p1	Classical secretion pathway: Extracellular	0	1	1		0	0		0	0		0	E	M	S		32	64
AFLA_062430-t26_1-p1	Classical secretion pathway: Extracellular	0	1	1		0	0		0	0		0	E	E	S		38	27.1429
AFLA_062630-t26_1-p1	Classical secretion pathway: Extracellular	1	1	1		0	0		0	0		0	C	E	S		32.3	64.6
AFLA_062640-t26_1-p1	Classical secretion pathway: Extracellular	1	1	1		0	0		0	0		0	E	E	S		25	35.7143
AFLA_062690-t26_1-p1	Classical secretion pathway: Extracellular	0	1	1		0	0		0	0		0	E	G	S		22.875	52.2857
AFLA_062890-t26_1-p1	Classical secretion pathway: Extracellular	0	1	1		0	0		0	0		0	E	E	S		23.333	70
AFLA_062930-t26_1-p1	Classical secretion pathway: Extracellular	1	1	1		0	0		0	0		0	E	E	S		20.625	47.1429
AFLA_063040-t26_1-p1	Classical secretion pathway: Extracellular	1	1	1		0	0		0	0		0	E	R	S		21.829	58.7692
AFLA_063070-t26_1-p1	Classical secretion pathway: Extracellular	1	1	1		0	0		0	0		0	E	E	S		32.167	27.5714
AFLA_063080-t26_1-p1	Classical secretion pathway: Extracellular	0	1	1		0	0		0	0		0	E	E	S		29	43.5
AFLA_063110-t26_1-p1	Classical secretion pathway: Extracellular	0	1	1		0	0		0	0		0	E	E	S		28	37.3333
AFLA_063120-t26_1-p1	Classical secretion pathway: Extracellular	1	1	1		0	0		0	0		0	E	E	S		22.269	38.6
AFLA_063250-t26_1-p1	Classical secretion pathway: Extracellular	0	1	1		0	0		0	0		0	E	G	S		24.2	33
AFLA_063260-t26_1-p1	Classical secretion pathway: Extracellular	0	1	1		0	0		0	0		0	E	E	S		25.2	28
AFLA_063290-t26_1-p1	Classical secretion pathway: Extracellular	0	0	1		0	0		0	0		0	E	E	S		23.9	34.1429
AFLA_063480-t26_1-p1	Classical secretion pathway: Extracellular	1	1	1		0	0		0	0		0	E	E	S		27.5	55
AFLA_063490-t26_1-p1	Classical secretion pathway: Extracellular	0	1	1		0	0		0	0		0	E	E	S		30.625	40.8333
AFLA_063510-t26_1-p1	Classical secretion pathway: Extracellular	1	1	1		0	0		0	0		0	E	E	S		18.444	33.2
AFLA_063680-t26_1-p1	Classical secretion pathway: Extracellular	0	1	1		0	0		0	0		0	E	P	S		25.912	51.8235
AFLA_064300-t26_1-p1	Classical secretion pathway: Extracellular	0	0	1		0	0		0	0		0	E	E	S		25.158	39.8333
AFLA_064620-t26_1-p1	Classical secretion pathway: Extracellular	0	1	1		0	0		0	0		0	E	E	S		21.222	38.2
AFLA_064650-t26_1-p1	Classical secretion pathway: Extracellular	0	1	1		0	0		0	0		0	M	E	S		19.25	30.8
AFLA_064680-t26_1-p1	Classical secretion pathway: Extracellular	0	1	1		0	0		0	0		0	E	E	S		21.429	56.25
AFLA_064690-t26_1-p1	Classical secretion pathway: Extracellular	0	1	1		0	0		0	0		0	C	E	S		21.656	77
AFLA_064740-t26_1-p1	Classical secretion pathway: Extracellular	1	1	1		0	0		0	0		0	E	L	S		25.667	32.0833
AFLA_064810-t26_1-p1	Classical secretion pathway: Extracellular	0	1	1		0	0		0	0		0	E	ER	S		27	67.5
AFLA_064820-t26_1-p1	Classical secretion pathway: Extracellular	0	1	1		0	0		0	0		0	E	E	S		20.571	28.8
AFLA_064840-t26_1-p1	Classical secretion pathway: Extracellular	1	1	1		0	0		0	0		0	E	G	S		27.75	37
AFLA_064860-t26_1-p1	Classical secretion pathway: Extracellular	1	1	1		0	0		0	0		0	E	E	S		26.667	40
AFLA_064900-t26_1-p1	Classical secretion pathway: Extracellular	0	1	1		0	0		0	0		0	E	E	S		22.75	30.3333
AFLA_064910-t26_1-p1	Classical secretion pathway: Extracellular	0	0	1		0	0		0	0		0	E	M	S		36	36
AFLA_065010-t26_1-p1	Classical secretion pathway: Extracellular	1	1	1		0	0		0	0		0	E	E	S		24.3	34.7143
AFLA_065050-t26_1-p1	Classical secretion pathway: Extracellular	0	1	1		0	0		0	0		0	E	E	S		17.875	35.75
AFLA_065190-t26_1-p1	Classical secretion pathway: Extracellular	1	1	1		0	0		0	0		0	E	E	S		27.625	31.5714
AFLA_065270-t26_1-p1	Classical secretion pathway: Extracellular	0	1	1		0	0		0	0		0	E	E	S		21.733	81.5
AFLA_065430-t26_1-p1	Classical secretion pathway: Extracellular	0	1	1		0	0		0	0		0	E	E	S		25.167	50.3333
AFLA_065440-t26_1-p1	Classical secretion pathway: Extracellular	0	1	1		0	0		0	0		0	C	E	S		22.6	28.25
AFLA_065450-t26_1-p1	Classical secretion pathway: Extracellular	1	1	1		0	0		0	0		0	E	E	S		21.263	36.7273
AFLA_065510-t26_1-p1	Classical secretion pathway: Extracellular	0	1	1		0	0		0	0		0	M	E	S		17.667	53
AFLA_065540-t26_1-p1	Classical secretion pathway: Extracellular	1	1	1		0	0		0	0		0	E	M	S		25	47.2222
AFLA_065880-t26_1-p1	Classical secretion pathway: Extracellular	0	1	1		0	0		0	0		0	E	M	S		25.4	47.625
AFLA_066120-t26_1-p1	Classical secretion pathway: Extracellular	0	1	1		0	0		0	0		0	E	E	S		23	30.6667
AFLA_066150-t26_1-p1	Classical secretion pathway: Extracellular	1	1	1		0	0		0	0		0	E	M	S		24.083	36.125
AFLA_066300-t26_1-p1	Classical secretion pathway: Extracellular	1	1	1		0	0		0	0		0	E	E	S		28.615	37.2
AFLA_066430-t26_1-p1	Classical secretion pathway: Extracellular	0	1	1		0	0		0	0		0	E	R	S		22.95	41.7273
AFLA_066670-t26_1-p1	Classical secretion pathway: Extracellular	0	1	1		0	0		0	0		0	E	E	S		20.412	31.5455
AFLA_066680-t26_1-p1	Classical secretion pathway: Extracellular	1	1	1		0	0		0	0		0	E	E	S		24.974	42.3478
AFLA_066760-t26_1-p1	Classical secretion pathway: Extracellular	1	1	1		0	0		0	0		0	E	E	S		21.489	37.1923
AFLA_066770-t26_1-p1	Classical secretion pathway: Extracellular	0	0	1		0	0		0	0		0	E	C	S		24.789	52.3333
AFLA_066980-t26_1-p1	Classical secretion pathway: Extracellular	1	1	0		0	0		0	0		0	P	C	S		22.382	49.24
AFLA_067000-t26_1-p1	Classical secretion pathway: Extracellular	0	1	1		0	0		0	0		0	E	E	S		22.5	45
AFLA_067140-t26_1-p1	Classical secretion pathway: Extracellular	0	0	1		0	0		0	0		0	E	M	S		22.375	22.375
AFLA_067180-t26_1-p1	Classical secretion pathway: Extracellular	1	1	1		0	0		0	0		0	E	E	S		20.143	51.2727
AFLA_067380-t26_1-p1	Classical secretion pathway: Extracellular	0	0	1		0	0		0	0		0	E	M	S		22.955	45.9091
AFLA_067550-t26_1-p1	Classical secretion pathway: Extracellular	1	1	1		0	0		0	0		0	E	E	S		29.063	42.2727
AFLA_067860-t26_1-p1	Classical secretion pathway: Extracellular	1	1	1		0	0		0	0		0	E	E	S		22.667	81.6
AFLA_068080-t26_1-p1	Classical secretion pathway: Extracellular	1	1	1		0	0		0	0		0	E	E	S		19.8	49.5
AFLA_068280-t26_1-p1	Classical secretion pathway: Extracellular	0	1	1		0	0		0	0		0	M	E	S		22.125	35.4
AFLA_068300-t26_1-p1	Classical secretion pathway: Extracellular	1	1	1		0	0		0	0		0	E	E	S		33.778	30.4
AFLA_068610-t26_1-p1	Classical secretion pathway: Extracellular	0	1	1		0	0		0	0		0	E	E	S		19.778	22.25
AFLA_068830-t26_1-p1	Classical secretion pathway: Extracellular	1	1	1		0	0		0	0		0	E	E	S		23.529	50
AFLA_069090-t26_1-p1	Classical secretion pathway: Extracellular	1	1	1		0	0		0	0		0	E	E	S		22.375	51.1429
AFLA_069290-t26_1-p1	Classical secretion pathway: Extracellular	0	1	1		0	0		0	0		0	E	E	S		28.333	56.6667
AFLA_069600-t26_1-p1	Classical secretion pathway: Extracellular	0	1	1		0	0		0	0		0	E	E	S		19.429	45.3333
AFLA_069610-t26_1-p1	Classical secretion pathway: Extracellular	0	1	1		0	0		0	0		0	E	E	S		23.8	39.6667
AFLA_069620-t26_1-p1	Classical secretion pathway: Extracellular	1	1	1		0	0		0	0		0	E	E	S		25.4	42.3333
AFLA_069670-t26_1-p1	Classical secretion pathway: Extracellular	1	1	1		0	0		0	0		0	E	E	S		20.5	63.0769
AFLA_069820-t26_1-p1	Classical secretion pathway: Extracellular	1	1	1		0	0		0	0		0	E	E	S		20.35	40.7
AFLA_069870-t26_1-p1	Classical secretion pathway: Extracellular	1	1	1		0	0		0	0		0	E	E	S		18.52	51.4444
AFLA_069880-t26_1-p1	Classical secretion pathway: Extracellular	0	1	1		0	0		0	0		0	E	L	S		30.5	38.125
AFLA_070170-t26_1-p1	Classical secretion pathway: Extracellular	1	1	1		0	0		0	0		0	E	E	S		23.171	50
AFLA_070230-t26_1-p1	Classical secretion pathway: Extracellular	0	1	1		0	0		0	0		0	E	E	S		29.667	44.5
AFLA_070350-t26_1-p1	Classical secretion pathway: Extracellular	0	1	1		0	0		0	0		0	E	E	S		25.786	40.1111
AFLA_070470-t26_1-p1	Classical secretion pathway: Extracellular	1	1	1		0	0		0	0		0	E	E	S		23.143	32.4
AFLA_070490-t26_1-p1	Classical secretion pathway: Extracellular	0	1	1		0	0		0	0		0	E	ER	S		24.125	32.1667
AFLA_070510-t26_1-p1	Classical secretion pathway: Extracellular	0	0	1		0	0		0	0		0	E	M	S		19.6	49
AFLA_070600-t26_1-p1	Classical secretion pathway: Extracellular	0	1	1		0	0		0	0		0	E	E	S		22.6	113
AFLA_070660-t26_1-p1	Classical secretion pathway: Extracellular	1	1	1		0	0		0	0		0	E	E	S		21.087	60.625
AFLA_070810-t26_1-p1	Classical secretion pathway: Extracellular	1	1	1		0	0		0	0		0	E	E	S		22.719	38.2632
AFLA_070940-t26_1-p1	Classical secretion pathway: Extracellular	0	1	1		0	0		0	0		0	E	E	S		31.133	51.8889
AFLA_071120-t26_1-p1	Classical secretion pathway: Extracellular	0	1	1		0	0		0	0		0	E	E	S		23.833	23.8333
AFLA_071440-t26_1-p1	Classical secretion pathway: Extracellular	0	0	1		0	0		0	0		0	E	E	S		22.143	38.75
AFLA_071590-t26_1-p1	Classical secretion pathway: Extracellular	0	0	1		0	0		0	0		0	C	E	S		18.714	32.75
AFLA_071790-t26_1-p1	Classical secretion pathway: Extracellular	0	1	1		0	0		0	0		0	E	E	S		23.966	38.6111
AFLA_072140-t26_1-p1	Classical secretion pathway: Extracellular	0	1	1		0	0		0	0		0	E	E	S		22.556	40.6
AFLA_072350-t26_1-p1	Classical secretion pathway: Extracellular	0	1	1		0	0		0	0		0	E	E	S		24.222	54.5
AFLA_072460-t26_1-p1	Classical secretion pathway: Extracellular	0	1	1		0	0		0	0		0	E	R	S		48	48
AFLA_072700-t26_1-p1	Classical secretion pathway: Extracellular	1	1	1		0	0		0	0		0	E	C	S		21.3	35.5
AFLA_072810-t26_1-p1	Classical secretion pathway: Extracellular	0	1	1		0	0		0	0		0	E	E	S		29.222	52.6
AFLA_072960-t26_1-p1	Classical secretion pathway: Extracellular	0	1	1		0	0		0	0		0	E	E	S		23.6	37.2632
AFLA_073020-t26_1-p1	Classical secretion pathway: Extracellular	0	1	1		0	0		0	0		0	E	E	S		16.75	33.5
AFLA_073070-t26_1-p1	Classical secretion pathway: Extracellular	1	1	1		0	0		0	0		0	E	C	S		23	46
AFLA_073080-t26_1-p1	Classical secretion pathway: Extracellular	1	1	1		0	0		0	0		0	E	E	S		22.267	37.1111
AFLA_073210-t26_1-p1	Classical secretion pathway: Extracellular	0	1	1		0	0		0	0		0	E	E	S		26.167	52.3333
AFLA_073230-t26_1-p1	Classical secretion pathway: Extracellular	0	1	1		0	0		0	0		0	E	E	S		22.182	34.8571
AFLA_073360-t26_1-p1	Classical secretion pathway: Extracellular	0	1	1		0	0		0	0		0	E	E	S		20.833	62.5
AFLA_073610-t26_1-p1	Classical secretion pathway: Extracellular	0	1	1		0	0		0	0		0	E	M	S		29.111	43.6667
AFLA_073970-t26_1-p1	Classical secretion pathway: Extracellular	0	1	1		0	0		0	0		0	E	E	S		31.625	31.625
AFLA_074080-t26_1-p1	Classical secretion pathway: Extracellular	1	1	1		0	0		0	0		0	E	E	S		25.452	41.5263
AFLA_074240-t26_1-p1	Classical secretion pathway: Extracellular	0	1	1		0	0		0	0		0	E	E	S		31	31
AFLA_074250-t26_1-p1	Classical secretion pathway: Extracellular	0	1	1		0	0		0	0		0	E	E	S		27.333	49.2
AFLA_074290-t26_1-p1	Classical secretion pathway: Extracellular	0	0	1		0	0		0	0		0	E	E	S		30.75	41
AFLA_074300-t26_1-p1	Classical secretion pathway: Extracellular	0	1	1		0	0		0	0		0	E	E	S		32.5	32.5
AFLA_074310-t26_1-p1	Classical secretion pathway: Extracellular	0	1	1		0	0		0	0		0	E	E	S		24	36
AFLA_074380-t26_1-p1	Classical secretion pathway: Extracellular	0	0	1		0	0		0	0		0	E	ER	S		26.688	38.8182
AFLA_074440-t26_1-p1	Classical secretion pathway: Extracellular	0	1	1		0	0		0	0		0	E	E	S		20.25	40.5
AFLA_074520-t26_1-p1	Classical secretion pathway: Extracellular	0	1	1		0	0		0	0		0	E	E	S		20.538	35.6
AFLA_074650-t26_1-p1	Classical secretion pathway: Extracellular	0	1	1		0	0		0	0		0	E	E	S		22.167	44.3333
AFLA_074740-t26_1-p1	Classical secretion pathway: Extracellular	0	1	1		0	0		0	0		0	E	E	S		20.25	29.4545
AFLA_074920-t26_1-p1	Classical secretion pathway: Extracellular	1	1	1		0	0		0	0		0	E	E	S		36	25.7143
AFLA_074930-t26_1-p1	Classical secretion pathway: Extracellular	0	1	1		0	0		0	0		0	C	E	S		27.1	45.1667
AFLA_074960-t26_1-p1	Classical secretion pathway: Extracellular	0	1	1		0	0		0	0		0	E	E	S		30.333	45.5
AFLA_075170-t26_1-p1	Classical secretion pathway: Extracellular	0	1	1		0	0		0	0		0	E	E	S		26.667	42.6667
AFLA_075190-t26_1-p1	Classical secretion pathway: Extracellular	0	1	1		0	0		0	0		0	E	E	S		51.75	207
AFLA_075350-t26_1-p1	Classical secretion pathway: Extracellular	0	1	1		0	0		0	0		0	E	E	S		21	35
AFLA_075370-t26_1-p1	Classical secretion pathway: Extracellular	1	1	1		0	0		0	0		0	E	E	S		22.217	56.7778
AFLA_075480-t26_1-p1	Classical secretion pathway: Extracellular	0	1	1		0	0		0	0		0	E	C	S		23.154	46.3077
AFLA_075580-t26_1-p1	Classical secretion pathway: Extracellular	1	1	1		0	0		0	0		0	E	E	S		21.217	37.5385
AFLA_075600-t26_1-p1	Classical secretion pathway: Extracellular	0	1	0		0	0		0	0		0	E	ER	S		34.5	34.5
AFLA_075800-t26_1-p1	Classical secretion pathway: Extracellular	1	1	1		0	0		0	0		0	E	L	S		21	47.25
AFLA_075900-t26_1-p1	Classical secretion pathway: Extracellular	0	0	1		0	0		0	0		0	E	M	S		22.389	40.3
AFLA_075960-t26_1-p1	Classical secretion pathway: Extracellular	0	1	1		0	0		0	0		0	E	E	S		30.286	42.4
AFLA_076120-t26_1-p1	Classical secretion pathway: Extracellular	1	1	1		0	0		0	0		0	E	E	S		25.323	39.25
AFLA_076140-t26_1-p1	Classical secretion pathway: Extracellular	0	1	1		0	0		0	0		0	E	C	S		25.556	46
AFLA_076280-t26_1-p1	Classical secretion pathway: Extracellular	0	1	1		0	0		0	0		0	E	E	S		24.429	57
AFLA_076310-t26_1-p1	Classical secretion pathway: Extracellular	0	0	1		0	0		0	0		0	E	E	S		27.75	37
AFLA_076430-t26_1-p1	Classical secretion pathway: Extracellular	0	1	1		0	0		0	0		0	E	E	S		20.8	41.6
AFLA_076820-t26_1-p1	Classical secretion pathway: Extracellular	1	1	1		0	0		0	0		0	E	M	S		21.963	42.3571
AFLA_077040-t26_1-p1	Classical secretion pathway: Extracellular	0	1	1		0	0		0	0		0	E	E	S		20.167	48.4
AFLA_077160-t26_1-p1	Classical secretion pathway: Extracellular	0	1	1		0	0		0	0		0	E	E	S		26.842	39.2308
AFLA_077190-t26_1-p1	Classical secretion pathway: Extracellular	0	1	1		0	0		0	0		0	E	M	S		23.682	43.4167
AFLA_077200-t26_1-p1	Classical secretion pathway: Extracellular	0	1	1		0	0		0	0		0	E	E	S		23.947	41.3636
AFLA_077370-t26_1-p1	Classical secretion pathway: Extracellular	0	1	1		0	0		0	0		0	E	E	S		23.6	29.5
AFLA_077650-t26_1-p1	Classical secretion pathway: Extracellular	1	1	1		0	0		0	0		0	E	E	S		25.333	46.7692
AFLA_077710-t26_1-p1	Classical secretion pathway: Extracellular	0	1	1		0	0		0	0		0	E	E	S		23.474	44.6
AFLA_077810-t26_1-p1	Classical secretion pathway: Extracellular	0	1	1		0	0		0	0		0	E	E	S		25.933	77.8
AFLA_077840-t26_1-p1	Classical secretion pathway: Extracellular	1	1	1		0	0		0	0		0	E	E	S		24.467	40.7778
AFLA_078060-t26_1-p1	Classical secretion pathway: Extracellular	0	1	1		0	0		0	0		0	E	ER	S		24.238	63.625
AFLA_078160-t26_1-p1	Classical secretion pathway: Extracellular	0	1	1		0	0		0	0		0	E	E	S		23	34.5
AFLA_078310-t26_1-p1	Classical secretion pathway: Extracellular	0	1	1		0	0		0	0		0	E	E	S		20.333	30.5
AFLA_078320-t26_1-p1	Classical secretion pathway: Extracellular	0	0	1		0	0		0	0		0	E	E	M		22.296	100.333
AFLA_078360-t26_1-p1	Classical secretion pathway: Extracellular	0	1	1		0	0		0	0		0	E	E	S		29	40.6
AFLA_078900-t26_1-p1	Classical secretion pathway: Extracellular	1	1	1		0	0		0	0		0	E	L	S		22.222	54.5455
AFLA_080430-t26_1-p1	Classical secretion pathway: Extracellular	1	1	1		0	0		0	0		0	E	E	S		33.5	26.8
AFLA_080660-t26_1-p1	Classical secretion pathway: Extracellular	0	1	1		0	0		0	0		0	E	E	S		19.895	47.25
AFLA_081480-t26_1-p1	Classical secretion pathway: Extracellular	1	1	1		0	0		0	0		0	E	E	S		23.75	47.5
AFLA_081630-t26_1-p1	Classical secretion pathway: Extracellular	0	1	1		0	0		0	0		0	E	M	S		23.783	45.5833
AFLA_081670-t26_1-p1	Classical secretion pathway: Extracellular	0	1	1		0	0		0	0		0	E	E	S		20.185	36.3333
AFLA_081800-t26_1-p1	Classical secretion pathway: Extracellular	0	1	1		0	0		0	0		0	E	L	S		43.667	32.75
AFLA_081830-t26_1-p1	Classical secretion pathway: Extracellular	0	1	1		0	0		0	0		0	E	E	S		21.6	27
AFLA_081900-t26_1-p1	Classical secretion pathway: Extracellular	0	1	1		0	0		0	0		0	E	E	S		32.333	48.5
AFLA_081910-t26_1-p1	Classical secretion pathway: Extracellular	0	1	1		0	0		0	0		0	E	E	S		21	34.125
AFLA_081960-t26_1-p1	Classical secretion pathway: Extracellular	0	0	1		0	0		0	0		0	E	E	_		22.667	68
AFLA_081980-t26_1-p1	Classical secretion pathway: Extracellular	0	1	1		0	0		0	0		0	E	E	S		23.286	46.5714
AFLA_082000-t26_1-p1	Classical secretion pathway: Extracellular	0	1	1		0	0		0	0		0	E	E	S		28.667	43
AFLA_082250-t26_1-p1	Classical secretion pathway: Extracellular	1	1	1		0	0		0	0		0	E	R	S		23.615	55.8182
AFLA_082370-t26_1-p1	Classical secretion pathway: Extracellular	0	0	1		0	0		0	0		0	E	M	S		22	39.6
AFLA_082390-t26_1-p1	Classical secretion pathway: Extracellular	1	1	1		0	0		0	0		0	E	E	S		22.771	46.8824
AFLA_082770-t26_1-p1	Classical secretion pathway: Extracellular	0	1	1		0	0		0	0		0	E	E	S		32.25	25.8
AFLA_082790-t26_1-p1	Classical secretion pathway: Extracellular	0	1	0		0	0		0	0		0	E	N	S		25.944	51.8889
AFLA_082890-t26_1-p1	Classical secretion pathway: Extracellular	1	1	1		0	0		0	0		0	N	E	S		24	34.6667
AFLA_083210-t26_1-p1	Classical secretion pathway: Extracellular	0	1	1		0	0		0	0		0	C	E	S		20.727	32.5714
AFLA_083300-t26_1-p1	Classical secretion pathway: Extracellular	1	1	1		0	0		0	0		0	E	P	S		22.487	48.7222
AFLA_083420-t26_1-p1	Classical secretion pathway: Extracellular	1	1	1		0	0		0	0		0	E	E	S		22.357	39.125
AFLA_083520-t26_1-p1	Classical secretion pathway: Extracellular	0	1	0		0	0		0	0		0	E	P	S		27	39.375
AFLA_083730-t26_1-p1	Classical secretion pathway: Extracellular	0	1	1		0	0		0	0		0	E	C	S		23.5	38.4545
AFLA_084170-t26_1-p1	Classical secretion pathway: Extracellular	0	1	1		0	0		0	0		0	E	E	S		23.48	58.7
AFLA_084370-t26_1-p1	Classical secretion pathway: Extracellular	0	0	1		0	0		0	0		0	M	E	S		27.308	44.375
AFLA_085140-t26_1-p1	Classical secretion pathway: Extracellular	0	1	1		0	0		0	0		0	E	E	S		21.5	34.4
AFLA_085210-t26_1-p1	Classical secretion pathway: Extracellular	0	1	1		0	0		0	0		0	E	E	S		23.667	35.5
AFLA_085430-t26_1-p1	Classical secretion pathway: Extracellular	0	1	1		0	0		0	0		0	E	ER	S		21.96	36.6
AFLA_085460-t26_1-p1	Classical secretion pathway: Extracellular	1	1	1		0	0		0	0		0	E	E	S		22.686	41.7895
AFLA_085500-t26_1-p1	Classical secretion pathway: Extracellular	0	1	1		0	0		0	0		0	E	E	S		31.889	287
AFLA_085550-t26_1-p1	Classical secretion pathway: Extracellular	0	1	1		0	0		0	0		0	E	M	S		21.25	28.3333
AFLA_085590-t26_1-p1	Classical secretion pathway: Extracellular	0	1	1		0	0		0	0		0	E	L	S		19.824	48.1429
AFLA_085630-t26_1-p1	Classical secretion pathway: Extracellular	0	0	1		0	0		0	0		0	M	E	S		28.667	43
AFLA_085730-t26_1-p1	Classical secretion pathway: Extracellular	0	1	1		0	0		0	0		0	E	E	S		37.667	56.5
AFLA_085820-t26_1-p1	Classical secretion pathway: Extracellular	0	1	1		0	0		0	0		0	E	E	S		26.182	57.6
AFLA_085850-t26_1-p1	Classical secretion pathway: Extracellular	1	1	1		0	0		0	0		0	E	E	S		20.565	39.4167
AFLA_085870-t26_1-p1	Classical secretion pathway: Extracellular	0	1	1		0	0		0	0		0	E	E	S		31.933	68.4286
AFLA_086080-t26_1-p1	Classical secretion pathway: Extracellular	1	1	1		0	0		0	0		0	E	L	S		25.231	41
AFLA_086120-t26_1-p1	Classical secretion pathway: Extracellular	0	1	1		0	0		0	0		0	E	E	S		26	52
AFLA_086160-t26_1-p1	Classical secretion pathway: Extracellular	0	0	1		0	0		0	0		0	E	E	S		22.885	42.5
AFLA_086360-t26_1-p1	Classical secretion pathway: Extracellular	0	1	1		0	0		0	0		0	E	E	S		31.214	39.7273
AFLA_086510-t26_1-p1	Classical secretion pathway: Extracellular	1	1	1		0	0		0	0		0	E	E	S		21.978	43
AFLA_086990-t26_1-p1	Classical secretion pathway: Extracellular	0	1	1		0	0		0	0		0	E	E	S		21.447	90.5556
AFLA_087060-t26_1-p1	Classical secretion pathway: Extracellular	1	0	1		0	0		0	0		0	E	E	S		25.12	52.3333
AFLA_087170-t26_1-p1	Classical secretion pathway: Extracellular	1	1	0		0	0		0	0		0	E	E	S		24.813	37.8095
AFLA_087190-t26_1-p1	Classical secretion pathway: Extracellular	0	1	0		0	0		0	0		0	ER	E	S		28.667	28.6667
AFLA_087430-t26_1-p1	Classical secretion pathway: Extracellular	0	1	1		0	0		0	0		0	E	L	S		26.917	40.375
AFLA_087490-t26_1-p1	Classical secretion pathway: Extracellular	0	1	1		0	0		0	0		0	E	P	S		26.615	86.5
AFLA_087590-t26_1-p1	Classical secretion pathway: Extracellular	0	1	1		0	0		0	0		0	E	P	S		24.45	34.9286
AFLA_087870-t26_1-p1	Classical secretion pathway: Extracellular	1	1	1		0	0		0	0		0	E	L	S		22.2	41.625
AFLA_087960-t26_1-p1	Classical secretion pathway: Extracellular	0	1	1		0	0		0	0		0	E	P	S		49	49
AFLA_088610-t26_1-p1	Classical secretion pathway: Extracellular	0	1	1		0	0		0	0		0	E	E	S		25.625	68.3333
AFLA_089300-t26_1-p1	Classical secretion pathway: Extracellular	0	0	1		0	0		0	0		0	E	E	S		26.5	31.8
AFLA_089400-t26_1-p1	Classical secretion pathway: Extracellular	1	1	1		0	0		0	0		0	E	E	S		20.577	38.2143
AFLA_089460-t26_1-p1	Classical secretion pathway: Extracellular	0	1	1		0	0		0	0		0	E	E	S		32.429	25.2222
AFLA_089470-t26_1-p1	Classical secretion pathway: Extracellular	0	1	1		0	0		0	0		0	M	E	S		75.667	227
AFLA_089640-t26_1-p1	Classical secretion pathway: Extracellular	0	1	1		0	0		0	0		0	E	E	S		19.556	44
AFLA_089690-t26_1-p1	Classical secretion pathway: Extracellular	0	1	0		0	0		0	0		0	E	M	S		26.421	33.4667
AFLA_089770-t26_1-p1	Classical secretion pathway: Extracellular	1	1	1		0	0		0	0		0	E	E	S		21.2	39.75
AFLA_089870-t26_1-p1	Classical secretion pathway: Extracellular	0	0	1		0	0		0	0		0	E	M	S		21.208	42.4167
AFLA_089930-t26_1-p1	Classical secretion pathway: Extracellular	0	1	1		0	0		0	0		0	E	E	S		23.895	50.4444
AFLA_090060-t26_1-p1	Classical secretion pathway: Extracellular	0	1	1		0	0		0	0		0	E	E	S		22.583	45.1667
AFLA_090070-t26_1-p1	Classical secretion pathway: Extracellular	0	1	1		0	0		0	0		0	E	E	S		22.083	37.8571
AFLA_090090-t26_1-p1	Classical secretion pathway: Extracellular	1	1	1		0	0		0	0		0	E	E	S		22.208	41
AFLA_090240-t26_1-p1	Classical secretion pathway: Extracellular	0	1	0		0	0		0	0		0	E	E	S		26	35.75
AFLA_090410-t26_1-p1	Classical secretion pathway: Extracellular	0	1	1		0	0		0	0		0	E	E	S		25.5	45.9
AFLA_090490-t26_1-p1	Classical secretion pathway: Extracellular	1	1	1		0	0		0	0		0	E	P	S		22.851	41.3077
AFLA_090560-t26_1-p1	Classical secretion pathway: Extracellular	0	1	1		0	0		0	0		0	E	E	S		18.2	45.5
AFLA_090570-t26_1-p1	Classical secretion pathway: Extracellular	0	1	0		0	0		0	0		0	CK	E	S		17.833	35.6667
AFLA_090590-t26_1-p1	Classical secretion pathway: Extracellular	1	1	1		0	0		0	0		0	E	P	S		25.031	42.1579
AFLA_090690-t26_1-p1	Classical secretion pathway: Extracellular	1	1	1		0	0		0	0		0	E	E	S		22.656	38.1579
AFLA_090700-t26_1-p1	Classical secretion pathway: Extracellular	0	1	1		0	0		0	0		0	E	E	S		21.471	45.625
AFLA_090710-t26_1-p1	Classical secretion pathway: Extracellular	1	1	1		0	0		0	0		0	E	E	S		21.818	24
AFLA_090730-t26_1-p1	Classical secretion pathway: Extracellular	0	1	1		0	0		0	0		0	E	E	S		25.957	54.2727
AFLA_090870-t26_1-p1	Classical secretion pathway: Extracellular	0	0	1		0	0		0	0		0	E	P	S		24.5	49
AFLA_091500-t26_1-p1	Classical secretion pathway: Extracellular	1	1	1		0	0		0	0		0	E	E	S		21.458	44.7826
AFLA_091580-t26_1-p1	Classical secretion pathway: Extracellular	0	1	1		0	0		0	0		0	E	E	S		22.591	41.4167
AFLA_091790-t26_1-p1	Classical secretion pathway: Extracellular	0	1	1		0	0		0	0		0	E	E	M		24.125	40.2083
AFLA_091800-t26_1-p1	Classical secretion pathway: Extracellular	0	1	1		0	0		0	0		0	ER	E	S		26.3	43.8333
AFLA_091920-t26_1-p1	Classical secretion pathway: Extracellular	0	1	1		0	0		0	0		0	E	ER	S		27.385	39.5556
AFLA_092020-t26_1-p1	Classical secretion pathway: Extracellular	0	1	1		0	0		0	0		0	E	E	S		18	47.25
AFLA_092170-t26_1-p1	Classical secretion pathway: Extracellular	0	1	1		0	0		0	0		0	E	E	S		30.778	554
AFLA_092210-t26_1-p1	Classical secretion pathway: Extracellular	1	0	1		0	0		0	0		0	E	C	S		35.467	66.5
AFLA_092470-t26_1-p1	Classical secretion pathway: Extracellular	0	1	1		0	0		0	0		0	E	E	S		27.955	41
AFLA_092920-t26_1-p1	Classical secretion pathway: Extracellular	1	1	1		0	0		0	0		0	E	E	S		21.533	43.0667
AFLA_093550-t26_1-p1	Classical secretion pathway: Extracellular	0	1	1		0	0		0	0		0	E	E	S		19.913	57.25
AFLA_094140-t26_1-p1	Classical secretion pathway: Extracellular	0	1	1		0	0		0	0		0	E	L	S		21.8	54.5
AFLA_094270-t26_1-p1	Classical secretion pathway: Extracellular	1	1	1		0	0		0	0		0	E	E	S		19.625	39.25
AFLA_094280-t26_1-p1	Classical secretion pathway: Extracellular	1	1	1		0	0		0	0		0	E	E	S		23.059	39.2
AFLA_094440-t26_1-p1	Classical secretion pathway: Extracellular	0	1	1		0	0		0	0		0	E	E	M		27.4	34.25
AFLA_094450-t26_1-p1	Classical secretion pathway: Extracellular	1	1	1		0	0		0	0		0	E	E	S		23.765	50.5
AFLA_094600-t26_1-p1	Classical secretion pathway: Extracellular	0	1	1		0	0		0	0		0	E	E	S		13.833	27.6667
AFLA_094770-t26_1-p1	Classical secretion pathway: Extracellular	0	1	1		0	0		0	0		0	E	E	S		25.875	34.5
AFLA_094980-t26_1-p1	Classical secretion pathway: Extracellular	0	1	1		0	0		0	0		0	E	C	S		13.941	237
AFLA_095000-t26_1-p1	Classical secretion pathway: Extracellular	0	1	1		0	0		0	0		0	E	E	S		34	68
AFLA_095090-t26_1-p1	Classical secretion pathway: Extracellular	0	1	1		0	0		0	0		0	E	C	S		27.727	33.8889
AFLA_095200-t26_1-p1	Classical secretion pathway: Extracellular	0	1	1		0	0		0	0		0	E	E	S		19.148	36.9286
AFLA_095400-t26_1-p1	Classical secretion pathway: Extracellular	1	1	1		0	0		0	0		0	E	E	S		21.235	36.1
AFLA_095530-t26_1-p1	Classical secretion pathway: Extracellular	0	1	1		0	0		0	0		0	E	E	S		22.75	60.6667
AFLA_095540-t26_1-p1	Classical secretion pathway: Extracellular	0	1	1		0	0		0	0		0	E	E	S		17.333	52
AFLA_095560-t26_1-p1	Classical secretion pathway: Extracellular	0	1	1		0	0		0	0		0	E	E	S		29	34.8
AFLA_095660-t26_1-p1	Classical secretion pathway: Extracellular	0	1	1		0	0		0	0		0	E	C	S		89	356
AFLA_095790-t26_1-p1	Classical secretion pathway: Extracellular	0	1	1		0	0		0	0		0	E	E	S		30.5	40.6667
AFLA_095940-t26_1-p1	Classical secretion pathway: Extracellular	0	0	1		0	0		0	0		0	E	E	S		23.846	51.6667
AFLA_095950-t26_1-p1	Classical secretion pathway: Extracellular	0	1	1		0	0		0	0		0	E	E	S		21.319	45.5455
AFLA_095980-t26_1-p1	Classical secretion pathway: Extracellular	0	1	1		0	0		0	0		0	E	E	S		26.636	36.625
AFLA_096120-t26_1-p1	Classical secretion pathway: Extracellular	1	1	1		0	0		0	0		0	E	E	S		23.92	54.3636
AFLA_096230-t26_1-p1	Classical secretion pathway: Extracellular	1	1	1		0	0		0	0		0	E	M	S		22.455	35.2857
AFLA_096240-t26_1-p1	Classical secretion pathway: Extracellular	0	0	1		0	0		0	0		0	E	M	S		23.737	50.1111
AFLA_096290-t26_1-p1	Classical secretion pathway: Extracellular	0	0	1		0	0		0	0		0	E	M	S		20.412	34.7
AFLA_096380-t26_1-p1	Classical secretion pathway: Extracellular	0	1	1		0	0		0	0		0	E	M	S		24	37.0909
AFLA_096450-t26_1-p1	Classical secretion pathway: Extracellular	0	1	1		0	0		0	0		0	E	E	S		34.143	29.875
AFLA_096470-t26_1-p1	Classical secretion pathway: Extracellular	0	1	1		0	0		0	0		0	E	E	S		24	78
AFLA_096650-t26_1-p1	Classical secretion pathway: Extracellular	1	1	1		0	0		0	0		0	E	E	S		17.25	27.6
AFLA_096660-t26_1-p1	Classical secretion pathway: Extracellular	1	1	1		0	0		0	0		0	E	E	S		17.5	35
AFLA_096680-t26_1-p1	Classical secretion pathway: Extracellular	0	1	1		0	0		0	0		0	E	M	S		27.889	31.375
AFLA_096690-t26_1-p1	Classical secretion pathway: Extracellular	0	1	1		0	0		0	0		0	E	E	S		22.55	56.375
AFLA_096780-t26_1-p1	Classical secretion pathway: Extracellular	0	1	1		0	0		0	0		0	E	E	S		22.647	38.5
AFLA_097130-t26_1-p1	Classical secretion pathway: Extracellular	1	1	1		0	0		0	0		0	E	E	S		20.545	25.1111
AFLA_097160-t26_1-p1	Classical secretion pathway: Extracellular	0	1	1		0	0		0	0		0	E	E	S		21.3	42.6
AFLA_097190-t26_1-p1	Classical secretion pathway: Extracellular	0	1	1		0	0		0	0		0	E	E	S		22.3	55.75
AFLA_097270-t26_1-p1	Classical secretion pathway: Extracellular	0	1	1		0	0		0	0		0	E	E	S		33.333	50
AFLA_097310-t26_1-p1	Classical secretion pathway: Extracellular	1	1	1		0	0		0	0		0	E	E	S		18.143	36.2857
AFLA_097340-t26_1-p1	Classical secretion pathway: Extracellular	0	1	1		0	0		0	0		0	E	E	S		20.143	28.2
AFLA_097660-t26_1-p1	Classical secretion pathway: Extracellular	0	0	1		0	0		0	0		0	E	E	S		49	32.6667
AFLA_097670-t26_1-p1	Classical secretion pathway: Extracellular	1	1	1		0	0		0	0		0	E	P	S		21.136	46.5
AFLA_097770-t26_1-p1	Classical secretion pathway: Extracellular	1	1	1		0	0		0	0		0	E	E	S		18.4	23
AFLA_097890-t26_1-p1	Classical secretion pathway: Extracellular	1	0	1		0	0		0	0		0	E	E	_		26.913	47.6154
AFLA_097970-t26_1-p1	Classical secretion pathway: Extracellular	0	1	1		0	0		0	0		0	E	M	S		19.452	40.2
AFLA_098660-t26_1-p1	Classical secretion pathway: Extracellular	0	1	1		0	0		0	0		0	E	M	S		24.75	39.6
AFLA_099020-t26_1-p1	Classical secretion pathway: Extracellular	1	1	1		0	0		0	0		0	E	C	S		22.5	61.875
AFLA_099050-t26_1-p1	Classical secretion pathway: Extracellular	0	1	1		0	0		0	0		0	E	N	S		32.75	43.6667
AFLA_099110-t26_1-p1	Classical secretion pathway: Extracellular	0	0	1		0	0		0	0		0	E	L	S		23.786	37
AFLA_099390-t26_1-p1	Classical secretion pathway: Extracellular	0	1	1		0	0		0	0		0	E	M	S		19.667	59
AFLA_099540-t26_1-p1	Classical secretion pathway: Extracellular	0	1	1		0	0		0	0		0	C	E	S		18.027	166.75
AFLA_099550-t26_1-p1	Classical secretion pathway: Extracellular	0	1	1		0	0		0	0		0	M	E	S		24.813	99.25
AFLA_100070-t26_1-p1	Classical secretion pathway: Extracellular	0	1	1		0	0		0	0		0	E	E	S		22.857	53.3333
AFLA_100100-t26_1-p1	Classical secretion pathway: Extracellular	1	1	1		0	0		0	0		0	E	E	S		22.824	38.8
AFLA_100560-t26_1-p1	Classical secretion pathway: Extracellular	0	1	1		0	0		0	0		0	E	L	S		20.078	42.6667
AFLA_100650-t26_1-p1	Classical secretion pathway: Extracellular	1	1	1		0	0		0	0		0	E	L	S		22.636	62.25
AFLA_101230-t26_1-p1	Classical secretion pathway: Extracellular	1	1	1		0	0		0	0		0	E	E	S		23.793	38.3333
AFLA_101270-t26_1-p1	Classical secretion pathway: Extracellular	0	1	1		0	0		0	0		0	E	E	S		21.333	85.3333
AFLA_101330-t26_1-p1	Classical secretion pathway: Extracellular	0	1	1		0	0		0	0		0	E	E	S		22	27.5
AFLA_101350-t26_1-p1	Classical secretion pathway: Extracellular	0	0	1		0	0		0	0		0	E	E	S		20.444	36.8
AFLA_101380-t26_1-p1	Classical secretion pathway: Extracellular	0	1	1		0	0		0	0		0	E	E	S		34.5	69
AFLA_101540-t26_1-p1	Classical secretion pathway: Extracellular	0	1	1		0	0		0	0		0	E	E	S		16.583	33.1667
AFLA_101550-t26_1-p1	Classical secretion pathway: Extracellular	0	1	1		0	0		0	0		0	E	E	S		20.474	55.5714
AFLA_101720-t26_1-p1	Classical secretion pathway: Extracellular	0	0	1		0	0		0	0		0	E	ER	S		23.818	47.6364
AFLA_101800-t26_1-p1	Classical secretion pathway: Extracellular	1	1	1		0	0		0	0		0	E	E	S		23.684	37.5
AFLA_101960-t26_1-p1	Classical secretion pathway: Extracellular	1	1	1		0	0		0	0		0	E	E	S		23.036	43
AFLA_102010-t26_1-p1	Classical secretion pathway: Extracellular	1	1	1		0	0		0	0		0	CM	ER	S		30.786	61.5714
AFLA_102060-t26_1-p1	Classical secretion pathway: Extracellular	0	1	1		0	0		0	0		0	E	E	S		22.769	49.3333
AFLA_102080-t26_1-p1	Classical secretion pathway: Extracellular	0	0	1		0	0		0	0		0	E	G	S		25.176	47.5556
AFLA_102120-t26_1-p1	Classical secretion pathway: Extracellular	0	1	0		0	0		0	0		0	E	M	S		17.235	58.6
AFLA_102190-t26_1-p1	Classical secretion pathway: Extracellular	1	1	1		0	0		0	0		0	E	E	S		16.5	33
AFLA_102360-t26_1-p1	Classical secretion pathway: Extracellular	0	0	1		0	0		0	0		0	E	P	S		19.8	49.5
AFLA_102380-t26_1-p1	Classical secretion pathway: Extracellular	0	1	1		0	0		0	0		0	E	P	S		22.714	39.75
AFLA_102440-t26_1-p1	Classical secretion pathway: Extracellular	0	1	1		0	0		0	0		0	E	E	S		26.25	42
AFLA_102480-t26_1-p1	Classical secretion pathway: Extracellular	1	1	1		0	0		0	0		0	E	E	S		20.517	45.7692
AFLA_103170-t26_1-p1	Classical secretion pathway: Extracellular	0	1	1		0	0		0	0		0	E	M	S		25.276	36.65
AFLA_103460-t26_1-p1	Classical secretion pathway: Extracellular	0	0	1		0	0		0	0		0	E	V	S		95	47.5
AFLA_103690-t26_1-p1	Classical secretion pathway: Extracellular	0	1	1		0	0		0	0		0	M	E	S		41.5	83
AFLA_103980-t26_1-p1	Classical secretion pathway: Extracellular	0	1	1		0	0		0	0		0	E	N	S		22.208	41
AFLA_104300-t26_1-p1	Classical secretion pathway: Extracellular	1	1	1		0	0		0	0		0	E	E	S		24.095	33.7333
AFLA_104460-t26_1-p1	Classical secretion pathway: Extracellular	0	1	1		0	0		0	0		0	E	E	S		18.769	40.6667
AFLA_104470-t26_1-p1	Classical secretion pathway: Extracellular	0	1	1		0	0		0	0		0	E	M	S		21.455	47.2
AFLA_104540-t26_1-p1	Classical secretion pathway: Extracellular	0	1	1		0	0		0	0		0	M	E	S		27.5	36.6667
AFLA_104590-t26_1-p1	Classical secretion pathway: Extracellular	0	1	1		0	0		0	0		0	E	E	S		26.286	52.5714
AFLA_104670-t26_1-p1	Classical secretion pathway: Extracellular	1	1	1		0	0		0	0		0	E	E	S		25.75	39.6154
AFLA_104680-t26_1-p1	Classical secretion pathway: Extracellular	0	1	1		0	0		0	0		0	E	E	S		25.412	39.2727
AFLA_104690-t26_1-p1	Classical secretion pathway: Extracellular	1	1	1		0	0		0	0		0	E	E	S		23.314	37.0909
AFLA_104700-t26_1-p1	Classical secretion pathway: Extracellular	0	0	1		0	0		0	0		0	E	P	S		22.35	44.7
AFLA_104760-t26_1-p1	Classical secretion pathway: Extracellular	1	1	1		0	0		0	0		0	E	E	S		19.231	50
AFLA_104790-t26_1-p1	Classical secretion pathway: Extracellular	0	1	1		0	0		0	0		0	E	E	S		31	31
AFLA_104840-t26_1-p1	Classical secretion pathway: Extracellular	0	1	1		0	0		0	0		0	E	L	S		22.92	33.7059
AFLA_104880-t26_1-p1	Classical secretion pathway: Extracellular	1	0	1		0	0		0	0		0	E	E	S		25.556	28.75
AFLA_104890-t26_1-p1	Classical secretion pathway: Extracellular	1	1	1		0	0		0	0		0	E	E	S		22.821	45.6429
AFLA_104920-t26_1-p1	Classical secretion pathway: Extracellular	0	1	1		0	0		0	0		0	E	E	S		20.688	55.1667
AFLA_104930-t26_1-p1	Classical secretion pathway: Extracellular	1	1	1		0	0		0	0		0	E	E	S		20.542	49.3
AFLA_105020-t26_1-p1	Classical secretion pathway: Extracellular	0	0	1		0	0		0	0		0	E	P	S		24.133	40.2222
AFLA_105140-t26_1-p1	Classical secretion pathway: Extracellular	0	1	1		0	0		0	0		0	E	E	S		23	57.5
AFLA_105150-t26_1-p1	Classical secretion pathway: Extracellular	0	1	1		0	0		0	0		0	E	E	S		20.8	46.2222
AFLA_105270-t26_1-p1	Classical secretion pathway: Extracellular	0	1	1		0	0		0	0		0	E	E	S		29.4	21
AFLA_105280-t26_1-p1	Classical secretion pathway: Extracellular	0	1	1		0	0		0	0		0	E	P	S		25.5	36.4286
AFLA_105420-t26_1-p1	Classical secretion pathway: Extracellular	0	1	1		0	0		0	0		0	E	M	S		25	35
AFLA_105460-t26_1-p1	Classical secretion pathway: Extracellular	0	1	1		0	0		0	0		0	E	E	S		28.667	21.5
AFLA_105840-t26_1-p1	Classical secretion pathway: Extracellular	1	1	1		0	0		0	0		0	E	E	S		21.129	34.4737
AFLA_105900-t26_1-p1	Classical secretion pathway: Extracellular	1	1	1		0	0		0	0		0	E	E	S		22.5	38.5714
AFLA_105910-t26_1-p1	Classical secretion pathway: Extracellular	1	1	1		0	0		0	0		0	E	E	S		25.727	47.1667
AFLA_105920-t26_1-p1	Classical secretion pathway: Extracellular	1	1	1		0	0		0	0		0	E	E	S		30.25	60.5
AFLA_106450-t26_1-p1	Classical secretion pathway: Extracellular	0	1	1		0	0		0	0		0	E	E	S		52.25	69.6667
AFLA_106530-t26_1-p1	Classical secretion pathway: Extracellular	0	1	1		0	0		0	0		0	E	E	S		21.222	63.6667
AFLA_106870-t26_1-p1	Classical secretion pathway: Extracellular	0	1	1		0	0		0	0		0	E	E	S		24.808	37.9412
AFLA_106980-t26_1-p1	Classical secretion pathway: Extracellular	0	0	1		0	0		0	0		0	E	P	S		23.143	32.4
AFLA_107410-t26_1-p1	Classical secretion pathway: Extracellular	1	1	1		0	0		0	0		0	E	C	S		25.333	40.5333
AFLA_107430-t26_1-p1	Classical secretion pathway: Extracellular	0	1	1		0	0		0	0		0	E	E	S		18.429	43
AFLA_107790-t26_1-p1	Classical secretion pathway: Extracellular	1	1	1		0	0		0	0		0	E	L	S		23.882	33.8333
AFLA_107800-t26_1-p1	Classical secretion pathway: Extracellular	1	1	1		0	0		0	0		0	E	E	S		25.281	44.9444
AFLA_107860-t26_1-p1	Classical secretion pathway: Extracellular	1	1	1		0	0		0	0		0	E	E	S		23.65	39.4167
AFLA_107990-t26_1-p1	Classical secretion pathway: Extracellular	0	1	1		0	0		0	0		0	E	E	S		24.24	43.2857
AFLA_108160-t26_1-p1	Classical secretion pathway: Extracellular	1	1	1		0	0		0	0		0	E	E	S		26.214	45.875
AFLA_108290-t26_1-p1	Classical secretion pathway: Extracellular	0	1	1		0	0		0	0		0	E	E	S		27.167	54.3333
AFLA_108490-t26_1-p1	Classical secretion pathway: Extracellular	0	1	1		0	0		0	0		0	E	P	S		23	46
AFLA_108880-t26_1-p1	Classical secretion pathway: Extracellular	0	0	1		0	0		0	0		0	M	E	S		28.333	34
AFLA_108950-t26_1-p1	Classical secretion pathway: Extracellular	1	1	1		0	0		0	0		0	E	E	S		20.217	33.2143
AFLA_109350-t26_1-p1	Classical secretion pathway: Extracellular	1	0	1		0	0		0	0		0	C	C	S		22.419	46.3333
AFLA_109400-t26_1-p1	Classical secretion pathway: Extracellular	1	1	1		0	0		0	0		0	E	N	S		19.222	49.4286
AFLA_109490-t26_1-p1	Classical secretion pathway: Extracellular	1	1	1		0	0		0	0		0	E	E	S		25.714	48
AFLA_109700-t26_1-p1	Classical secretion pathway: Extracellular	0	1	1		0	0		0	0		0	E	C	S		26	36.4
AFLA_109750-t26_1-p1	Classical secretion pathway: Extracellular	0	1	1		0	0		0	0		0	E	E	S		22.958	45.9167
AFLA_109960-t26_1-p1	Classical secretion pathway: Extracellular	1	1	1		0	0		0	0		0	E	M	S		21.647	40.8889
AFLA_110160-t26_1-p1	Classical secretion pathway: Extracellular	1	1	1		0	0		0	0		0	E	E	S		18.805	45.3529
AFLA_110170-t26_1-p1	Classical secretion pathway: Extracellular	0	1	1		0	0		0	0		0	E	E	S		33.667	50.5
AFLA_110200-t26_1-p1	Classical secretion pathway: Extracellular	0	1	1		0	0		0	0		0	E	E	S		24	24
AFLA_110210-t26_1-p1	Classical secretion pathway: Extracellular	0	1	1		0	0		0	0		0	E	ER	S		20.5	35.1429
AFLA_110270-t26_1-p1	Classical secretion pathway: Extracellular	0	1	1		0	0		0	0		0	E	E	M		28.778	37
AFLA_110330-t26_1-p1	Classical secretion pathway: Extracellular	0	1	1		0	0		0	0		0	E	C	S		22.682	38.3846
AFLA_110510-t26_1-p1	Classical secretion pathway: Extracellular	0	0	1		0	0		0	0		0	E	E	M		20.81	72.8333
AFLA_110870-t26_1-p1	Classical secretion pathway: Extracellular	0	1	1		0	0		0	0		0	M	E	S		19.5	58.5
AFLA_110890-t26_1-p1	Classical secretion pathway: Extracellular	1	1	1		0	0		0	0		0	E	L	S		23	42.1667
AFLA_111400-t26_1-p1	Classical secretion pathway: Extracellular	0	1	1		0	0		0	0		0	E	C	S		26.6	33.25
AFLA_111540-t26_1-p1	Classical secretion pathway: Extracellular	0	1	1		0	0		0	0		0	E	E	S		35.4	59
AFLA_111970-t26_1-p1	Classical secretion pathway: Extracellular	1	1	1		0	0		0	0		0	E	E	S		25	35.7143
AFLA_112540-t26_1-p1	Classical secretion pathway: Extracellular	0	1	1		0	0		0	0		0	E	N	S		31.8	63.6
AFLA_112580-t26_1-p1	Classical secretion pathway: Extracellular	0	0	1		0	0		0	0		0	E	G	S		25.412	54
AFLA_113260-t26_1-p1	Classical secretion pathway: Extracellular	1	1	1		0	0		0	0		0	E	E	S		19.786	69.25
AFLA_113270-t26_1-p1	Classical secretion pathway: Extracellular	1	1	1		0	0		0	0		0	E	E	S		19.903	41.1333
AFLA_113300-t26_1-p1	Classical secretion pathway: Extracellular	0	1	1		0	0		0	0		0	E	ER	S		19.182	42.2
AFLA_113380-t26_1-p1	Classical secretion pathway: Extracellular	0	1	1		0	0		0	0		0	E	N	S		29.5	29.5
AFLA_113590-t26_1-p1	Classical secretion pathway: Extracellular	0	1	1		0	0		0	0		0	E	E	S		23.375	93.5
AFLA_114290-t26_1-p1	Classical secretion pathway: Extracellular	0	0	1		0	0		0	0		0	P	E	S		22.462	41.7143
AFLA_114830-t26_1-p1	Classical secretion pathway: Extracellular	0	1	1		0	0		0	0		0	E	M	S		21.5	35.1818
AFLA_115080-t26_1-p1	Classical secretion pathway: Extracellular	0	0	1		0	0		0	0		0	E	C	S		25.2	42
AFLA_115370-t26_1-p1	Classical secretion pathway: Extracellular	0	1	1		0	0		0	0		0	E	P	S		22.444	33.6667
AFLA_116020-t26_1-p1	Classical secretion pathway: Extracellular	1	1	1		0	0		0	0		0	E	E	S		23	37.375
AFLA_116030-t26_1-p1	Classical secretion pathway: Extracellular	1	1	1		0	0		0	0		0	E	E	S		23.7	36.4615
AFLA_116040-t26_1-p1	Classical secretion pathway: Extracellular	1	1	1		0	0		0	0		0	E	E	S		23.438	46.875
AFLA_116140-t26_1-p1	Classical secretion pathway: Extracellular	0	1	1		0	0		0	0		0	E	M	S		21.368	40.6
AFLA_116340-t26_1-p1	Classical secretion pathway: Extracellular	0	1	1		0	0		0	0		0	E	E	S		19.85	30.5385
AFLA_116350-t26_1-p1	Classical secretion pathway: Extracellular	0	1	1		0	0		0	0		0	M	E	S		23.143	48.6
AFLA_116530-t26_1-p1	Classical secretion pathway: Extracellular	0	0	1		0	0		0	0		0	E	M	S		20.72	39.8462
AFLA_116540-t26_1-p1	Classical secretion pathway: Extracellular	0	1	1		0	0		0	0		0	E	E	S		24.75	39.6
AFLA_116550-t26_1-p1	Classical secretion pathway: Extracellular	0	1	1		0	0		0	0		0	E	E	S		24.714	34.6
AFLA_116630-t26_1-p1	Classical secretion pathway: Extracellular	1	1	1		0	0		0	0		0	E	C	S		24.063	64.1667
AFLA_116650-t26_1-p1	Classical secretion pathway: Extracellular	1	1	1		0	0		0	0		0	E	E	S		16.478	54.1429
AFLA_116740-t26_1-p1	Classical secretion pathway: Extracellular	1	1	1		0	0		0	0		0	E	E	S		20.846	45.1667
AFLA_116760-t26_1-p1	Classical secretion pathway: Extracellular	0	1	1		0	0		0	0		0	E	E	S		19.846	43
AFLA_116900-t26_1-p1	Classical secretion pathway: Extracellular	0	1	1		0	0		0	0		0	E	L	S		21.889	39.4
AFLA_116940-t26_1-p1	Classical secretion pathway: Extracellular	0	1	1		0	0		0	0		0	E	E	S		15.5	31
AFLA_116970-t26_1-p1	Classical secretion pathway: Extracellular	0	1	1		0	0		0	0		0	E	E	S		20.1	40.2
AFLA_117030-t26_1-p1	Classical secretion pathway: Extracellular	0	1	1		0	0		0	0		0	E	E	S		32	48
AFLA_117090-t26_1-p1	Classical secretion pathway: Extracellular	0	1	1		0	0		0	0		0	E	N	S		23.125	49.3333
AFLA_117130-t26_1-p1	Classical secretion pathway: Extracellular	0	1	1		0	0		0	0		0	E	E	S		20.286	40.5714
AFLA_117170-t26_1-p1	Classical secretion pathway: Extracellular	0	0	1		0	0		0	0		0	E	E	S		23.8	39.6667
AFLA_117190-t26_1-p1	Classical secretion pathway: Extracellular	0	1	1		0	0		0	0		0	E	E	S		20.6	51.5
AFLA_117220-t26_1-p1	Classical secretion pathway: Extracellular	0	1	1		0	0		0	0		0	E	C	S		17.667	53
AFLA_117350-t26_1-p1	Classical secretion pathway: Extracellular	0	0	1		0	0		0	0		0	E	E	S		24.222	62.2857
AFLA_117760-t26_1-p1	Classical secretion pathway: Extracellular	1	1	1		0	0		0	0		0	E	E	S		29.278	37.6429
AFLA_118130-t26_1-p1	Classical secretion pathway: Extracellular	0	1	1		0	0		0	0		0	E	E	S		18.286	42.6667
AFLA_118170-t26_1-p1	Classical secretion pathway: Extracellular	1	1	1		0	0		0	0		0	E	E	S		18.909	37.8182
AFLA_118340-t26_1-p1	Classical secretion pathway: Extracellular	0	1	1		0	0		0	0		0	E	E	S		29.5	44.25
AFLA_118420-t26_1-p1	Classical secretion pathway: Extracellular	0	1	1		0	0		0	0		0	E	E	S		31	46.5
AFLA_118490-t26_1-p1	Classical secretion pathway: Extracellular	0	1	1		0	0		0	0		0	E	M	S		20.75	27.6667
AFLA_118510-t26_1-p1	Classical secretion pathway: Extracellular	0	1	1		0	0		0	0		0	E	C	S		20.407	42.3846
AFLA_118600-t26_1-p1	Classical secretion pathway: Extracellular	0	1	1		0	0		0	0		0	E	E	S		26.5	35.3333
AFLA_118690-t26_1-p1	Classical secretion pathway: Extracellular	0	1	1		0	0		0	0		0	E	E	S		23.905	38.6154
AFLA_118790-t26_1-p1	Classical secretion pathway: Extracellular	1	1	1		0	0		0	0		0	E	L	S		22.2	55.5
AFLA_119040-t26_1-p1	Classical secretion pathway: Extracellular	1	1	1		0	0		0	0		0	E	E	S		29.333	44
AFLA_119150-t26_1-p1	Classical secretion pathway: Extracellular	1	1	1		0	0		0	0		0	E	E	S		20.769	33.75
AFLA_119190-t26_1-p1	Classical secretion pathway: Extracellular	0	1	0		0	0		0	0		0	E	E	S		19.4	48.5
AFLA_119240-t26_1-p1	Classical secretion pathway: Extracellular	0	1	1		0	0		0	0		0	E	E	S		20.222	36.4
AFLA_119350-t26_1-p1	Classical secretion pathway: Extracellular	0	0	1		0	0		0	0		0	E	M	S		28.188	41
AFLA_119480-t26_1-p1	Classical secretion pathway: Extracellular	0	0	1		0	0		0	0		0	G	E	S		26.8	44.6667
AFLA_119680-t26_1-p1	Classical secretion pathway: Extracellular	0	0	1		0	0		0	0		0	E	N	S		21.25	36.4286
AFLA_119690-t26_1-p1	Classical secretion pathway: Extracellular	0	1	1		0	0		0	0		0	E	E	S		29.5	29.5
AFLA_119700-t26_1-p1	Classical secretion pathway: Extracellular	1	1	1		0	0		0	0		0	E	E	S		25.129	38.95
AFLA_119770-t26_1-p1	Classical secretion pathway: Extracellular	0	1	1		0	0		0	0		0	E	V	S		23.143	32.4
AFLA_119790-t26_1-p1	Classical secretion pathway: Extracellular	0	1	1		0	0		0	0		0	E	E	S		23.9	47.8
AFLA_119850-t26_1-p1	Classical secretion pathway: Extracellular	0	1	1		0	0		0	0		0	E	ER	S		19.778	44.5
AFLA_119860-t26_1-p1	Classical secretion pathway: Extracellular	1	1	1		0	0		0	0		0	E	E	S		18.143	54.4286
AFLA_120150-t26_1-p1	Classical secretion pathway: Extracellular	0	0	1		0	0		0	0		0	M	E	S		23.5	39.1667
AFLA_120180-t26_1-p1	Classical secretion pathway: Extracellular	1	1	1		0	0		0	0		0	E	L	S		21.375	64.125
AFLA_120380-t26_1-p1	Classical secretion pathway: Extracellular	0	1	1		0	0		0	0		0	E	E	S		24.357	48.7143
AFLA_120410-t26_1-p1	Classical secretion pathway: Extracellular	1	1	1		0	0		0	0		0	E	E	S		20.6	51.5
AFLA_120560-t26_1-p1	Classical secretion pathway: Extracellular	0	1	1		0	0		0	0		0	E	E	S		19.815	38.2143
AFLA_120590-t26_1-p1	Classical secretion pathway: Extracellular	0	1	1		0	0		0	0		0	E	R	S		20.591	41.1818
AFLA_120650-t26_1-p1	Classical secretion pathway: Extracellular	0	0	1		0	0		0	0		0	E	L	S		22.385	32.3333
AFLA_120700-t26_1-p1	Classical secretion pathway: Extracellular	1	1	1		0	0		0	0		0	C	M	S		22.188	50.7143
AFLA_120890-t26_1-p1	Classical secretion pathway: Extracellular	0	1	1		0	0		0	0		0	E	E	S		21.519	64.5556
AFLA_121000-t26_1-p1	Classical secretion pathway: Extracellular	0	0	1		0	0		0	0		0	E	G	S		21.294	45.25
AFLA_121020-t26_1-p1	Classical secretion pathway: Extracellular	0	1	1		0	0		0	0		0	E	P	S		21.4	42.8
AFLA_121040-t26_1-p1	Classical secretion pathway: Extracellular	0	0	1		0	0		0	0		0	E	M	S		27	40.5
AFLA_121160-t26_1-p1	Classical secretion pathway: Extracellular	0	1	1		0	0		0	0		0	E	ER	S		24.353	69
AFLA_121230-t26_1-p1	Classical secretion pathway: Extracellular	1	1	1		0	0		0	0		0	E	ER	S		27.095	33.4706
AFLA_121260-t26_1-p1	Classical secretion pathway: Extracellular	1	1	1		0	0		0	0		0	E	E	S		18.955	52.125
AFLA_121500-t26_1-p1	Classical secretion pathway: Extracellular	0	0	1		0	0		0	0		0	E	M	S		25.15	45.7273
AFLA_121670-t26_1-p1	Classical secretion pathway: Extracellular	1	1	1		0	0		0	0		0	E	E	S		32.667	49
AFLA_121740-t26_1-p1	Classical secretion pathway: Extracellular	0	1	1		0	0		0	0		0	E	E	S		32.333	24.25
AFLA_121940-t26_1-p1	Classical secretion pathway: Extracellular	0	1	1		0	0		0	0		0	E	E	S		32.4	40.5
AFLA_121950-t26_1-p1	Classical secretion pathway: Extracellular	0	1	1		0	0		0	0		0	E	E	S		26.5	26.5
AFLA_121970-t26_1-p1	Classical secretion pathway: Extracellular	1	1	1		0	0		0	0		0	E	E	S		21.417	36.7143
AFLA_122240-t26_1-p1	Classical secretion pathway: Extracellular	1	1	1		0	0		0	0		0	E	E	S		18.333	33
AFLA_122300-t26_1-p1	Classical secretion pathway: Extracellular	0	0	1		0	0		0	0		0	E	C	S		25.438	40.7
AFLA_122380-t26_1-p1	Classical secretion pathway: Extracellular	1	1	1		0	0		0	0		0	E	E	S		25.261	52.8182
AFLA_122390-t26_1-p1	Classical secretion pathway: Extracellular	1	1	1		0	0		0	0		0	E	E	S		21.846	51.6364
AFLA_122400-t26_1-p1	Classical secretion pathway: Extracellular	1	1	1		0	0		0	0		0	E	E	S		25.5	40.8
AFLA_122480-t26_1-p1	Classical secretion pathway: Extracellular	0	1	1		0	0		0	0		0	E	E	S		24.167	54.375
AFLA_122970-t26_1-p1	Classical secretion pathway: Extracellular	0	0	1		0	0		0	0		0	E	M	S		24.889	74.6667
AFLA_123160-t26_1-p1	Classical secretion pathway: Extracellular	0	1	1		0	0		0	0		0	E	R	S		23.56	45.3077
AFLA_123170-t26_1-p1	Classical secretion pathway: Extracellular	1	1	1		0	0		0	0		0	E	E	S		26.455	52.9091
AFLA_123210-t26_1-p1	Classical secretion pathway: Extracellular	0	1	1		0	0		0	0		0	E	E	S		21.944	49.375
AFLA_123280-t26_1-p1	Classical secretion pathway: Extracellular	0	0	1		0	0		0	0		0	E	E	M		28.917	38.5556
AFLA_123340-t26_1-p1	Classical secretion pathway: Extracellular	0	1	1		0	0		0	0		0	E	E	S		28.25	37.6667
AFLA_123360-t26_1-p1	Classical secretion pathway: Extracellular	0	1	1		0	0		0	0		0	E	E	S		22	27.5
AFLA_123370-t26_1-p1	Classical secretion pathway: Extracellular	0	0	1		0	0		0	0		0	E	M	S		50	50
AFLA_123410-t26_1-p1	Classical secretion pathway: Extracellular	0	1	1		0	0		0	0		0	E	E	S		32.833	39.4
AFLA_123580-t26_1-p1	Classical secretion pathway: Extracellular	0	1	1		0	0		0	0		0	E	M	S		26	26
AFLA_123660-t26_1-p1	Classical secretion pathway: Extracellular	0	1	1		0	0		0	0		0	E	E	S		18.714	43.6667
AFLA_123690-t26_1-p1	Classical secretion pathway: Extracellular	1	1	1		0	0		0	0		0	E	E	S		25.308	41.125
AFLA_123700-t26_1-p1	Classical secretion pathway: Extracellular	0	1	1		0	0		0	0		0	E	E	S		27.5	45.8333
AFLA_123800-t26_1-p1	Classical secretion pathway: Extracellular	0	1	1		0	0		0	0		0	E	L	S		25.091	55.2
AFLA_123840-t26_1-p1	Classical secretion pathway: Extracellular	0	0	1		0	0		0	0		0	E	P	S		25.4	36.2857
AFLA_123860-t26_1-p1	Classical secretion pathway: Extracellular	0	1	1		0	0		0	0		0	E	C	S		21.375	42.75
AFLA_124000-t26_1-p1	Classical secretion pathway: Extracellular	0	1	1		0	0		0	0		0	E	E	S		20.778	53.4286
AFLA_124070-t26_1-p1	Classical secretion pathway: Extracellular	0	0	1		0	0		0	0		0	E	L	S		31.385	37.0909
AFLA_124310-t26_1-p1	Classical secretion pathway: Extracellular	1	1	1		0	0		0	0		0	E	E	S		24.826	47.5833
AFLA_124330-t26_1-p1	Classical secretion pathway: Extracellular	0	1	0		0	0		0	0		0	E	M	S		26	71.5
AFLA_124390-t26_1-p1	Classical secretion pathway: Extracellular	1	1	1		0	0		0	0		0	E	E	S		27.783	42.6
AFLA_124420-t26_1-p1	Classical secretion pathway: Extracellular	0	1	1		0	0		0	0		0	E	R	S		25.148	30.8636
AFLA_124660-t26_1-p1	Classical secretion pathway: Extracellular	1	1	1		0	0		0	0		0	E	E	S		23.438	62.5
AFLA_124890-t26_1-p1	Classical secretion pathway: Extracellular	0	1	1		0	0		0	0		0	E	E	S		28	28
AFLA_124950-t26_1-p1	Classical secretion pathway: Extracellular	0	1	1		0	0		0	0		0	E	L	S		22.857	48
AFLA_125080-t26_1-p1	Classical secretion pathway: Extracellular	0	0	1		0	0		0	0		0	E	E	_		41.667	31.25
AFLA_125360-t26_1-p1	Classical secretion pathway: Extracellular	0	1	1		0	0		0	0		0	E	M	S		31	31
AFLA_125390-t26_1-p1	Classical secretion pathway: Extracellular	0	1	1		0	0		0	0		0	E	E	S		27.429	64
AFLA_125570-t26_1-p1	Classical secretion pathway: Extracellular	0	0	1		0	0		0	0		0	E	M	S		25.167	25.1667
AFLA_125580-t26_1-p1	Classical secretion pathway: Extracellular	0	1	1		0	0		0	0		0	E	E	S		25.571	39.7778
AFLA_125650-t26_1-p1	Classical secretion pathway: Extracellular	0	1	1		0	0		0	0		0	E	E	S		28.75	57.5
AFLA_125710-t26_1-p1	Classical secretion pathway: Extracellular	0	1	1		0	0		0	0		0	E	E	S		29.667	29.6667
AFLA_125950-t26_1-p1	Classical secretion pathway: Extracellular	0	1	1		0	0		0	0		0	E	E	S		17.833	35.6667
AFLA_125970-t26_1-p1	Classical secretion pathway: Extracellular	0	1	1		0	0		0	0		0	E	E	S		24.929	49.8571
AFLA_126000-t26_1-p1	Classical secretion pathway: Extracellular	1	1	1		0	0		0	0		0	E	E	S		21.36	48.5455
AFLA_126070-t26_1-p1	Classical secretion pathway: Extracellular	0	1	1		0	0		0	0		0	E	E	S		21.375	34.2
AFLA_126240-t26_1-p1	Classical secretion pathway: Extracellular	0	1	1		0	0		0	0		0	E	E	S		23.2	38.6667
AFLA_126410-t26_1-p1	Classical secretion pathway: Extracellular	1	1	1		0	0		0	0		0	E	E	S		22.25	33.375
AFLA_126430-t26_1-p1	Classical secretion pathway: Extracellular	0	1	1		0	0		0	0		0	E	E	S		27	30.375
AFLA_126570-t26_1-p1	Classical secretion pathway: Extracellular	0	1	1		0	0		0	0		0	E	P	S		21.565	41.3333
AFLA_126680-t26_1-p1	Classical secretion pathway: Extracellular	0	1	1		0	0		0	0		0	E	E	S		19.393	54.3
AFLA_126690-t26_1-p1	Classical secretion pathway: Extracellular	0	1	1		0	0		0	0		0	N	E	S		19.533	146.5
AFLA_126740-t26_1-p1	Classical secretion pathway: Extracellular	0	1	1		0	0		0	0		0	E	E	S		30.25	60.5
AFLA_126750-t26_1-p1	Classical secretion pathway: Extracellular	0	1	1		0	0		0	0		0	E	C	S		31.429	27.5
AFLA_126780-t26_1-p1	Classical secretion pathway: Extracellular	1	1	1		0	0		0	0		0	E	E	S		21.447	62.6923
AFLA_126800-t26_1-p1	Classical secretion pathway: Extracellular	0	1	1		0	0		0	0		0	M	E	S		17	34
AFLA_126840-t26_1-p1	Classical secretion pathway: Extracellular	0	1	1		0	0		0	0		0	M	E	S		19.875	159
AFLA_126850-t26_1-p1	Classical secretion pathway: Extracellular	0	1	1		0	0		0	0		0	E	C	S		19.5	43.3333
AFLA_126860-t26_1-p1	Classical secretion pathway: Extracellular	0	1	1		0	0		0	0		0	E	E	S		22.871	101.286
AFLA_126870-t26_1-p1	Classical secretion pathway: Extracellular	1	1	1		0	0		0	0		0	E	E	S		21.889	39.4
AFLA_126920-t26_1-p1	Classical secretion pathway: Extracellular	0	1	1		0	0		0	0		0	E	E	S		22.857	40
AFLA_127130-t26_1-p1	Classical secretion pathway: Extracellular	1	1	1		0	0		0	0		0	E	L	S		22.667	47.6
AFLA_127190-t26_1-p1	Classical secretion pathway: Extracellular	0	1	1		0	0		0	0		0	E	M	S		27.379	33.0833
AFLA_127510-t26_1-p1	Classical secretion pathway: Extracellular	0	0	1		0	0		0	0		0	E	P	S		24.105	41.6364
AFLA_127540-t26_1-p1	Classical secretion pathway: Extracellular	0	1	1		0	0		0	0		0	E	P	S		21.657	39.8947
AFLA_127620-t26_1-p1	Classical secretion pathway: Extracellular	0	1	1		0	0		0	0		0	C	E	S		21	31.5
AFLA_127930-t26_1-p1	Classical secretion pathway: Extracellular	1	1	1		0	0		0	0		0	E	E	S		19.278	34.7
AFLA_127950-t26_1-p1	Classical secretion pathway: Extracellular	0	1	1		0	0		0	0		0	E	E	S		25	34.375
AFLA_128480-t26_1-p1	Classical secretion pathway: Extracellular	1	1	1		0	0		0	0		0	E	E	S		22.205	72.1667
AFLA_128610-t26_1-p1	Classical secretion pathway: Extracellular	1	1	1		0	0		0	0		0	E	L	S		24.053	50.7778
AFLA_128870-t26_1-p1	Classical secretion pathway: Extracellular	1	1	1		0	0		0	0		0	E	E	S		21.04	32.875
AFLA_129080-t26_1-p1	Classical secretion pathway: Extracellular	0	1	1		0	0		0	0		0	E	E	S		26.571	46.5
AFLA_129230-t26_1-p1	Classical secretion pathway: Extracellular	1	1	1		0	0		0	0		0	E	E	S		24.895	52.5556
AFLA_131460-t26_1-p1	Classical secretion pathway: Extracellular	0	1	1		0	0		0	0		0	E	E	S		21.2	26.5
AFLA_131570-t26_1-p1	Classical secretion pathway: Extracellular	1	1	1		0	0		0	0		0	E	E	S		21.667	54.1667
AFLA_131770-t26_1-p1	Classical secretion pathway: Extracellular	1	1	1		0	0		0	0		0	E	E	S		22.789	54.125
AFLA_131820-t26_1-p1	Classical secretion pathway: Extracellular	0	1	1		0	0		0	0		0	E	E	S		21.611	64.8333
AFLA_131910-t26_1-p1	Classical secretion pathway: Extracellular	1	1	1		0	0		0	0		0	E	E	S		19.864	54.625
AFLA_132020-t26_1-p1	Classical secretion pathway: Extracellular	0	1	1		0	0		0	0		0	E	E	S		21.875	43.75
AFLA_132110-t26_1-p1	Classical secretion pathway: Extracellular	0	1	1		0	0		0	0		0	E	E	S		21.826	35.8571
AFLA_132650-t26_1-p1	Classical secretion pathway: Extracellular	0	0	1		0	0		0	0		0	E	M	S		20.583	49.4
AFLA_132770-t26_1-p1	Classical secretion pathway: Extracellular	1	1	1		0	0		0	0		0	E	E	S		23.913	61.1111
AFLA_132930-t26_1-p1	Classical secretion pathway: Extracellular	0	1	1		0	0		0	0		0	E	E	S		50.75	50.75
AFLA_133630-t26_1-p1	Classical secretion pathway: Extracellular	0	1	1		0	0		0	0		0	E	E	S		18.636	45.5556
AFLA_133640-t26_1-p1	Classical secretion pathway: Extracellular	0	1	1		0	0		0	0		0	E	E	S		18.108	47.8571
AFLA_133710-t26_1-p1	Classical secretion pathway: Extracellular	0	0	1		0	0		0	0		0	M	E	S		25.467	47.75
AFLA_134170-t26_1-p1	Classical secretion pathway: Extracellular	1	1	1		0	0		0	0		0	E	E	S		25	35
AFLA_134850-t26_1-p1	Classical secretion pathway: Extracellular	0	0	1		0	0		0	0		0	E	E	M		19.75	31.6
AFLA_135210-t26_1-p1	Classical secretion pathway: Extracellular	1	1	1		0	0		0	0		0	E	E	S		19.286	33.75
AFLA_135310-t26_1-p1	Classical secretion pathway: Extracellular	0	1	1		0	0		0	0		0	E	M	S		32	64
AFLA_135400-t26_1-p1	Classical secretion pathway: Extracellular	1	1	1		0	0		0	0		0	E	C	S		21.125	56.3333
AFLA_135590-t26_1-p1	Classical secretion pathway: Extracellular	0	1	1		0	0		0	0		0	E	E	S		18.4	92
AFLA_136250-t26_1-p1	Classical secretion pathway: Extracellular	0	1	1		0	0		0	0		0	M	E	S		31.2	52
AFLA_136270-t26_1-p1	Classical secretion pathway: Extracellular	0	1	1		0	0		0	0		0	E	E	S		22.375	44.75
AFLA_136480-t26_1-p1	Classical secretion pathway: Extracellular	1	1	1		0	0		0	0		0	E	E	S		20.889	47
AFLA_136670-t26_1-p1	Classical secretion pathway: Extracellular	0	1	1		0	0		0	0		0	E	E	S		24.04	37.5625
AFLA_136880-t26_1-p1	Classical secretion pathway: Extracellular	0	1	1		0	0		0	0		0	CK	E	S		29.8	42.5714
AFLA_137180-t26_1-p1	Classical secretion pathway: Extracellular	0	1	1		0	0		0	0		0	E	E	S		25.929	51.8571
AFLA_137380-t26_1-p1	Classical secretion pathway: Extracellular	0	1	1		0	0		0	0		0	E	M	S		26.333	39.5
AFLA_137790-t26_1-p1	Classical secretion pathway: Extracellular	0	1	1		0	0		0	0		0	M	E	S		24	33.6
AFLA_137880-t26_1-p1	Classical secretion pathway: Extracellular	1	1	1		0	0		0	0		0	E	E	S		30.2	50.3333
AFLA_137910-t26_1-p1	Classical secretion pathway: Extracellular	0	1	1		0	0		0	0		0	E	L	S		21.875	50
AFLA_138050-t26_1-p1	Classical secretion pathway: Extracellular	0	0	1		0	0		0	0		0	E	M	S		20.192	37.5
AFLA_138090-t26_1-p1	Classical secretion pathway: Extracellular	1	1	1		0	0		0	0		0	E	E	S		23.306	38.1364
AFLA_138110-t26_1-p1	Classical secretion pathway: Extracellular	0	1	1		0	0		0	0		0	E	E	S		19.773	54.375
AFLA_138150-t26_1-p1	Classical secretion pathway: Extracellular	0	1	1		0	0		0	0		0	E	E	S		24	26.6667
AFLA_138170-t26_1-p1	Classical secretion pathway: Extracellular	0	1	1		0	0		0	0		0	E	C	S		20.25	50.625
AFLA_138180-t26_1-p1	Classical secretion pathway: Extracellular	0	1	1		0	0		0	0		0	E	E	S		16.636	26.1429
AFLA_138230-t26_1-p1	Classical secretion pathway: Extracellular	0	1	1		0	0		0	0		0	E	E	S		23.455	39.6923
AFLA_138310-t26_1-p1	Classical secretion pathway: Extracellular	0	1	1		0	0		0	0		0	E	E	S		20	45
AFLA_138360-t26_1-p1	Classical secretion pathway: Extracellular	0	1	1		0	0		0	0		0	E	E	S		31.25	35.7143
AFLA_138380-t26_1-p1	Classical secretion pathway: Extracellular	1	1	1		0	0		0	0		0	E	E	S		26.556	29.875
AFLA_138460-t26_1-p1	Classical secretion pathway: Extracellular	0	0	1		0	0		0	0		0	E	M	S		20.36	46.2727
AFLA_138570-t26_1-p1	Classical secretion pathway: Extracellular	0	1	1		0	0		0	0		0	E	E	S		27.167	38.3529
AFLA_138690-t26_1-p1	Classical secretion pathway: Extracellular	0	1	1		0	0		0	0		0	E	E	S		15.5	31
AFLA_138790-t26_1-p1	Classical secretion pathway: Extracellular	1	1	1		0	0		0	0		0	E	C	S		26.889	24.2
AFLA_138840-t26_1-p1	Classical secretion pathway: Extracellular	0	1	1		0	0		0	0		0	E	C	S		18.647	45.2857
AFLA_139000-t26_1-p1	Classical secretion pathway: Extracellular	0	1	1		0	0		0	0		0	E	E	S		20.429	47.6667
AFLA_139050-t26_1-p1	Classical secretion pathway: Extracellular	0	1	1		0	0		0	0		0	E	E	S		18	27
AFLA_139190-t26_1-p1	Classical secretion pathway: Extracellular	0	0	1		0	0		0	0		0	E	M	S		27.957	49.4615
AFLA_139470-t26_1-p1	Classical secretion pathway: Extracellular	1	1	1		0	0		0	0		0	E	ER	S		18.958	50.5556
AFLA_139530-t26_1-p1	Classical secretion pathway: Extracellular	0	1	1		0	0		0	0		0	E	ER	S		20	40
AFLA_139580-t26_1-p1	Classical secretion pathway: Extracellular	0	1	1		0	0		0	0		0	E	E	S		22.476	42.9091
AFLA_139590-t26_1-p1	Classical secretion pathway: Extracellular	0	1	1		0	0		0	0		0	E	E	S		23.786	66.6
AFLA_139640-t26_1-p1	Classical secretion pathway: Extracellular	0	0	1		0	0		0	0		0	E	M	S		25.2	63
AFLA_002900-t26_1-p1	Non-classical secretion pathway: Extracellular, Direct experimental evidence for secretion	1	0	0		0	0		0	0		0	C	C	_		22.519	44.2182
AFLA_005320-t26_1-p1	Non-classical secretion pathway: Extracellular, Direct experimental evidence for secretion	1	0	0		0	0		0	0		0	C	N	_		23.807	51.9
AFLA_008560-t26_1-p1	Non-classical secretion pathway: Extracellular, Direct experimental evidence for secretion	1	0	0		0	0		0	0		0	C	E	_		22.29	40.6471
AFLA_010000-t26_1-p1	Non-classical secretion pathway: Extracellular, Direct experimental evidence for secretion	1	0	0		0	0		0	0		0	P	P	_		23.573	47.1463
AFLA_019980-t26_1-p1	Non-classical secretion pathway: Extracellular, Direct experimental evidence for secretion	1	0	0		0	0		0	0		0	C	P	_		21.8	39.24
AFLA_021000-t26_1-p1	Non-classical secretion pathway: Extracellular, Direct experimental evidence for secretion	1	0	0		0	0		0	0		0	M	M	M		24.182	53.2
AFLA_023820-t26_1-p1	Non-classical secretion pathway: Extracellular, Direct experimental evidence for secretion	1	0	0		0	0		0	0		0	E	E	_		20.667	31
AFLA_024930-t26_1-p1	Non-classical secretion pathway: Extracellular, Direct experimental evidence for secretion	1	0	0		0	0		0	0		0	N	E	_		21.643	43.2857
AFLA_024940-t26_1-p1	Non-classical secretion pathway: Extracellular, Direct experimental evidence for secretion	1	0	0		0	0		0	0		0	M	N	M		28.9	72.25
AFLA_024950-t26_1-p1	Non-classical secretion pathway: Extracellular, Direct experimental evidence for secretion	1	0	0		0	0		0	0		0	C	C	_		23.5	37.6
AFLA_024960-t26_1-p1	Non-classical secretion pathway: Extracellular, Direct experimental evidence for secretion	1	0	0		0	0		0	0		0	M	M	M		28.5	38
AFLA_024980-t26_1-p1	Non-classical secretion pathway: Extracellular, Direct experimental evidence for secretion	1	0	0		0	0		0	0		0	CK	C	_		24.75	34.9412
AFLA_028940-t26_1-p1	Non-classical secretion pathway: Extracellular, Direct experimental evidence for secretion	1	0	0		0	0		0	0		0	N	N	_		30.25	138.286
AFLA_038700-t26_1-p1	Non-classical secretion pathway: Extracellular, Direct experimental evidence for secretion	1	0	0		0	0		0	0		0	E	E	S		30.5	42.7
AFLA_039570-t26_1-p1	Non-classical secretion pathway: Extracellular, Direct experimental evidence for secretion	1	0	0		0	0		0	0		0	E	E	_		22.794	48.4375
AFLA_040800-t26_1-p1	Non-classical secretion pathway: Extracellular, Direct experimental evidence for secretion	1	0	0		0	0		0	0		0	E	E	_		23.381	44.6364
AFLA_053870-t26_1-p1	Non-classical secretion pathway: Extracellular, Direct experimental evidence for secretion	1	0	0		0	0		0	0		0	P	N	_		24.125	44.5385
AFLA_054090-t26_1-p1	Non-classical secretion pathway: Extracellular, Direct experimental evidence for secretion	1	0	0		0	0		0	0		0	C	C	_		23.189	47.6667
AFLA_055790-t26_1-p1	Non-classical secretion pathway: Extracellular, Direct experimental evidence for secretion	1	0	0		0	0		0	0		0	P	N	_		26.964	43.1429
AFLA_058600-t26_1-p1	Non-classical secretion pathway: Extracellular, Direct experimental evidence for secretion	1	0	0		0	0		0	0		0	E	E	_		21.75	34.8
AFLA_062820-t26_1-p1	Non-classical secretion pathway: Extracellular, Direct experimental evidence for secretion	1	0	0		0	0		0	0		0	C	C	_		24.548	49.0962
AFLA_066550-t26_1-p1	Non-classical secretion pathway: Extracellular, Direct experimental evidence for secretion	1	0	0		0	0		0	0		0	C	C	_		22.412	54.4286
AFLA_074820-t26_1-p1	Non-classical secretion pathway: Extracellular, Direct experimental evidence for secretion	1	0	0		0	0		0	0		0	E	E	S		21.759	45.0714
AFLA_096770-t26_1-p1	Non-classical secretion pathway: Extracellular, Direct experimental evidence for secretion	1	0	0		0	0		0	0		0	M	M	M		23.675	59.1875
AFLA_099000-t26_1-p1	Non-classical secretion pathway: Extracellular, Direct experimental evidence for secretion	1	0	0		0	0		0	0		0	C	C	_		30.8	51.3333
AFLA_105450-t26_1-p1	Non-classical secretion pathway: Extracellular, Direct experimental evidence for secretion	1	0	0		0	0		0	0		0	CK	N	_		23.349	45.8333
AFLA_116120-t26_1-p1	Non-classical secretion pathway: Extracellular, Direct experimental evidence for secretion	1	0	0		0	0		0	0		0	CK	C	_		22.535	37.2692
AFLA_118450-t26_1-p1	Non-classical secretion pathway: Extracellular, Direct experimental evidence for secretion	1	0	0		0	0		0	0		0	E	E	_		21.906	38.9444
AFLA_118940-t26_1-p1	Non-classical secretion pathway: Extracellular, Direct experimental evidence for secretion	1	0	0		0	0		0	0		0	CK	R	_		24.356	42.4138
AFLA_119780-t26_1-p1	Non-classical secretion pathway: Extracellular, Direct experimental evidence for secretion	1	0	0		0	0		0	0		0	CN	C	_		28.4	31.5556
AFLA_126710-t26_1-p1	Non-classical secretion pathway: Extracellular, Direct experimental evidence for secretion	1	0	0		0	0		0	0		0	P	N	_		23.632	44.7321
AFLA_128060-t26_1-p1	Non-classical secretion pathway: Extracellular, Direct experimental evidence for secretion	1	0	0		0	0		0	0		0	C	C	_		24.913	50.8039
AFLA_137870-t26_1-p1	Non-classical secretion pathway: Extracellular, Direct experimental evidence for secretion	1	0	0		0	0		0	0		0	C	N	_		22.762	53.1111
AFLA_066140-t26_1-p1	Non-classical secretion pathway: Extracellular, Ortholog of experimentally indentified secreted fungal protein (OrthoMCL)	0	0	0		0	0		0	0		0	E	E	M		27.385	59.3333
AFLA_074280-t26_1-p1	Non-classical secretion pathway: Extracellular, Ortholog of experimentally indentified secreted fungal protein (OrthoMCL)	0	0	0		0	0		0	0		0	E	E	_		22.833	45.6667
AFLA_125540-t26_1-p1	Non-classical secretion pathway: Extracellular, Ortholog of experimentally indentified secreted fungal protein (OrthoMCL)	0	0	0		0	0		0	0		0	E	E	_		23.385	38
AFLA_135700-t26_1-p1	Non-classical secretion pathway: Extracellular, Ortholog of experimentally indentified secreted fungal protein (OrthoMCL)	0	0	0		0	0		0	0		0	E	E	M		23.889	35.8333
AFLA_000350-t26_1-p1	Classical secretion pathway: Cell membrane	0	0	0		1	1		0	0		0	P	P	M		43.125	38.3333
AFLA_000530-t26_1-p1	Classical secretion pathway: Cell membrane	0	0	0		1	1		0	0		0	P	P	_		22.941	130
AFLA_000560-t26_1-p1	Classical secretion pathway: Cell membrane	0	0	0		0	1		0	0		0	P	P	_		25.667	57.75
AFLA_000590-t26_1-p1	Classical secretion pathway: Cell membrane	0	0	0		1	1		0	0		0	P	P	_		45	78.75
AFLA_000600-t26_1-p1	Classical secretion pathway: Cell membrane	0	0	0		1	1		0	0		0	P	P	_		31.313	50.1
AFLA_000650-t26_1-p1	Classical secretion pathway: Cell membrane	0	0	0		1	1		0	0		0	P	P	_		28.947	61.1111
AFLA_000760-t26_1-p1	Classical secretion pathway: Cell membrane	0	0	1		1	1		0	0		0	P	ER	S		29.706	84.1667
AFLA_000780-t26_1-p1	Classical secretion pathway: Cell membrane	0	0	0		1	1		1	1		0	P	P	S		28.2	70.5
AFLA_000820-t26_1-p1	Classical secretion pathway: Cell membrane	0	0	0		1	1		0	0		0	P	P	_		26.353	74.6667
AFLA_000840-t26_1-p1	Classical secretion pathway: Cell membrane	0	0	0		1	1		0	0		0	P	P	_		26.762	62.4444
AFLA_000900-t26_1-p1	Classical secretion pathway: Cell membrane	0	0	0		1	1		0	0		0	P	P	S		29.417	70.6
AFLA_000930-t26_1-p1	Classical secretion pathway: Cell membrane	0	0	0		0	1		0	0		0	P	M	S		23.069	83.625
AFLA_000950-t26_1-p1	Classical secretion pathway: Cell membrane	0	0	0		1	1		0	0		0	P	M	S		21.333	64
AFLA_000970-t26_1-p1	Classical secretion pathway: Cell membrane	0	0	0		1	1		0	0		0	P	P	_		29.158	61.5556
AFLA_001000-t26_1-p1	Classical secretion pathway: Cell membrane	0	1	1		1	1		0	0		0	E	P	S		23.64	42.2143
AFLA_001050-t26_1-p1	Classical secretion pathway: Cell membrane	0	0	0		1	1		0	0		0	P	P	M		28	52.8889
AFLA_001070-t26_1-p1	Classical secretion pathway: Cell membrane	0	0	0		1	1		0	0		0	P	P	S		24.519	50.9231
AFLA_001180-t26_1-p1	Classical secretion pathway: Cell membrane	0	0	0		1	1		0	0		0	P	P	_		31.667	110.833
AFLA_001190-t26_1-p1	Classical secretion pathway: Cell membrane	0	0	0		1	1		0	0		0	P	P	S		28.933	72.3333
AFLA_001250-t26_1-p1	Classical secretion pathway: Cell membrane	0	0	0		1	1		0	0		0	P	P	S		28.389	85.1667
AFLA_001260-t26_1-p1	Classical secretion pathway: Cell membrane	0	0	0		1	1		0	0		0	P	P	_		34.6	86.5
AFLA_001290-t26_1-p1	Classical secretion pathway: Cell membrane	0	0	0		1	1		0	0		0	P	P	_		32	64
AFLA_001300-t26_1-p1	Classical secretion pathway: Cell membrane	0	0	0		1	1		0	0		0	P	P	_		31.636	58
AFLA_001370-t26_1-p1	Classical secretion pathway: Cell membrane	0	0	0		1	1		0	0		0	P	G	S		39.25	52.3333
AFLA_001480-t26_1-p1	Classical secretion pathway: Cell membrane	0	1	1		1	1		0	0		0	E	P	S		30.125	60.25
AFLA_001500-t26_1-p1	Classical secretion pathway: Cell membrane	0	0	0		1	1		0	0		0	P	G	S		38.6	48.25
AFLA_001520-t26_1-p1	Classical secretion pathway: Cell membrane	0	0	0		1	1		0	0		0	P	P	S		37.4	46.75
AFLA_001650-t26_1-p1	Classical secretion pathway: Cell membrane	0	0	0		1	1		0	0		0	P	P	_		21.68	60.2222
AFLA_001680-t26_1-p1	Classical secretion pathway: Cell membrane	0	1	1		1	1		0	0		0	P	ER	S		24.455	53.8
AFLA_001740-t26_1-p1	Classical secretion pathway: Cell membrane	0	0	0		1	1		0	0		0	P	P	_		32.529	55.3
AFLA_001790-t26_1-p1	Classical secretion pathway: Cell membrane	0	0	0		1	1		0	0		0	P	P	_		32.938	87.8333
AFLA_001890-t26_1-p1	Classical secretion pathway: Cell membrane	0	0	0		0	1		0	0		0	E	P	S		20.405	42.85
AFLA_001900-t26_1-p1	Classical secretion pathway: Cell membrane	0	0	0		1	1		0	0		0	P	ER	S		24.969	57.0714
AFLA_001910-t26_1-p1	Classical secretion pathway: Cell membrane	0	0	0		1	1		0	0		0	P	P	M		38.667	58
AFLA_002120-t26_1-p1	Classical secretion pathway: Cell membrane	0	0	0		1	1		0	0		0	P	P	S		27.25	36.3333
AFLA_002190-t26_1-p1	Classical secretion pathway: Cell membrane	0	0	0		1	1		0	0		0	P	P	S		26.5	53
AFLA_002210-t26_1-p1	Classical secretion pathway: Cell membrane	0	0	0		0	1		0	0		0	P	E	S		29.3	58.6
AFLA_002220-t26_1-p1	Classical secretion pathway: Cell membrane	0	0	0		1	1		0	0		0	P	P	_		32.235	60.8889
AFLA_002330-t26_1-p1	Classical secretion pathway: Cell membrane	0	0	0		1	1		0	0		0	P	P	S		28.297	95.1818
AFLA_002590-t26_1-p1	Classical secretion pathway: Cell membrane	0	0	0		1	1		0	0		0	P	P	_		34.313	91.5
AFLA_002690-t26_1-p1	Classical secretion pathway: Cell membrane	0	1	1		1	1		0	0		0	E	P	S		26.375	42.2
AFLA_002700-t26_1-p1	Classical secretion pathway: Cell membrane	0	0	0		1	1		0	0		0	P	ER	S		31.5	56
AFLA_002930-t26_1-p1	Classical secretion pathway: Cell membrane	0	0	0		1	1		0	0		0	P	P	S		31.286	219
AFLA_002940-t26_1-p1	Classical secretion pathway: Cell membrane	0	1	1		1	1		0	0		0	E	P	S		28.438	35
AFLA_003000-t26_1-p1	Classical secretion pathway: Cell membrane	0	0	0		1	1		0	0		0	P	P	M		25.636	40.2857
AFLA_003050-t26_1-p1	Classical secretion pathway: Cell membrane	0	0	0		1	1		0	0		0	P	P	S		31.7	52.8333
AFLA_003070-t26_1-p1	Classical secretion pathway: Cell membrane	0	0	0		1	1		0	0		0	P	P	_		23.214	46.4286
AFLA_003130-t26_1-p1	Classical secretion pathway: Cell membrane	0	0	0		1	1		0	0		0	P	P	S		30.895	146.75
AFLA_003260-t26_1-p1	Classical secretion pathway: Cell membrane	0	0	0		1	1		0	0		0	P	P	_		28.778	74
AFLA_003370-t26_1-p1	Classical secretion pathway: Cell membrane	0	0	1		1	1		0	0		0	P	P	S		28	84
AFLA_003450-t26_1-p1	Classical secretion pathway: Cell membrane	0	0	0		1	1		0	0		0	P	P	_		29.412	41.6667
AFLA_003720-t26_1-p1	Classical secretion pathway: Cell membrane	0	0	0		1	1		0	0		0	P	P	S		26.438	70.5
AFLA_003830-t26_1-p1	Classical secretion pathway: Cell membrane	0	0	0		1	1		0	0		0	P	P	_		25.762	49.1818
AFLA_004240-t26_1-p1	Classical secretion pathway: Cell membrane	0	1	0		1	1		0	0		0	P	P	S		20.688	55.1667
AFLA_004440-t26_1-p1	Classical secretion pathway: Cell membrane	0	0	0		1	1		0	0		0	P	P	_		25.3	66.5789
AFLA_004500-t26_1-p1	Classical secretion pathway: Cell membrane	0	0	0		1	1		0	0		0	P	P	M		30.567	70.5385
AFLA_004580-t26_1-p1	Classical secretion pathway: Cell membrane	0	0	0		1	1		0	0		0	P	M	S		36.25	72.5
AFLA_004640-t26_1-p1	Classical secretion pathway: Cell membrane	0	1	1		1	1		0	0		0	E	P	S		25.583	47.2308
AFLA_004680-t26_1-p1	Classical secretion pathway: Cell membrane	0	0	0		0	1		0	0		0	P	E	S		17.333
AFLA_004910-t26_1-p1	Classical secretion pathway: Cell membrane	0	0	0		1	1		0	0		0	P	P	M		35.933	89.8333
AFLA_004970-t26_1-p1	Classical secretion pathway: Cell membrane	0	0	0		1	1		0	0		0	P	P	_		31.455	57.6667
AFLA_005310-t26_1-p1	Classical secretion pathway: Cell membrane	0	0	0		1	1		0	0		0	P	P	S		29.692	55.1429
AFLA_005480-t26_1-p1	Classical secretion pathway: Cell membrane	0	0	0		1	1		0	0		0	P	P	_		28.423	73.9
AFLA_005510-t26_1-p1	Classical secretion pathway: Cell membrane	0	0	0		1	1		0	0		0	P	G	S		29.471	55.6667
AFLA_005540-t26_1-p1	Classical secretion pathway: Cell membrane	0	0	0		1	1		0	0		0	P	P	S		25.85	86.1667
AFLA_005560-t26_1-p1	Classical secretion pathway: Cell membrane	0	0	0		1	1		0	0		0	P	P	_		37.4	62.3333
AFLA_005650-t26_1-p1	Classical secretion pathway: Cell membrane	0	0	0		1	1		0	0		0	P	P	_		29	65.25
AFLA_005690-t26_1-p1	Classical secretion pathway: Cell membrane	0	0	0		1	1		0	0		0	P	P	_		29.696	42.6875
AFLA_005950-t26_1-p1	Classical secretion pathway: Cell membrane	0	0	0		0	1		0	0		0	P	V	S		45.5	91
AFLA_005980-t26_1-p1	Classical secretion pathway: Cell membrane	0	1	1		1	1		0	0		0	P	P	S		23.333	52.5
AFLA_006320-t26_1-p1	Classical secretion pathway: Cell membrane	0	0	0		1	1		0	0		0	P	P	S		38	88.6667
AFLA_006360-t26_1-p1	Classical secretion pathway: Cell membrane	0	0	0		1	1		0	0		0	P	P	_		24.854	63.6875
AFLA_006620-t26_1-p1	Classical secretion pathway: Cell membrane	0	0	0		1	1		0	0		0	P	P	_		18.815	42.3333
AFLA_006630-t26_1-p1	Classical secretion pathway: Cell membrane	0	0	0		1	1		0	0		0	P	P	S		33.727	46.375
AFLA_006880-t26_1-p1	Classical secretion pathway: Cell membrane	0	0	0		1	1		0	0		0	E	P	S		30	60
AFLA_006920-t26_1-p1	Classical secretion pathway: Cell membrane	0	0	0		1	1		0	0		0	P	P	_		26.75	85.6
AFLA_007050-t26_1-p1	Classical secretion pathway: Cell membrane	0	0	0		1	1		0	0		0	P	M	S		38.5	51.3333
AFLA_007060-t26_1-p1	Classical secretion pathway: Cell membrane	0	0	0		1	1		0	0		0	P	P	_		26.714	70.125
AFLA_007180-t26_1-p1	Classical secretion pathway: Cell membrane	0	0	0		1	1		0	0		0	P	P	M		38.7	64.5
AFLA_007230-t26_1-p1	Classical secretion pathway: Cell membrane	0	0	0		1	1		0	0		0	P	ER	S		47.75	191
AFLA_007380-t26_1-p1	Classical secretion pathway: Cell membrane	0	0	0		1	1		0	0		0	P	P	_		26.45	88.1667
AFLA_007390-t26_1-p1	Classical secretion pathway: Cell membrane	0	0	0		0	1		0	0		0	P	P	_		19.619	41.2
AFLA_007440-t26_1-p1	Classical secretion pathway: Cell membrane	0	0	0		1	1		0	0		0	P	P	S		25.8	64.5
AFLA_007570-t26_1-p1	Classical secretion pathway: Cell membrane	0	0	0		1	1		0	0		0	P	P	S		31.333	75.2
AFLA_007600-t26_1-p1	Classical secretion pathway: Cell membrane	0	0	0		1	1		0	0		0	P	P	_		28.321	61
AFLA_007670-t26_1-p1	Classical secretion pathway: Cell membrane	0	0	0		1	1		0	0		0	P	ER	S		28.667	51.6
AFLA_007790-t26_1-p1	Classical secretion pathway: Cell membrane	0	0	0		1	1		0	0		0	P	P	_		27.684	65.75
AFLA_007860-t26_1-p1	Classical secretion pathway: Cell membrane	0	0	0		1	1		0	0		0	P	P	_		31.471	48.6364
AFLA_007920-t26_1-p1	Classical secretion pathway: Cell membrane	0	0	0		0	1		0	0		0	P	P	M		23.552	52.5385
AFLA_008000-t26_1-p1	Classical secretion pathway: Cell membrane	0	0	0		1	1		0	0		0	P	P	S		22.3	44.6
AFLA_008100-t26_1-p1	Classical secretion pathway: Cell membrane	0	0	0		1	1		0	0		0	C	P	S		22.846	42.4286
AFLA_008130-t26_1-p1	Classical secretion pathway: Cell membrane	0	0	0		1	1		0	0		0	P	P	_		24.75	70.7143
AFLA_008190-t26_1-p1	Classical secretion pathway: Cell membrane	0	0	0		1	1		0	0		0	P	P	_		21.333	64
AFLA_008250-t26_1-p1	Classical secretion pathway: Cell membrane	0	0	0		1	1		0	0		0	P	P	_		27.25	77.8571
AFLA_008330-t26_1-p1	Classical secretion pathway: Cell membrane	0	0	0		1	1		0	0		0	P	ER	S		25.5	51
AFLA_008370-t26_1-p1	Classical secretion pathway: Cell membrane	0	0	0		1	1		0	0		0	P	P	_		31.889	47.8333
AFLA_008390-t26_1-p1	Classical secretion pathway: Cell membrane	0	0	0		1	1		0	0		0	P	P	_		22.75	52
AFLA_008430-t26_1-p1	Classical secretion pathway: Cell membrane	0	0	0		1	1		0	0		0	P	P	S		25.231	82
AFLA_008640-t26_1-p1	Classical secretion pathway: Cell membrane	0	0	0		1	1		0	0		0	P	P	M		26.571	46.5
AFLA_008760-t26_1-p1	Classical secretion pathway: Cell membrane	0	0	0		1	1		0	0		0	P	P	S		29.222	57.1739
AFLA_008850-t26_1-p1	Classical secretion pathway: Cell membrane	0	0	0		1	1		0	0		0	P	P	_		32.778	84.2857
AFLA_008940-t26_1-p1	Classical secretion pathway: Cell membrane	0	0	0		1	1		0	0		0	P	P	_		25.091	55.2
AFLA_009170-t26_1-p1	Classical secretion pathway: Cell membrane	0	0	0		1	1		0	0		0	P	P	_		26.769	69.6
AFLA_009180-t26_1-p1	Classical secretion pathway: Cell membrane	0	0	0		1	1		0	0		0	P	P	S		35	52.5
AFLA_009200-t26_1-p1	Classical secretion pathway: Cell membrane	0	0	0		1	1		0	0		0	P	P	_		26.294	37.25
AFLA_009280-t26_1-p1	Classical secretion pathway: Cell membrane	0	0	0		0	1		0	0		0	P	P	_		28.6	59.5833
AFLA_009290-t26_1-p1	Classical secretion pathway: Cell membrane	0	0	0		0	1		0	0		0	P	P	_		22.5	63
AFLA_009510-t26_1-p1	Classical secretion pathway: Cell membrane	0	0	0		1	1		0	0		0	P	P	_		28.208	61.5455
AFLA_009570-t26_1-p1	Classical secretion pathway: Cell membrane	0	0	0		1	1		0	0		0	P	P	_		28.476	46
AFLA_009600-t26_1-p1	Classical secretion pathway: Cell membrane	0	0	0		1	1		0	0		0	P	P	M		25.857	60.3333
AFLA_009750-t26_1-p1	Classical secretion pathway: Cell membrane	0	0	0		1	1		0	0		0	P	P	S		28.706	48.8
AFLA_009790-t26_1-p1	Classical secretion pathway: Cell membrane	0	0	0		1	1		0	0		0	P	ER	S		28	56
AFLA_009800-t26_1-p1	Classical secretion pathway: Cell membrane	0	0	0		1	1		0	0		0	P	P	_		25.857	45.25
AFLA_009860-t26_1-p1	Classical secretion pathway: Cell membrane	0	0	0		1	1		0	0		0	P	ER	S		29.071	81.4
AFLA_009900-t26_1-p1	Classical secretion pathway: Cell membrane	0	0	0		1	1		0	0		0	P	P	_		24.25	58.2
AFLA_009910-t26_1-p1	Classical secretion pathway: Cell membrane	0	0	0		1	1		0	0		0	P	P	S		23.083	46.1667
AFLA_009930-t26_1-p1	Classical secretion pathway: Cell membrane	0	0	1		1	1		0	0		0	P	V	S		27.909	51.1667
AFLA_009980-t26_1-p1	Classical secretion pathway: Cell membrane	0	0	0		1	1		0	0		0	P	P	_		31.39	75.7059
AFLA_010020-t26_1-p1	Classical secretion pathway: Cell membrane	0	0	0		0	1		0	0		0	P	P	M		22.678	51.4615
AFLA_010100-t26_1-p1	Classical secretion pathway: Cell membrane	0	0	0		1	1		0	0		0	P	ER	S		46	61.3333
AFLA_010140-t26_1-p1	Classical secretion pathway: Cell membrane	0	0	0		1	1		0	0		0	P	P	S		29	58
AFLA_010280-t26_1-p1	Classical secretion pathway: Cell membrane	0	0	1		0	1		0	0		0	P	L	S		26.5	35.3333
AFLA_010300-t26_1-p1	Classical secretion pathway: Cell membrane	0	0	0		1	1		0	0		0	P	L	S		26.333	105.333
AFLA_010480-t26_1-p1	Classical secretion pathway: Cell membrane	0	0	0		1	1		0	0		0	P	P	_		25.458	76.375
AFLA_010530-t26_1-p1	Classical secretion pathway: Cell membrane	0	0	0		0	1		0	0		0	P	P	_		25.75	51.5
AFLA_010640-t26_1-p1	Classical secretion pathway: Cell membrane	0	0	0		1	1		0	0		0	P	P	_		31.316	74.375
AFLA_010670-t26_1-p1	Classical secretion pathway: Cell membrane	0	0	0		1	1		0	0		0	M	P	S		31	41.3333
AFLA_010690-t26_1-p1	Classical secretion pathway: Cell membrane	0	0	0		1	1		0	0		0	P	P	_		26.105	82.6667
AFLA_010800-t26_1-p1	Classical secretion pathway: Cell membrane	0	0	0		1	1		0	0		0	P	P	S		31.25	46.875
AFLA_010970-t26_1-p1	Classical secretion pathway: Cell membrane	0	0	0		1	1		0	0		0	P	P	_		27.947	48.2727
AFLA_011050-t26_1-p1	Classical secretion pathway: Cell membrane	0	0	0		0	1		0	0		0	P	P	S		25	50
AFLA_011090-t26_1-p1	Classical secretion pathway: Cell membrane	0	0	0		1	1		0	0		0	P	P	_		28.278	72.7143
AFLA_011330-t26_1-p1	Classical secretion pathway: Cell membrane	0	0	0		1	1		0	0		0	P	P	_		34.667	74.2857
AFLA_011390-t26_1-p1	Classical secretion pathway: Cell membrane	0	0	0		0	1		0	0		0	P	P	S		32.333	48.5
AFLA_011400-t26_1-p1	Classical secretion pathway: Cell membrane	0	0	0		0	1		0	0		0	E	P	S		35.75	47.6667
AFLA_011410-t26_1-p1	Classical secretion pathway: Cell membrane	0	0	0		1	1		0	0		0	P	P	_		37.8	31.5
AFLA_011470-t26_1-p1	Classical secretion pathway: Cell membrane	0	0	0		1	1		0	0		0	P	P	S		33.364	61.1667
AFLA_011490-t26_1-p1	Classical secretion pathway: Cell membrane	0	0	0		1	1		0	0		0	P	P	_		27.875	74.3333
AFLA_011540-t26_1-p1	Classical secretion pathway: Cell membrane	0	0	0		1	1		0	0		0	P	P	_		29	121.8
AFLA_011600-t26_1-p1	Classical secretion pathway: Cell membrane	0	0	0		1	1		0	0		0	P	P	_		30.917	53
AFLA_011710-t26_1-p1	Classical secretion pathway: Cell membrane	0	1	0		1	1		0	0		0	P	P	S		30	45
AFLA_011970-t26_1-p1	Classical secretion pathway: Cell membrane	0	0	0		1	1		0	0		0	P	P	S		25.857	49.3636
AFLA_012030-t26_1-p1	Classical secretion pathway: Cell membrane	0	0	0		1	1		0	0		0	P	P	_		29.824	63.375
AFLA_012120-t26_1-p1	Classical secretion pathway: Cell membrane	0	0	0		1	1		0	0		0	P	L	S		44.846	72.875
AFLA_012150-t26_1-p1	Classical secretion pathway: Cell membrane	0	1	0		1	1		0	0		0	P	L	S		22.154	96
AFLA_012910-t26_1-p1	Classical secretion pathway: Cell membrane	0	0	0		1	1		0	0		0	P	P	_		25.571	76.7143
AFLA_013020-t26_1-p1	Classical secretion pathway: Cell membrane	0	0	0		1	1		0	0		0	P	P	M		28.474	60.1111
AFLA_013060-t26_1-p1	Classical secretion pathway: Cell membrane	0	0	0		1	1		0	0		0	P	P	_		25.895	82
AFLA_013070-t26_1-p1	Classical secretion pathway: Cell membrane	0	0	1		1	1		0	0		0	P	ER	S		26.632	50.6
AFLA_013110-t26_1-p1	Classical secretion pathway: Cell membrane	0	0	0		1	1		0	0		0	P	G	S		38.429	44.8333
AFLA_013140-t26_1-p1	Classical secretion pathway: Cell membrane	0	0	1		0	1		0	0		0	P	M	S		32.25	64.5
AFLA_013250-t26_1-p1	Classical secretion pathway: Cell membrane	0	0	0		1	1		0	0		0	P	P	S		24.563	56.1429
AFLA_013330-t26_1-p1	Classical secretion pathway: Cell membrane	0	0	0		1	1		0	0		0	P	P	_		29.833	59.6667
AFLA_013370-t26_1-p1	Classical secretion pathway: Cell membrane	0	0	0		1	1		1	0		0	P	P	_		29	87
AFLA_013510-t26_1-p1	Classical secretion pathway: Cell membrane	0	0	0		1	1		0	0		0	P	P	_		24.545	60
AFLA_013580-t26_1-p1	Classical secretion pathway: Cell membrane	0	1	0		1	1		0	0		0	P	ER	S		29.313	58.625
AFLA_013610-t26_1-p1	Classical secretion pathway: Cell membrane	0	0	0		1	1		0	0		0	P	P	S		25.885	61.1818
AFLA_013690-t26_1-p1	Classical secretion pathway: Cell membrane	0	0	0		1	1		0	0		0	P	P	M		25.514	49.6111
AFLA_013700-t26_1-p1	Classical secretion pathway: Cell membrane	0	0	0		1	1		0	0		0	P	P	_		27.905	83.7143
AFLA_013720-t26_1-p1	Classical secretion pathway: Cell membrane	0	0	0		1	1		0	0		0	P	G	S		38.571	54
AFLA_013790-t26_1-p1	Classical secretion pathway: Cell membrane	0	0	0		1	1		0	0		0	P	P	S		47	35.25
AFLA_013800-t26_1-p1	Classical secretion pathway: Cell membrane	0	0	0		1	1		0	0		0	P	P	_		47.8	79.6667
AFLA_013820-t26_1-p1	Classical secretion pathway: Cell membrane	0	0	0		1	1		0	0		0	P	P	S		24.944	89.8
AFLA_013830-t26_1-p1	Classical secretion pathway: Cell membrane	0	0	0		1	1		0	0		0	P	P	S		48	48
AFLA_013840-t26_1-p1	Classical secretion pathway: Cell membrane	0	0	0		1	1		0	0		0	P	P	_		22.696	58
AFLA_014020-t26_1-p1	Classical secretion pathway: Cell membrane	0	1	1		1	1		0	0		0	P	P	S		48	41.1429
AFLA_014070-t26_1-p1	Classical secretion pathway: Cell membrane	0	0	0		1	1		0	0		0	P	P	M		24.611	49.2222
AFLA_014120-t26_1-p1	Classical secretion pathway: Cell membrane	0	0	0		1	1		0	0		0	P	P	_		21.846	43.6923
AFLA_014200-t26_1-p1	Classical secretion pathway: Cell membrane	0	0	0		1	1		0	0		0	P	P	_		23.957	68.875
AFLA_014210-t26_1-p1	Classical secretion pathway: Cell membrane	0	0	0		1	1		0	0		0	P	P	_		23.421	74.1667
AFLA_014270-t26_1-p1	Classical secretion pathway: Cell membrane	0	0	0		0	1		0	0		0	P	P	M		23.848	52.4667
AFLA_014280-t26_1-p1	Classical secretion pathway: Cell membrane	0	0	0		1	1		0	0		0	P	P	_		34.5	80.5
AFLA_014300-t26_1-p1	Classical secretion pathway: Cell membrane	0	0	0		1	1		0	0		0	P	P	S		29.692	42.8889
AFLA_014390-t26_1-p1	Classical secretion pathway: Cell membrane	0	0	0		1	1		0	0		0	P	P	_		20.259	49.7273
AFLA_014500-t26_1-p1	Classical secretion pathway: Cell membrane	0	0	0		1	1		0	0		0	P	P	_		27.433	58.7857
AFLA_014510-t26_1-p1	Classical secretion pathway: Cell membrane	0	0	0		1	1		0	0		0	P	P	_		23.923	77.75
AFLA_014570-t26_1-p1	Classical secretion pathway: Cell membrane	0	0	0		1	1		0	0		0	P	G	S		20.875	33.4
AFLA_014690-t26_1-p1	Classical secretion pathway: Cell membrane	0	1	1		1	1		0	0		0	P	P	S		23.818	43.6667
AFLA_015270-t26_1-p1	Classical secretion pathway: Cell membrane	0	0	0		1	1		0	0		0	P	P	_		32.882	62.1111
AFLA_015430-t26_1-p1	Classical secretion pathway: Cell membrane	0	0	0		1	1		0	0		0	P	M	S		52.667	79
AFLA_015450-t26_1-p1	Classical secretion pathway: Cell membrane	0	0	0		1	1		0	0		0	P	V	S		24.75	66
AFLA_015540-t26_1-p1	Classical secretion pathway: Cell membrane	0	0	0		1	1		0	0		0	P	P	S		28.231	52.4286
AFLA_015550-t26_1-p1	Classical secretion pathway: Cell membrane	0	0	0		1	1		0	0		0	P	V	S		24.524	73.5714
AFLA_015600-t26_1-p1	Classical secretion pathway: Cell membrane	0	0	0		1	1		0	0		0	P	P	_		26.391	55.1818
AFLA_015620-t26_1-p1	Classical secretion pathway: Cell membrane	0	0	0		1	1		0	0		0	P	ER	S		37.714	44
AFLA_015650-t26_1-p1	Classical secretion pathway: Cell membrane	0	0	0		1	1		0	0		0	P	P	_		25.636	62.6667
AFLA_015760-t26_1-p1	Classical secretion pathway: Cell membrane	0	0	0		1	1		0	0		0	P	P	S		26.059	55.375
AFLA_015770-t26_1-p1	Classical secretion pathway: Cell membrane	0	0	1		1	1		0	0		0	P	P	S		27.194	57.5882
AFLA_015820-t26_1-p1	Classical secretion pathway: Cell membrane	0	0	0		0	1		0	0		0	M	P	S		21	105
AFLA_015830-t26_1-p1	Classical secretion pathway: Cell membrane	0	0	0		1	1		0	0		0	P	V	S		30.333	91
AFLA_016200-t26_1-p1	Classical secretion pathway: Cell membrane	0	1	1		1	1		0	0		0	P	P	S		34.455	47.375
AFLA_016390-t26_1-p1	Classical secretion pathway: Cell membrane	0	0	0		1	1		0	0		0	P	P	_		32.818	60.1667
AFLA_016430-t26_1-p1	Classical secretion pathway: Cell membrane	0	0	0		1	1		0	0		0	P	P	S		23.818	43.6667
AFLA_016480-t26_1-p1	Classical secretion pathway: Cell membrane	0	0	0		0	1		0	0		0	P	P	S		33	99
AFLA_016670-t26_1-p1	Classical secretion pathway: Cell membrane	0	0	0		1	1		0	0		0	P	P	M		27.235	46.3
AFLA_016840-t26_1-p1	Classical secretion pathway: Cell membrane	0	0	0		1	1		0	0		0	P	P	_		29.742	70.9231
AFLA_017050-t26_1-p1	Classical secretion pathway: Cell membrane	0	0	0		1	1		0	0		0	P	P	_		24.143	72.4286
AFLA_017060-t26_1-p1	Classical secretion pathway: Cell membrane	0	0	0		1	1		0	0		0	P	P	S		32.857	46
AFLA_017160-t26_1-p1	Classical secretion pathway: Cell membrane	0	0	0		1	1		0	0		0	P	P	_		30.389	91.1667
AFLA_017340-t26_1-p1	Classical secretion pathway: Cell membrane	0	0	0		1	1		0	0		0	P	P	M		27.4	68.5
AFLA_017480-t26_1-p1	Classical secretion pathway: Cell membrane	0	1	1		0	1		1	1		0	E	P	S		22.571	94.8
AFLA_017600-t26_1-p1	Classical secretion pathway: Cell membrane	0	1	1		1	1		0	0		0	P	P	S		29.5	157.333
AFLA_017780-t26_1-p1	Classical secretion pathway: Cell membrane	0	0	0		1	1		1	0		0	P	P	_		31.84	53.0667
AFLA_017800-t26_1-p1	Classical secretion pathway: Cell membrane	0	0	0		1	1		0	0		0	P	P	_		28.833	346
AFLA_018070-t26_1-p1	Classical secretion pathway: Cell membrane	0	0	0		1	1		0	0		0	P	P	M		26.556	68.2857
AFLA_018240-t26_1-p1	Classical secretion pathway: Cell membrane	0	0	0		1	1		0	0		0	P	P	_		29.474	50.9091
AFLA_018460-t26_1-p1	Classical secretion pathway: Cell membrane	0	0	0		1	1		0	0		0	P	P	_		30.4	38
AFLA_018580-t26_1-p1	Classical secretion pathway: Cell membrane	0	0	0		1	1		0	0		0	P	P	_		26.5	132.5
AFLA_018680-t26_1-p1	Classical secretion pathway: Cell membrane	0	0	0		1	1		0	0		0	P	P	_		29.667	106.8
AFLA_018740-t26_1-p1	Classical secretion pathway: Cell membrane	0	0	0		1	1		0	0		0	P	P	_		21.706	41
AFLA_018750-t26_1-p1	Classical secretion pathway: Cell membrane	0	0	0		1	1		1	0		0	P	P	_		25.04	44.7143
AFLA_018790-t26_1-p1	Classical secretion pathway: Cell membrane	0	0	0		1	1		0	0		0	P	P	_		23.952	62.875
AFLA_018980-t26_1-p1	Classical secretion pathway: Cell membrane	0	0	0		0	1		0	0		0	E	P	S		34.143	39.8333
AFLA_019030-t26_1-p1	Classical secretion pathway: Cell membrane	0	1	1		0	1		0	0		0	P	M	S		39.5	79
AFLA_019240-t26_1-p1	Classical secretion pathway: Cell membrane	0	0	0		1	1		0	0		0	P	P	S		29.615	38.5
AFLA_019310-t26_1-p1	Classical secretion pathway: Cell membrane	1	1	1		0	1		0	1		0	E	E	S		22.926	36.4118
AFLA_019370-t26_1-p1	Classical secretion pathway: Cell membrane	0	0	0		1	1		0	0		0	P	P	_		27.556	124
AFLA_019430-t26_1-p1	Classical secretion pathway: Cell membrane	0	0	0		0	1		0	0		0	P	P	_		20.091	49.1111
AFLA_019460-t26_1-p1	Classical secretion pathway: Cell membrane	0	0	0		1	1		0	0		0	P	P	S		23.5	47
AFLA_019550-t26_1-p1	Classical secretion pathway: Cell membrane	0	0	0		1	1		0	0		0	P	P	_		31.333	94
AFLA_019570-t26_1-p1	Classical secretion pathway: Cell membrane	0	0	0		1	1		0	0		0	P	P	_		27.727	76.25
AFLA_019580-t26_1-p1	Classical secretion pathway: Cell membrane	0	0	0		1	1		0	0		0	P	P	S		24.889	89.6
AFLA_019630-t26_1-p1	Classical secretion pathway: Cell membrane	0	0	0		1	1		0	0		0	P	P	S		28.429	49.75
AFLA_019860-t26_1-p1	Classical secretion pathway: Cell membrane	0	0	0		1	1		0	0		0	P	P	S		34.857	97.6
AFLA_019910-t26_1-p1	Classical secretion pathway: Cell membrane	0	1	1		0	1		0	0		0	E	P	S		29.25	39
AFLA_019960-t26_1-p1	Classical secretion pathway: Cell membrane	0	0	0		1	1		0	0		0	P	P	S		34.8	58
AFLA_020070-t26_1-p1	Classical secretion pathway: Cell membrane	0	0	0		1	1		0	0		0	P	P	_		27.968	86.7
AFLA_020260-t26_1-p1	Classical secretion pathway: Cell membrane	0	0	0		1	1		0	0		0	P	P	M		24.593	49.1852
AFLA_020270-t26_1-p1	Classical secretion pathway: Cell membrane	0	0	0		1	1		0	0		0	P	P	S		31.9	79.75
AFLA_020340-t26_1-p1	Classical secretion pathway: Cell membrane	0	0	0		1	1		0	0		0	P	P	M		25.455	62.2222
AFLA_020360-t26_1-p1	Classical secretion pathway: Cell membrane	0	0	0		1	1		0	0		0	P	P	M		22.75	42.4667
AFLA_020820-t26_1-p1	Classical secretion pathway: Cell membrane	0	1	1		0	1		0	1		0	E	P	S		18.846	490
AFLA_020860-t26_1-p1	Classical secretion pathway: Cell membrane	0	0	0		1	1		0	0		0	P	ER	S		22	52.8
AFLA_020960-t26_1-p1	Classical secretion pathway: Cell membrane	0	0	0		1	1		0	0		0	P	P	_		23.222	62.7
AFLA_020970-t26_1-p1	Classical secretion pathway: Cell membrane	0	0	0		1	1		0	0		0	P	P	M		28.895	68.625
AFLA_021100-t26_1-p1	Classical secretion pathway: Cell membrane	0	0	0		1	1		0	0		0	P	P	M		24.483	34.9762
AFLA_021190-t26_1-p1	Classical secretion pathway: Cell membrane	0	0	0		1	1		0	0		0	P	L	S		34.3	49
AFLA_021230-t26_1-p1	Classical secretion pathway: Cell membrane	0	0	0		1	1		0	0		0	P	P	M		20.125	80.5
AFLA_021290-t26_1-p1	Classical secretion pathway: Cell membrane	0	0	0		0	1		0	0		0	P	G	S		25.143	50.2857
AFLA_021420-t26_1-p1	Classical secretion pathway: Cell membrane	0	0	0		1	1		0	0		0	P	P	S		24.4	81.3333
AFLA_021460-t26_1-p1	Classical secretion pathway: Cell membrane	0	0	0		1	1		0	0		0	P	P	S		25.953	48.5217
AFLA_021530-t26_1-p1	Classical secretion pathway: Cell membrane	0	1	1		0	0		0	1		0	E	P	S		22.75	37.9167
AFLA_021540-t26_1-p1	Classical secretion pathway: Cell membrane	0	0	0		1	1		0	0		0	P	P	M		26.667	45.7143
AFLA_022100-t26_1-p1	Classical secretion pathway: Cell membrane	0	0	1		0	1		0	0		0	E	P	S		22.714	53
AFLA_022110-t26_1-p1	Classical secretion pathway: Cell membrane	0	0	0		1	1		0	0		0	P	G	S		37	92.5
AFLA_022160-t26_1-p1	Classical secretion pathway: Cell membrane	0	0	0		1	1		0	0		0	P	P	S		32.059	49.5455
AFLA_022240-t26_1-p1	Classical secretion pathway: Cell membrane	0	0	0		1	1		0	0		0	P	G	S		32	70.4
AFLA_022280-t26_1-p1	Classical secretion pathway: Cell membrane	0	0	0		1	1		0	0		0	P	M	S		32	34.4615
AFLA_022620-t26_1-p1	Classical secretion pathway: Cell membrane	0	0	0		1	1		0	0		0	P	P	M		31.708	84.5556
AFLA_022650-t26_1-p1	Classical secretion pathway: Cell membrane	0	0	0		1	1		0	0		0	P	P	S		35.118	119.4
AFLA_022690-t26_1-p1	Classical secretion pathway: Cell membrane	0	0	0		1	1		0	0		0	P	P	_		31.154	50.625
AFLA_022800-t26_1-p1	Classical secretion pathway: Cell membrane	0	0	0		1	1		0	0		0	P	P	S		29.25	46.8
AFLA_022810-t26_1-p1	Classical secretion pathway: Cell membrane	0	0	0		1	1		0	0		0	P	P	S		28.944	65.125
AFLA_022840-t26_1-p1	Classical secretion pathway: Cell membrane	0	0	0		1	1		0	0		0	P	P	_		30.471	57.5556
AFLA_022880-t26_1-p1	Classical secretion pathway: Cell membrane	0	0	0		1	1		0	0		0	P	P	_		24	60
AFLA_023030-t26_1-p1	Classical secretion pathway: Cell membrane	0	0	0		0	1		0	0		0	P	G	S		23.318	51.3
AFLA_023070-t26_1-p1	Classical secretion pathway: Cell membrane	0	0	0		1	1		0	0		0	P	P	S		27.526	43.5833
AFLA_023080-t26_1-p1	Classical secretion pathway: Cell membrane	0	0	0		1	1		0	0		0	P	P	_		26.167	67.2857
AFLA_023110-t26_1-p1	Classical secretion pathway: Cell membrane	0	0	0		1	1		0	0		0	P	P	_		25.611	41.9091
AFLA_023270-t26_1-p1	Classical secretion pathway: Cell membrane	0	0	0		1	1		0	0		0	P	P	_		33.556	100.667
AFLA_023340-t26_1-p1	Classical secretion pathway: Cell membrane	0	1	1		1	1		0	0		0	P	P	S		21.3	106.5
AFLA_023400-t26_1-p1	Classical secretion pathway: Cell membrane	0	0	0		1	1		0	0		0	P	P	_		22.261	73.1429
AFLA_023460-t26_1-p1	Classical secretion pathway: Cell membrane	0	1	1		1	1		0	0		0	P	P	S		25.215	61.7105
AFLA_023540-t26_1-p1	Classical secretion pathway: Cell membrane	0	0	0		1	1		0	0		0	P	P	_		26.347	53.7917
AFLA_023550-t26_1-p1	Classical secretion pathway: Cell membrane	0	0	0		1	1		0	0		0	P	P	_		32.067	48.1
AFLA_023660-t26_1-p1	Classical secretion pathway: Cell membrane	0	0	1		1	1		0	0		0	P	P	S		32.714	114.5
AFLA_023790-t26_1-p1	Classical secretion pathway: Cell membrane	0	0	1		1	1		0	0		0	P	P	_		28.25	37.6667
AFLA_023980-t26_1-p1	Classical secretion pathway: Cell membrane	0	0	0		1	1		0	0		0	P	P	S		25	56.25
AFLA_024020-t26_1-p1	Classical secretion pathway: Cell membrane	0	0	1		1	1		0	0		0	P	ER	S		23.75	54.2857
AFLA_024070-t26_1-p1	Classical secretion pathway: Cell membrane	0	0	1		0	1		0	0		0	P	P	S		26.619	46.5833
AFLA_024090-t26_1-p1	Classical secretion pathway: Cell membrane	0	0	0		1	1		0	0		0	P	P	_		34	49.4545
AFLA_024100-t26_1-p1	Classical secretion pathway: Cell membrane	0	0	0		1	1		0	0		0	P	P	S		27.636	43.4286
AFLA_024150-t26_1-p1	Classical secretion pathway: Cell membrane	0	0	0		1	1		0	0		0	P	P	_		31.318	62.6364
AFLA_024200-t26_1-p1	Classical secretion pathway: Cell membrane	0	0	0		1	1		0	0		0	P	P	_		29.529	100.4
AFLA_024280-t26_1-p1	Classical secretion pathway: Cell membrane	0	0	0		1	1		0	0		0	P	P	_		26.842	36.4286
AFLA_024330-t26_1-p1	Classical secretion pathway: Cell membrane	0	0	0		1	1		0	0		0	P	P	S		27.095	63.2222
AFLA_024360-t26_1-p1	Classical secretion pathway: Cell membrane	0	0	0		1	1		0	0		0	P	P	_		24.059	45.4444
AFLA_024370-t26_1-p1	Classical secretion pathway: Cell membrane	0	0	0		1	1		0	0		0	P	P	S		25.278	56.875
AFLA_024390-t26_1-p1	Classical secretion pathway: Cell membrane	0	0	0		1	1		0	0		0	P	P	_		24.615	64
AFLA_024510-t26_1-p1	Classical secretion pathway: Cell membrane	0	0	0		1	1		0	0		0	P	P	_		27.8	61.7778
AFLA_024520-t26_1-p1	Classical secretion pathway: Cell membrane	0	0	0		1	1		0	0		0	P	P	_		28.278	63.625
AFLA_024590-t26_1-p1	Classical secretion pathway: Cell membrane	0	0	0		1	1		0	0		0	P	P	_		29.688	79.1667
AFLA_024720-t26_1-p1	Classical secretion pathway: Cell membrane	0	0	0		1	1		0	0		0	P	P	_		44.091	69.2857
AFLA_024810-t26_1-p1	Classical secretion pathway: Cell membrane	0	0	0		1	1		0	0		0	P	P	_		29.316	92.8333
AFLA_024910-t26_1-p1	Classical secretion pathway: Cell membrane	0	0	0		1	1		0	0		0	P	G	S		29	125.667
AFLA_024970-t26_1-p1	Classical secretion pathway: Cell membrane	1	1	1		1	1		0	0		0	E	P	S		26.389	33.9286
AFLA_025270-t26_1-p1	Classical secretion pathway: Cell membrane	0	0	0		1	1		0	0		0	P	P	S		28.071	49.125
AFLA_025570-t26_1-p1	Classical secretion pathway: Cell membrane	0	0	0		1	1		0	0		0	P	P	_		29.111	65.5
AFLA_025620-t26_1-p1	Classical secretion pathway: Cell membrane	0	0	0		1	1		0	0		0	P	P	S		43.2	54
AFLA_025710-t26_1-p1	Classical secretion pathway: Cell membrane	0	0	0		1	1		0	0		0	P	P	_		26.944	60.625
AFLA_025930-t26_1-p1	Classical secretion pathway: Cell membrane	0	1	1		1	1		0	0		0	P	P	S		28.51	69.85
AFLA_025960-t26_1-p1	Classical secretion pathway: Cell membrane	0	0	0		1	1		1	0		0	P	P	S		29.333	52.8
AFLA_026050-t26_1-p1	Classical secretion pathway: Cell membrane	0	0	0		1	1		0	0		0	P	P	S		34	76.5
AFLA_026170-t26_1-p1	Classical secretion pathway: Cell membrane	0	0	0		0	1		0	0		0	P	G	S		23.095	53.8889
AFLA_026240-t26_1-p1	Classical secretion pathway: Cell membrane	0	0	0		1	1		0	0		0	P	P	_		24.565	80.7143
AFLA_026280-t26_1-p1	Classical secretion pathway: Cell membrane	0	0	0		1	1		0	0		0	M	P	S		29	46.4
AFLA_026450-t26_1-p1	Classical secretion pathway: Cell membrane	0	1	1		1	1		0	0		0	E	P	S		21.038	42.0769
AFLA_026980-t26_1-p1	Classical secretion pathway: Cell membrane	0	0	0		1	1		0	0		0	P	P	_		36	72
AFLA_027140-t26_1-p1	Classical secretion pathway: Cell membrane	0	1	1		1	1		0	0		0	E	P	S		23.848	52.4667
AFLA_027190-t26_1-p1	Classical secretion pathway: Cell membrane	0	0	0		1	1		0	0		0	P	P	_		28.269	73.5
AFLA_027280-t26_1-p1	Classical secretion pathway: Cell membrane	0	0	0		1	1		0	0		0	P	ER	S		28.933	43.4
AFLA_027300-t26_1-p1	Classical secretion pathway: Cell membrane	0	0	0		1	1		0	0		0	P	P	_		23.806	45.1053
AFLA_027370-t26_1-p1	Classical secretion pathway: Cell membrane	0	0	0		1	1		0	0		0	P	M	S		24.8	49.6
AFLA_027440-t26_1-p1	Classical secretion pathway: Cell membrane	0	0	0		1	1		0	0		0	P	P	M		23.789	50.2222
AFLA_027820-t26_1-p1	Classical secretion pathway: Cell membrane	0	0	0		1	1		0	0		0	P	P	S		35.6	44.5
AFLA_028020-t26_1-p1	Classical secretion pathway: Cell membrane	0	1	1		1	1		0	0		0	P	P	S		35.714	71.4286
AFLA_028460-t26_1-p1	Classical secretion pathway: Cell membrane	0	0	0		1	1		0	0		0	P	P	_		30.125	53.5556
AFLA_028590-t26_1-p1	Classical secretion pathway: Cell membrane	0	0	0		1	1		0	0		0	P	P	_		32.929	65.8571
AFLA_028850-t26_1-p1	Classical secretion pathway: Cell membrane	0	1	1		1	0		0	0		0	P	E	S		25.643	44.875
AFLA_028980-t26_1-p1	Classical secretion pathway: Cell membrane	0	0	1		1	1		0	0		0	P	ER	S		30.324	68.7333
AFLA_029120-t26_1-p1	Classical secretion pathway: Cell membrane	0	1	1		0	1		0	0		0	P	P	S		23.944	143.667
AFLA_029290-t26_1-p1	Classical secretion pathway: Cell membrane	0	0	0		0	1		0	0		0	P	P	_		18.286	42.6667
AFLA_029660-t26_1-p1	Classical secretion pathway: Cell membrane	0	0	0		1	1		0	0		0	P	P	S		27.28	52.4615
AFLA_029680-t26_1-p1	Classical secretion pathway: Cell membrane	0	1	0		1	1		0	0		0	P	P	S		27.917	67
AFLA_030060-t26_1-p1	Classical secretion pathway: Cell membrane	0	0	0		1	1		0	0		0	P	P	_		20.333	40.6667
AFLA_030190-t26_1-p1	Classical secretion pathway: Cell membrane	0	0	0		1	1		0	0		0	P	P	_		32.52	54.2
AFLA_030310-t26_1-p1	Classical secretion pathway: Cell membrane	0	0	0		1	1		0	0		0	P	P	S		25.211	47.9
AFLA_030340-t26_1-p1	Classical secretion pathway: Cell membrane	0	0	0		0	1		0	0		0	ER	P	S		22.143	38.75
AFLA_030350-t26_1-p1	Classical secretion pathway: Cell membrane	0	0	1		1	1		0	0		0	P	P	S		25.524	53.6
AFLA_030380-t26_1-p1	Classical secretion pathway: Cell membrane	0	0	0		1	1		0	0		0	P	P	M		34.688	92.5
AFLA_030460-t26_1-p1	Classical secretion pathway: Cell membrane	0	0	0		1	1		0	0		0	P	P	_		22	71.5
AFLA_030520-t26_1-p1	Classical secretion pathway: Cell membrane	0	0	1		1	1		0	0		0	P	P	S		25.85	64.625
AFLA_030790-t26_1-p1	Classical secretion pathway: Cell membrane	0	0	0		0	1		0	0		0	P	M	S		37	111
AFLA_030820-t26_1-p1	Classical secretion pathway: Cell membrane	0	0	0		1	1		0	0		0	P	P	_		29.375	94
AFLA_030840-t26_1-p1	Classical secretion pathway: Cell membrane	0	0	0		1	1		0	0		0	P	P	S		31.444	70.75
AFLA_030950-t26_1-p1	Classical secretion pathway: Cell membrane	0	0	0		0	1		0	0		0	P	M	S		25.75	51.5
AFLA_031210-t26_1-p1	Classical secretion pathway: Cell membrane	0	0	0		1	1		0	0		0	P	P	S		35.2	88
AFLA_031440-t26_1-p1	Classical secretion pathway: Cell membrane	0	1	1		0	0		0	1		0	E	P	S		25.7	51.4
AFLA_031670-t26_1-p1	Classical secretion pathway: Cell membrane	0	1	1		1	1		0	0		0	E	P	S		31.286	73
AFLA_031700-t26_1-p1	Classical secretion pathway: Cell membrane	0	1	1		1	1		0	0		0	E	P	S		46.5	139.5
AFLA_031830-t26_1-p1	Classical secretion pathway: Cell membrane	0	1	1		1	1		0	0		0	P	P	S		23.76	49.5
AFLA_031870-t26_1-p1	Classical secretion pathway: Cell membrane	0	0	0		1	1		0	0		0	P	P	_		26.769	58
AFLA_031880-t26_1-p1	Classical secretion pathway: Cell membrane	0	0	0		1	1		0	0		0	P	P	S		34.75	55.6
AFLA_032000-t26_1-p1	Classical secretion pathway: Cell membrane	0	0	0		1	1		0	0		0	P	P	M		22.717	65.3125
AFLA_032100-t26_1-p1	Classical secretion pathway: Cell membrane	0	0	0		1	1		0	0		0	P	P	S		37.25	49.6667
AFLA_032130-t26_1-p1	Classical secretion pathway: Cell membrane	0	0	0		1	1		0	0		0	P	P	M		31.333	35.25
AFLA_032240-t26_1-p1	Classical secretion pathway: Cell membrane	0	0	1		1	1		0	0		0	P	P	S		39.143	45.6667
AFLA_032280-t26_1-p1	Classical secretion pathway: Cell membrane	0	0	0		1	1		0	0		0	P	P	_		21.9	65.7
AFLA_032450-t26_1-p1	Classical secretion pathway: Cell membrane	0	0	0		1	1		0	0		0	P	P	_		30.857	54
AFLA_032490-t26_1-p1	Classical secretion pathway: Cell membrane	0	0	0		1	1		0	0		0	P	P	_		32.4	46.2857
AFLA_032570-t26_1-p1	Classical secretion pathway: Cell membrane	0	0	0		0	1		0	0		0	P	P	_		27.143	63.3333
AFLA_032620-t26_1-p1	Classical secretion pathway: Cell membrane	0	0	0		1	1		0	0		0	P	P	_		34.182	75.2
AFLA_032920-t26_1-p1	Classical secretion pathway: Cell membrane	0	0	0		0	1		0	0		0	E	P	S		27.5	55
AFLA_033030-t26_1-p1	Classical secretion pathway: Cell membrane	0	0	0		1	1		0	0		0	P	P	_		33.769	73.1667
AFLA_033060-t26_1-p1	Classical secretion pathway: Cell membrane	0	0	0		0	1		0	0		0	P	P	M		23.148	39.0625
AFLA_033120-t26_1-p1	Classical secretion pathway: Cell membrane	0	0	0		1	1		0	0		0	P	ER	S		30	42
AFLA_033210-t26_1-p1	Classical secretion pathway: Cell membrane	0	0	0		1	1		0	0		0	P	P	_		27.053	64.25
AFLA_033340-t26_1-p1	Classical secretion pathway: Cell membrane	0	0	0		0	1		0	0		0	E	P	S		35.323	156.429
AFLA_033510-t26_1-p1	Classical secretion pathway: Cell membrane	0	0	1		1	1		0	0		0	P	P	S		29.542	78.7778
AFLA_033570-t26_1-p1	Classical secretion pathway: Cell membrane	0	0	0		0	1		0	0		0	P	P	M		25.5	45.4865
AFLA_033750-t26_1-p1	Classical secretion pathway: Cell membrane	0	0	0		1	1		0	0		0	P	P	_		25.5	70.125
AFLA_033880-t26_1-p1	Classical secretion pathway: Cell membrane	0	0	0		1	1		0	0		0	P	ER	S		30.933	77.3333
AFLA_033960-t26_1-p1	Classical secretion pathway: Cell membrane	0	0	1		0	1		0	0		0	M	P	S		20.667	49.6
AFLA_034220-t26_1-p1	Classical secretion pathway: Cell membrane	0	0	0		1	1		0	0		0	P	P	S		26.292	52.5833
AFLA_034250-t26_1-p1	Classical secretion pathway: Cell membrane	0	1	1		1	1		0	0		0	P	ER	S		23.84	66.2222
AFLA_034440-t26_1-p1	Classical secretion pathway: Cell membrane	0	0	1		1	1		0	0		0	P	M	S		40.889	52.5714
AFLA_034890-t26_1-p1	Classical secretion pathway: Cell membrane	0	0	0		1	1		1	0		0	P	P	_		26.476	79.4286
AFLA_034910-t26_1-p1	Classical secretion pathway: Cell membrane	0	0	0		0	1		0	0		0	E	P	S		37	92.5
AFLA_034940-t26_1-p1	Classical secretion pathway: Cell membrane	0	0	0		1	1		0	0		0	P	V	S		25	45.8333
AFLA_035450-t26_1-p1	Classical secretion pathway: Cell membrane	0	0	0		1	1		0	0		0	P	P	_		22.826	75
AFLA_035460-t26_1-p1	Classical secretion pathway: Cell membrane	0	0	0		0	1		0	0		0	C	P	S		21.333	80
AFLA_035520-t26_1-p1	Classical secretion pathway: Cell membrane	0	0	0		1	1		0	0		0	P	P	_		26.895	46.4545
AFLA_035630-t26_1-p1	Classical secretion pathway: Cell membrane	0	0	0		1	1		0	0		0	P	P	_		28.364	62.4
AFLA_035640-t26_1-p1	Classical secretion pathway: Cell membrane	0	0	0		1	1		0	0		0	P	P	M		24.952	65.5
AFLA_035860-t26_1-p1	Classical secretion pathway: Cell membrane	0	0	1		1	1		0	0		0	P	M	S		20.167	60.5
AFLA_035920-t26_1-p1	Classical secretion pathway: Cell membrane	0	0	0		1	1		0	0		0	P	P	_		27.652	90.8571
AFLA_036020-t26_1-p1	Classical secretion pathway: Cell membrane	0	0	1		0	1		0	0		0	P	M	S		29.778	48.7273
AFLA_036240-t26_1-p1	Classical secretion pathway: Cell membrane	0	0	0		1	1		0	0		0	P	P	S		40.857	71.5
AFLA_036310-t26_1-p1	Classical secretion pathway: Cell membrane	0	0	0		0	1		0	0		0	P	P	S		46.5	46.5
AFLA_036420-t26_1-p1	Classical secretion pathway: Cell membrane	0	0	0		1	1		0	0		0	P	P	_		27.238	81.7143
AFLA_036560-t26_1-p1	Classical secretion pathway: Cell membrane	1	1	1		0	0		1	1		0	E	E	S		29.5	59
AFLA_036570-t26_1-p1	Classical secretion pathway: Cell membrane	0	0	0		0	1		0	0		0	P	P	_		24.429	31.0909
AFLA_036680-t26_1-p1	Classical secretion pathway: Cell membrane	0	0	0		1	1		0	0		0	P	P	_		21.048	44.2
AFLA_036800-t26_1-p1	Classical secretion pathway: Cell membrane	0	0	0		1	1		0	0		0	P	P	_		26.712	53.4231
AFLA_036820-t26_1-p1	Classical secretion pathway: Cell membrane	0	0	0		1	1		0	0		0	P	P	S		43.2	43.2
AFLA_036860-t26_1-p1	Classical secretion pathway: Cell membrane	0	0	0		1	1		0	0		0	P	P	M		36	72
AFLA_037180-t26_1-p1	Classical secretion pathway: Cell membrane	0	0	0		1	1		0	0		0	P	P	_		28.5	64.125
AFLA_037210-t26_1-p1	Classical secretion pathway: Cell membrane	0	1	1		1	1		0	0		0	E	P	S		26.182	61.7143
AFLA_037220-t26_1-p1	Classical secretion pathway: Cell membrane	0	1	1		0	1		0	0		0	P	E	S		39.25	52.3333
AFLA_037260-t26_1-p1	Classical secretion pathway: Cell membrane	0	0	0		1	1		0	0		0	P	P	_		22.4	70
AFLA_037510-t26_1-p1	Classical secretion pathway: Cell membrane	0	0	0		1	1		0	0		0	P	P	_		22.864	52.9474
AFLA_037520-t26_1-p1	Classical secretion pathway: Cell membrane	0	0	0		1	1		0	0		0	P	P	M		33.5	46.9
AFLA_037560-t26_1-p1	Classical secretion pathway: Cell membrane	0	1	1		1	1		0	0		0	P	G	S		30.286	42.4
AFLA_037580-t26_1-p1	Classical secretion pathway: Cell membrane	0	0	0		1	1		0	0		0	P	P	_		29.895	81.1429
AFLA_037620-t26_1-p1	Classical secretion pathway: Cell membrane	0	1	0		1	1		0	0		0	P	P	S		27.7	46.1667
AFLA_037630-t26_1-p1	Classical secretion pathway: Cell membrane	0	0	0		1	1		0	0		0	P	P	M		34.667	86.6667
AFLA_037680-t26_1-p1	Classical secretion pathway: Cell membrane	0	0	0		1	1		0	0		0	M	P	S		27.444	61.75
AFLA_037690-t26_1-p1	Classical secretion pathway: Cell membrane	1	0	0		0	1		0	0		0	E	E	_		23.6	41.6471
AFLA_037890-t26_1-p1	Classical secretion pathway: Cell membrane	0	0	0		1	1		0	0		0	P	P	S		26.9	67.25
AFLA_038230-t26_1-p1	Classical secretion pathway: Cell membrane	0	1	1		1	1		0	0		0	P	M	S		28	140
AFLA_038240-t26_1-p1	Classical secretion pathway: Cell membrane	0	0	0		1	1		0	0		0	P	P	S		28.389	56.7778
AFLA_038300-t26_1-p1	Classical secretion pathway: Cell membrane	0	0	0		1	1		0	0		0	P	P	_		27	77.1429
AFLA_038320-t26_1-p1	Classical secretion pathway: Cell membrane	0	0	0		1	1		0	0		0	P	P	M		29.682	59.3636
AFLA_038380-t26_1-p1	Classical secretion pathway: Cell membrane	0	0	0		1	1		0	0		0	P	P	_		26	61.75
AFLA_038470-t26_1-p1	Classical secretion pathway: Cell membrane	0	0	0		1	1		0	0		0	P	P	_		26.789	46.2727
AFLA_038510-t26_1-p1	Classical secretion pathway: Cell membrane	0	0	0		1	1		0	0		0	P	P	_		28.947	61.1111
AFLA_038550-t26_1-p1	Classical secretion pathway: Cell membrane	0	0	0		1	1		0	0		0	P	P	_		27.345	49.5625
AFLA_038630-t26_1-p1	Classical secretion pathway: Cell membrane	0	0	0		0	1		0	0		0	P	M	S		24.045	44.0833
AFLA_038670-t26_1-p1	Classical secretion pathway: Cell membrane	0	0	0		1	1		0	0		0	P	P	_		32	69.3333
AFLA_038780-t26_1-p1	Classical secretion pathway: Cell membrane	0	0	0		1	1		0	0		0	P	L	S		42.625	48.7143
AFLA_038810-t26_1-p1	Classical secretion pathway: Cell membrane	0	0	0		1	1		0	0		0	P	P	_		24.765	46.7778
AFLA_038870-t26_1-p1	Classical secretion pathway: Cell membrane	0	0	0		1	1		0	0		0	P	P	S		31.375	41.8333
AFLA_038890-t26_1-p1	Classical secretion pathway: Cell membrane	0	0	0		1	1		0	0		0	P	P	_		29	137.75
AFLA_038960-t26_1-p1	Classical secretion pathway: Cell membrane	0	0	0		1	1		0	0		0	P	P	S		29.375	58.75
AFLA_039060-t26_1-p1	Classical secretion pathway: Cell membrane	0	0	0		1	1		0	0		0	P	P	_		31.5	51.5455
AFLA_039100-t26_1-p1	Classical secretion pathway: Cell membrane	0	0	0		1	1		0	0		0	P	P	_		28.727	79
AFLA_039180-t26_1-p1	Classical secretion pathway: Cell membrane	0	0	0		1	1		0	0		0	P	P	_		32.688	52.3
AFLA_039220-t26_1-p1	Classical secretion pathway: Cell membrane	0	0	0		0	1		0	0		0	P	P	S		19.684	41.5556
AFLA_039320-t26_1-p1	Classical secretion pathway: Cell membrane	0	0	0		1	1		0	0		0	P	P	_		23.611	85
AFLA_039370-t26_1-p1	Classical secretion pathway: Cell membrane	1	1	0		0	0		1	1		0	E	L	S		30.667	51.1111
AFLA_039380-t26_1-p1	Classical secretion pathway: Cell membrane	0	0	0		1	1		0	0		0	P	P	S		30.813	70.4286
AFLA_039460-t26_1-p1	Classical secretion pathway: Cell membrane	0	0	0		1	1		0	0		0	P	ER	S		34.276	58.4706
AFLA_039470-t26_1-p1	Classical secretion pathway: Cell membrane	0	0	0		1	1		0	0		0	P	P	M		29.64	123.5
AFLA_039620-t26_1-p1	Classical secretion pathway: Cell membrane	0	0	0		1	1		0	0		0	P	P	_		35.615	33.0714
AFLA_039790-t26_1-p1	Classical secretion pathway: Cell membrane	0	0	0		1	1		0	0		0	P	P	S		25.433	50.8667
AFLA_039810-t26_1-p1	Classical secretion pathway: Cell membrane	0	0	0		1	1		0	0		0	P	P	_		32.52	101.625
AFLA_039820-t26_1-p1	Classical secretion pathway: Cell membrane	0	0	0		1	1		0	0		0	P	P	_		30.111	45.1667
AFLA_039960-t26_1-p1	Classical secretion pathway: Cell membrane	0	0	0		1	1		0	0		0	P	P	_		22.074	49.6667
AFLA_040020-t26_1-p1	Classical secretion pathway: Cell membrane	0	0	1		1	1		0	0		0	P	P	S		23.65	78.8333
AFLA_040140-t26_1-p1	Classical secretion pathway: Cell membrane	0	0	0		1	1		0	0		0	P	P	M		46.571	65.2
AFLA_040150-t26_1-p1	Classical secretion pathway: Cell membrane	0	0	0		1	1		0	0		0	P	P	_		30.5	54.9
AFLA_040230-t26_1-p1	Classical secretion pathway: Cell membrane	0	0	0		1	1		0	0		0	P	P	_		24.4	48.8
AFLA_040390-t26_1-p1	Classical secretion pathway: Cell membrane	0	0	0		1	1		0	0		0	P	ER	S		33.5	58.625
AFLA_040410-t26_1-p1	Classical secretion pathway: Cell membrane	0	0	1		1	1		0	0		0	P	P	S		37.385	54
AFLA_040460-t26_1-p1	Classical secretion pathway: Cell membrane	0	0	0		1	1		0	0		0	P	P	_		25.905	54.4
AFLA_040470-t26_1-p1	Classical secretion pathway: Cell membrane	0	0	0		1	1		0	0		0	P	P	_		35.059	42.5714
AFLA_040550-t26_1-p1	Classical secretion pathway: Cell membrane	0	0	0		1	1		0	0		0	P	P	S		23.682	57.8889
AFLA_040620-t26_1-p1	Classical secretion pathway: Cell membrane	0	0	0		1	1		0	0		0	P	P	_		32.824	50.7273
AFLA_040700-t26_1-p1	Classical secretion pathway: Cell membrane	0	1	1		1	1		0	0		0	P	P	S		28.235	60
AFLA_041040-t26_1-p1	Classical secretion pathway: Cell membrane	0	0	0		1	1		0	0		0	P	P	_		27.955	76.875
AFLA_041080-t26_1-p1	Classical secretion pathway: Cell membrane	0	0	0		0	1		0	0		0	P	P	S		55	55
AFLA_041270-t26_1-p1	Classical secretion pathway: Cell membrane	0	0	0		1	1		0	0		0	P	P	_		32.824	69.75
AFLA_041350-t26_1-p1	Classical secretion pathway: Cell membrane	0	0	1		1	1		0	0		0	P	P	S		29.419	60.8
AFLA_041530-t26_1-p1	Classical secretion pathway: Cell membrane	0	0	1		1	1		0	0		0	P	ER	S		32.344	54.4737
AFLA_041620-t26_1-p1	Classical secretion pathway: Cell membrane	0	0	0		1	1		0	0		0	P	P	_		34.1	68.2
AFLA_041650-t26_1-p1	Classical secretion pathway: Cell membrane	0	0	0		1	1		0	0		0	P	P	_		25.773	113.4
AFLA_041850-t26_1-p1	Classical secretion pathway: Cell membrane	0	0	0		1	1		0	0		0	P	P	S		25.063	50.125
AFLA_041890-t26_1-p1	Classical secretion pathway: Cell membrane	0	0	0		1	1		0	0		0	P	P	_		30.385	49.375
AFLA_041960-t26_1-p1	Classical secretion pathway: Cell membrane	0	0	0		1	1		0	0		0	P	P	_		26.647	90.6
AFLA_042050-t26_1-p1	Classical secretion pathway: Cell membrane	0	0	0		1	1		0	0		0	P	P	_		26.125	48.2308
AFLA_042320-t26_1-p1	Classical secretion pathway: Cell membrane	0	0	1		1	1		0	0		0	P	P	S		37.455	68.6667
AFLA_042330-t26_1-p1	Classical secretion pathway: Cell membrane	0	0	0		1	1		0	0		0	P	P	S		28.75	57.5
AFLA_042340-t26_1-p1	Classical secretion pathway: Cell membrane	0	0	0		1	1		0	0		0	P	ER	S		30.25	60.5
AFLA_042350-t26_1-p1	Classical secretion pathway: Cell membrane	0	0	0		1	1		0	0		0	P	ER	S		33.5	40.2
AFLA_042440-t26_1-p1	Classical secretion pathway: Cell membrane	0	0	0		1	1		0	0		0	P	V	S		26	54.8889
AFLA_042470-t26_1-p1	Classical secretion pathway: Cell membrane	0	0	0		1	1		0	0		0	P	P	_		22.083	106
AFLA_042530-t26_1-p1	Classical secretion pathway: Cell membrane	0	0	0		1	1		0	0		0	P	P	M		43.8	54.75
AFLA_042650-t26_1-p1	Classical secretion pathway: Cell membrane	0	0	0		1	1		0	0		0	P	P	_		25.684	81.3333
AFLA_042690-t26_1-p1	Classical secretion pathway: Cell membrane	0	0	0		1	1		0	0		0	P	P	_		29.857	41.8
AFLA_042770-t26_1-p1	Classical secretion pathway: Cell membrane	0	0	0		1	1		0	0		0	P	P	_		22.35	74.5
AFLA_042780-t26_1-p1	Classical secretion pathway: Cell membrane	0	0	0		1	1		0	0		0	P	P	_		29.677	65.7143
AFLA_042940-t26_1-p1	Classical secretion pathway: Cell membrane	0	0	0		1	1		0	0		0	P	P	_		35.5	39.4444
AFLA_043030-t26_1-p1	Classical secretion pathway: Cell membrane	0	0	0		1	1		0	0		0	P	P	_		30.778	110.8
AFLA_043090-t26_1-p1	Classical secretion pathway: Cell membrane	0	0	0		1	1		0	0		0	P	P	_		27.75	61.6667
AFLA_043380-t26_1-p1	Classical secretion pathway: Cell membrane	0	1	1		1	1		0	0		0	P	P	S		26.667	48
AFLA_043620-t26_1-p1	Classical secretion pathway: Cell membrane	0	0	0		1	1		0	0		0	P	P	_		24.783	71.25
AFLA_043740-t26_1-p1	Classical secretion pathway: Cell membrane	0	0	0		1	1		0	0		0	P	P	_		37.625	150.5
AFLA_044040-t26_1-p1	Classical secretion pathway: Cell membrane	0	0	0		1	1		0	0		0	P	P	_		21.563	69
AFLA_044080-t26_1-p1	Classical secretion pathway: Cell membrane	0	0	0		1	1		0	0		0	P	P	S		36.583	39.9091
AFLA_044360-t26_1-p1	Classical secretion pathway: Cell membrane	0	0	0		1	1		0	0		0	P	P	S		25.789	81.6667
AFLA_044720-t26_1-p1	Classical secretion pathway: Cell membrane	0	0	0		1	1		0	0		0	P	P	_		27.105	51.5
AFLA_044830-t26_1-p1	Classical secretion pathway: Cell membrane	0	0	0		1	1		0	0		0	E	P	S		28.385	46.125
AFLA_045080-t26_1-p1	Classical secretion pathway: Cell membrane	0	0	0		1	1		0	0		0	P	P	_		28.333	56.6667
AFLA_045090-t26_1-p1	Classical secretion pathway: Cell membrane	0	1	1		1	1		0	0		0	E	P	S		40.462	47.8182
AFLA_045160-t26_1-p1	Classical secretion pathway: Cell membrane	0	1	0		1	1		0	0		0	P	L	S		37.222	83.75
AFLA_045210-t26_1-p1	Classical secretion pathway: Cell membrane	0	0	0		1	1		0	0		0	P	V	S		28.857	33.6667
AFLA_045240-t26_1-p1	Classical secretion pathway: Cell membrane	0	0	0		1	1		0	0		0	P	P	_		25	73.0769
AFLA_045280-t26_1-p1	Classical secretion pathway: Cell membrane	0	0	0		1	1		0	0		0	P	P	_		28.444	42.6667
AFLA_045310-t26_1-p1	Classical secretion pathway: Cell membrane	0	0	0		0	1		0	0		0	P	M	S		28	77
AFLA_045450-t26_1-p1	Classical secretion pathway: Cell membrane	0	0	0		1	1		0	0		0	P	P	_		29.148	56.2143
AFLA_045520-t26_1-p1	Classical secretion pathway: Cell membrane	0	0	0		1	1		0	0		0	P	V	S		19.429	68
AFLA_045540-t26_1-p1	Classical secretion pathway: Cell membrane	0	0	0		0	1		0	0		0	P	P	S		24.714	39.9231
AFLA_045560-t26_1-p1	Classical secretion pathway: Cell membrane	0	0	0		1	1		0	0		0	P	P	_		25.045	61.2222
AFLA_045760-t26_1-p1	Classical secretion pathway: Cell membrane	0	0	0		1	1		0	0		0	P	P	_		28.049	52.2727
AFLA_045960-t26_1-p1	Classical secretion pathway: Cell membrane	0	0	0		1	1		0	0		0	P	P	S		34	62.3333
AFLA_046090-t26_1-p1	Classical secretion pathway: Cell membrane	0	0	0		1	1		0	0		0	P	P	_		27.576	65
AFLA_046150-t26_1-p1	Classical secretion pathway: Cell membrane	0	0	0		1	1		0	0		0	P	P	_		26.077	75.3333
AFLA_046160-t26_1-p1	Classical secretion pathway: Cell membrane	0	0	0		1	1		0	0		0	P	P	_		27.588	42.6364
AFLA_046190-t26_1-p1	Classical secretion pathway: Cell membrane	0	0	0		1	1		0	0		0	P	P	_		31.357	54.875
AFLA_046230-t26_1-p1	Classical secretion pathway: Cell membrane	0	0	0		1	1		0	0		0	P	P	_		26.364	64.4444
AFLA_046300-t26_1-p1	Classical secretion pathway: Cell membrane	0	0	0		1	1		0	0		0	P	P	S		26.278	94.6
AFLA_046420-t26_1-p1	Classical secretion pathway: Cell membrane	0	0	0		0	1		0	0		0	P	M	S		24.333	41.7143
AFLA_046570-t26_1-p1	Classical secretion pathway: Cell membrane	0	0	0		1	1		0	0		0	P	P	_		26.091	41
AFLA_046670-t26_1-p1	Classical secretion pathway: Cell membrane	0	0	0		1	1		0	0		0	P	P	_		24.476	57.1111
AFLA_046860-t26_1-p1	Classical secretion pathway: Cell membrane	0	0	1		1	1		0	0		0	P	L	S		27.111	81.3333
AFLA_046870-t26_1-p1	Classical secretion pathway: Cell membrane	0	0	0		1	1		0	0		0	P	P	M		24.143	52
AFLA_047010-t26_1-p1	Classical secretion pathway: Cell membrane	0	0	0		1	1		0	0		0	P	P	_		25.429	89
AFLA_047020-t26_1-p1	Classical secretion pathway: Cell membrane	0	0	0		0	1		0	0		0	C	P	S		26.4	44
AFLA_047050-t26_1-p1	Classical secretion pathway: Cell membrane	0	0	0		1	1		0	0		0	P	P	_		36.833	132.6
AFLA_047070-t26_1-p1	Classical secretion pathway: Cell membrane	0	1	0		1	1		0	0		0	P	M	S		24.647	29.9286
AFLA_047200-t26_1-p1	Classical secretion pathway: Cell membrane	0	0	0		1	1		0	0		0	P	P	_		26.75	37.45
AFLA_047230-t26_1-p1	Classical secretion pathway: Cell membrane	0	0	0		1	1		0	0		0	P	P	_		35.769	58.125
AFLA_048040-t26_1-p1	Classical secretion pathway: Cell membrane	0	0	0		1	1		0	0		0	P	P	_		23.281	55.2917
AFLA_048160-t26_1-p1	Classical secretion pathway: Cell membrane	0	0	0		1	1		0	0		0	P	P	_		31.9	79.75
AFLA_048230-t26_1-p1	Classical secretion pathway: Cell membrane	0	0	0		1	1		0	0		0	P	P	_		31.75	47.625
AFLA_048300-t26_1-p1	Classical secretion pathway: Cell membrane	0	0	0		1	1		0	0		0	P	P	_		23.788	56.2273
AFLA_048330-t26_1-p1	Classical secretion pathway: Cell membrane	0	0	0		0	1		0	0		0	P	P	_		33	49.5
AFLA_048520-t26_1-p1	Classical secretion pathway: Cell membrane	0	1	1		1	1		0	0		0	P	ER	S		28.368	53.9
AFLA_048560-t26_1-p1	Classical secretion pathway: Cell membrane	0	1	1		1	1		0	0		0	P	ER	S		33.067	62
AFLA_048600-t26_1-p1	Classical secretion pathway: Cell membrane	0	0	0		1	1		0	0		0	P	P	S		25.053	59.5
AFLA_048640-t26_1-p1	Classical secretion pathway: Cell membrane	0	0	0		0	1		0	0		0	P	P	S		44	44
AFLA_048660-t26_1-p1	Classical secretion pathway: Cell membrane	0	0	0		1	1		0	0		0	P	P	_		31.286	73
AFLA_048670-t26_1-p1	Classical secretion pathway: Cell membrane	0	0	1		1	1		0	0		0	P	P	S		33.762	70.9
AFLA_048680-t26_1-p1	Classical secretion pathway: Cell membrane	0	0	0		1	1		0	0		0	P	P	_		23.545	51.8
AFLA_048740-t26_1-p1	Classical secretion pathway: Cell membrane	0	0	0		1	1		0	0		0	P	P	M		25.806	58.0625
AFLA_048950-t26_1-p1	Classical secretion pathway: Cell membrane	0	1	1		0	1		0	0		0	E	P	S		24.846	46.1429
AFLA_048960-t26_1-p1	Classical secretion pathway: Cell membrane	0	0	0		1	1		0	0		0	P	P	_		33.75	67.5
AFLA_048970-t26_1-p1	Classical secretion pathway: Cell membrane	0	0	0		1	1		0	0		0	P	P	_		23.957	183.667
AFLA_049000-t26_1-p1	Classical secretion pathway: Cell membrane	0	1	1		1	1		0	0		0	P	P	S		31.071	96.6667
AFLA_049070-t26_1-p1	Classical secretion pathway: Cell membrane	0	1	1		1	1		0	0		0	P	P	S		26.784	58.2941
AFLA_049140-t26_1-p1	Classical secretion pathway: Cell membrane	0	0	0		1	1		1	1		0	P	P	_		25.556	92
AFLA_049260-t26_1-p1	Classical secretion pathway: Cell membrane	0	0	0		1	1		0	0		0	P	P	M		25.85	73.8571
AFLA_049270-t26_1-p1	Classical secretion pathway: Cell membrane	0	0	0		1	1		0	0		0	P	P	_		25.5	47.0769
AFLA_049320-t26_1-p1	Classical secretion pathway: Cell membrane	0	0	0		1	1		0	0		0	P	ER	S		26.592	65.15
AFLA_049350-t26_1-p1	Classical secretion pathway: Cell membrane	0	0	0		1	1		0	0		0	P	L	S		27.231	59
AFLA_049480-t26_1-p1	Classical secretion pathway: Cell membrane	0	0	1		1	1		0	0		0	P	P	S		35.6	35.6
AFLA_049490-t26_1-p1	Classical secretion pathway: Cell membrane	0	0	0		1	1		0	0		0	P	G	S		23	57.5
AFLA_049570-t26_1-p1	Classical secretion pathway: Cell membrane	0	0	0		1	1		1	0		0	P	P	_		24.947	79
AFLA_049710-t26_1-p1	Classical secretion pathway: Cell membrane	0	0	0		1	1		0	0		0	P	P	_		24.238	72.7143
AFLA_049740-t26_1-p1	Classical secretion pathway: Cell membrane	0	0	0		1	1		0	0		0	P	P	_		25.667	67.375
AFLA_049970-t26_1-p1	Classical secretion pathway: Cell membrane	0	0	0		1	1		0	0		0	P	P	S		29.267	51.6471
AFLA_050060-t26_1-p1	Classical secretion pathway: Cell membrane	0	0	0		1	1		0	0		0	P	P	_		24.5	77
AFLA_050070-t26_1-p1	Classical secretion pathway: Cell membrane	0	1	0		1	1		0	0		0	P	L	S		23.053	54.75
AFLA_050100-t26_1-p1	Classical secretion pathway: Cell membrane	0	0	0		1	1		0	0		0	P	ER	S		26.586	55.0714
AFLA_050280-t26_1-p1	Classical secretion pathway: Cell membrane	0	0	0		1	1		0	0		0	P	P	M		27.097	64.6154
AFLA_050340-t26_1-p1	Classical secretion pathway: Cell membrane	0	1	1		1	1		0	0		0	E	P	S		27.846	51.7143
AFLA_050380-t26_1-p1	Classical secretion pathway: Cell membrane	0	0	0		1	1		0	0		0	P	P	S		27.929	35.5455
AFLA_050440-t26_1-p1	Classical secretion pathway: Cell membrane	0	0	0		1	1		0	0		0	P	ER	S		28.875	57.75
AFLA_050510-t26_1-p1	Classical secretion pathway: Cell membrane	0	0	0		1	1		0	0		0	P	P	_		25.9	103.6
AFLA_050610-t26_1-p1	Classical secretion pathway: Cell membrane	1	1	1		0	1		0	1		0	E	E	S		22.2	44.4
AFLA_050640-t26_1-p1	Classical secretion pathway: Cell membrane	0	0	0		1	1		0	0		0	P	P	_		28.462	37
AFLA_050780-t26_1-p1	Classical secretion pathway: Cell membrane	0	0	0		1	1		0	0		0	P	P	S		34.6	43.25
AFLA_050910-t26_1-p1	Classical secretion pathway: Cell membrane	0	0	0		0	1		0	0		0	P	P	M		23.857	61.8519
AFLA_050920-t26_1-p1	Classical secretion pathway: Cell membrane	0	0	1		1	1		0	0		0	E	P	S		32.75	32.75
AFLA_051150-t26_1-p1	Classical secretion pathway: Cell membrane	0	0	0		1	1		0	0		0	P	ER	S		25.364	46.5
AFLA_051320-t26_1-p1	Classical secretion pathway: Cell membrane	0	0	0		1	1		0	0		0	P	P	_		24.095	56.2222
AFLA_051410-t26_1-p1	Classical secretion pathway: Cell membrane	0	0	0		1	1		0	0		0	P	P	_		24.438	55.8571
AFLA_051500-t26_1-p1	Classical secretion pathway: Cell membrane	0	0	0		1	1		0	0		0	P	V	S		26.714	40.0714
AFLA_051540-t26_1-p1	Classical secretion pathway: Cell membrane	1	1	1		0	1		0	0		0	C	ER	S		26.762	70.25
AFLA_051680-t26_1-p1	Classical secretion pathway: Cell membrane	0	0	0		1	1		0	0		0	P	P	S		30.6	51
AFLA_051750-t26_1-p1	Classical secretion pathway: Cell membrane	0	1	1		1	1		0	0		0	E	P	S		26.968	52.25
AFLA_051790-t26_1-p1	Classical secretion pathway: Cell membrane	0	0	0		1	1		0	0		0	P	P	_		26.667	60
AFLA_051890-t26_1-p1	Classical secretion pathway: Cell membrane	0	0	0		1	1		0	0		0	P	P	S		20.808	108.2
AFLA_051920-t26_1-p1	Classical secretion pathway: Cell membrane	0	0	0		1	1		0	0		0	P	P	_		30.278	60.5556
AFLA_052220-t26_1-p1	Classical secretion pathway: Cell membrane	0	0	1		1	1		0	0		0	P	P	_		24.973	66
AFLA_052420-t26_1-p1	Classical secretion pathway: Cell membrane	0	0	0		1	1		0	0		0	P	P	S		27.333	82
AFLA_052450-t26_1-p1	Classical secretion pathway: Cell membrane	0	0	0		1	1		0	0		0	P	P	_		26.667	140
AFLA_052510-t26_1-p1	Classical secretion pathway: Cell membrane	0	1	1		1	1		0	0		0	E	P	S		25.545	56.2
AFLA_052800-t26_1-p1	Classical secretion pathway: Cell membrane	0	0	0		1	1		0	0		0	P	P	_		29.2	51.2973
AFLA_052810-t26_1-p1	Classical secretion pathway: Cell membrane	1	0	0		0	1		0	0		0	E	P	_		25.706	43.7
AFLA_052820-t26_1-p1	Classical secretion pathway: Cell membrane	0	0	0		1	1		0	0		0	P	M	S		19.833	39.6667
AFLA_052990-t26_1-p1	Classical secretion pathway: Cell membrane	0	0	0		1	1		0	0		0	P	P	M		26.857	37.6
AFLA_053050-t26_1-p1	Classical secretion pathway: Cell membrane	0	0	0		1	1		0	0		0	P	P	M		26.2	65.5
AFLA_053090-t26_1-p1	Classical secretion pathway: Cell membrane	0	0	0		1	1		0	0		0	P	P	S		24.114	46.1304
AFLA_053130-t26_1-p1	Classical secretion pathway: Cell membrane	0	0	0		1	1		0	0		0	P	P	_		27.5	55
AFLA_053180-t26_1-p1	Classical secretion pathway: Cell membrane	0	0	0		1	1		0	0		0	P	P	_		23.222	83.6
AFLA_053310-t26_1-p1	Classical secretion pathway: Cell membrane	0	0	0		1	1		0	0		0	P	P	_		21.636	52.8889
AFLA_053330-t26_1-p1	Classical secretion pathway: Cell membrane	0	0	0		1	1		0	0		0	P	P	S		34.7	69.4
AFLA_053390-t26_1-p1	Classical secretion pathway: Cell membrane	1	1	1		0	1		1	1		0	E	P	S		20.588	35
AFLA_053470-t26_1-p1	Classical secretion pathway: Cell membrane	0	0	0		1	1		0	0		0	P	P	_		24.542	56.0952
AFLA_053720-t26_1-p1	Classical secretion pathway: Cell membrane	0	0	0		1	1		0	0		0	P	P	S		40.917	49.1
AFLA_053830-t26_1-p1	Classical secretion pathway: Cell membrane	0	0	0		1	1		0	0		0	P	P	_		23.7	52.6667
AFLA_053950-t26_1-p1	Classical secretion pathway: Cell membrane	0	0	0		1	1		0	0		0	P	P	_		34.667	52
AFLA_054010-t26_1-p1	Classical secretion pathway: Cell membrane	0	0	0		1	1		0	0		0	P	P	S		26.813	71.5
AFLA_054080-t26_1-p1	Classical secretion pathway: Cell membrane	0	0	0		1	1		0	0		0	P	L	S		29.438	47.1
AFLA_054120-t26_1-p1	Classical secretion pathway: Cell membrane	0	0	0		1	1		0	0		0	P	P	_		29.929	104.75
AFLA_054150-t26_1-p1	Classical secretion pathway: Cell membrane	0	0	0		1	1		0	0		0	P	P	M		27.25	90.8333
AFLA_054260-t26_1-p1	Classical secretion pathway: Cell membrane	0	0	0		1	1		0	0		0	P	P	_		36.786	57.2222
AFLA_054490-t26_1-p1	Classical secretion pathway: Cell membrane	0	0	0		1	1		0	0		0	P	P	_		32.5	45.5
AFLA_054820-t26_1-p1	Classical secretion pathway: Cell membrane	0	0	0		1	1		0	0		0	P	ER	S		31.444	94.3333
AFLA_054980-t26_1-p1	Classical secretion pathway: Cell membrane	0	0	0		1	1		0	0		0	P	P	_		27.3	68.25
AFLA_055110-t26_1-p1	Classical secretion pathway: Cell membrane	0	0	0		1	1		0	0		0	P	ER	S		23.05	51.2222
AFLA_055200-t26_1-p1	Classical secretion pathway: Cell membrane	0	0	0		1	1		0	0		0	P	V	S		64	128
AFLA_055310-t26_1-p1	Classical secretion pathway: Cell membrane	0	0	0		1	1		0	0		0	P	P	S		28.222	50.8
AFLA_055580-t26_1-p1	Classical secretion pathway: Cell membrane	0	0	0		1	1		0	0		0	P	P	_		40.167	48.2
AFLA_055690-t26_1-p1	Classical secretion pathway: Cell membrane	0	0	0		1	1		0	0		0	P	P	S		30.158	71.625
AFLA_055700-t26_1-p1	Classical secretion pathway: Cell membrane	0	0	1		1	1		0	0		0	P	P	S		24.417	58.6
AFLA_055780-t26_1-p1	Classical secretion pathway: Cell membrane	0	0	0		1	1		0	0		0	P	ER	S		24.9	45.2727
AFLA_055820-t26_1-p1	Classical secretion pathway: Cell membrane	0	0	0		0	1		0	0		0	P	P	S		24	120
AFLA_055970-t26_1-p1	Classical secretion pathway: Cell membrane	0	0	0		0	1		0	0		0	C	P	S		25.421	48.3
AFLA_056030-t26_1-p1	Classical secretion pathway: Cell membrane	0	0	0		1	1		0	0		0	P	P	_		29.25	46.8
AFLA_056070-t26_1-p1	Classical secretion pathway: Cell membrane	0	0	0		1	1		0	0		0	P	P	_		29.421	69.875
AFLA_056210-t26_1-p1	Classical secretion pathway: Cell membrane	0	0	0		1	1		0	0		0	P	P	M		31.611	47.4167
AFLA_056280-t26_1-p1	Classical secretion pathway: Cell membrane	0	0	0		0	1		0	0		0	P	E	S		68	68
AFLA_056430-t26_1-p1	Classical secretion pathway: Cell membrane	0	0	0		1	1		0	0		0	P	P	_		30.667	69
AFLA_056480-t26_1-p1	Classical secretion pathway: Cell membrane	0	0	0		1	1		0	0		0	P	P	_		24.241	58.5833
AFLA_056530-t26_1-p1	Classical secretion pathway: Cell membrane	0	0	0		1	1		0	0		0	P	ER	S		29.833	53.7
AFLA_056540-t26_1-p1	Classical secretion pathway: Cell membrane	0	0	0		1	1		0	0		0	P	P	_		28.762	120.8
AFLA_056650-t26_1-p1	Classical secretion pathway: Cell membrane	0	0	0		0	1		0	0		0	P	ER	S		21.538	56
AFLA_056910-t26_1-p1	Classical secretion pathway: Cell membrane	0	0	0		1	1		0	0		0	P	L	S		28.471	69.1429
AFLA_057000-t26_1-p1	Classical secretion pathway: Cell membrane	0	0	0		1	1		0	0		0	P	P	_		28	56
AFLA_057260-t26_1-p1	Classical secretion pathway: Cell membrane	0	0	0		1	1		0	0		0	P	P	_		31.25	156.25
AFLA_057310-t26_1-p1	Classical secretion pathway: Cell membrane	0	1	1		1	1		0	0		0	P	P	S		22.027	58.2143
AFLA_057340-t26_1-p1	Classical secretion pathway: Cell membrane	0	0	1		1	1		0	0		0	P	P	S		29.143	102
AFLA_057400-t26_1-p1	Classical secretion pathway: Cell membrane	0	0	0		1	1		0	0		0	P	P	_		26.091	47.8333
AFLA_057460-t26_1-p1	Classical secretion pathway: Cell membrane	0	0	0		1	1		0	0		0	P	G	S		33.438	48.6364
AFLA_057490-t26_1-p1	Classical secretion pathway: Cell membrane	0	1	1		1	1		0	0		0	E	P	S		23.333	40
AFLA_057510-t26_1-p1	Classical secretion pathway: Cell membrane	0	0	0		1	1		0	0		0	P	P	S		23.435	77
AFLA_057550-t26_1-p1	Classical secretion pathway: Cell membrane	0	0	0		1	1		0	0		0	P	P	M		33.333	50
AFLA_057830-t26_1-p1	Classical secretion pathway: Cell membrane	0	0	0		1	1		0	0		0	P	P	S		22.86	59.2273
AFLA_057930-t26_1-p1	Classical secretion pathway: Cell membrane	0	0	0		1	1		0	0		0	P	P	S		24.421	38.6667
AFLA_058000-t26_1-p1	Classical secretion pathway: Cell membrane	0	1	1		1	1		0	0		0	P	ER	S		28.667	61.4286
AFLA_058190-t26_1-p1	Classical secretion pathway: Cell membrane	0	0	0		1	1		0	0		0	P	ER	S		31.571	36.8333
AFLA_058220-t26_1-p1	Classical secretion pathway: Cell membrane	0	0	0		1	0		0	0		0	P	P	_		24.2	48.4
AFLA_058230-t26_1-p1	Classical secretion pathway: Cell membrane	0	1	1		1	1		0	0		0	E	P	S		27.417	47
AFLA_058240-t26_1-p1	Classical secretion pathway: Cell membrane	0	1	1		1	1		0	0		0	E	P	S		30.091	41.375
AFLA_058510-t26_1-p1	Classical secretion pathway: Cell membrane	0	0	1		1	1		0	0		0	P	E	S		32.833	49.25
AFLA_058660-t26_1-p1	Classical secretion pathway: Cell membrane	0	0	0		1	1		0	0		0	P	P	_		24.682	63.8824
AFLA_058750-t26_1-p1	Classical secretion pathway: Cell membrane	0	0	0		0	1		0	0		0	P	P	_		29.167	53.8462
AFLA_058820-t26_1-p1	Classical secretion pathway: Cell membrane	0	0	0		1	1		0	0		0	P	P	_		20.571	64
AFLA_058920-t26_1-p1	Classical secretion pathway: Cell membrane	0	1	0		1	1		0	0		0	P	P	S		29	43.5
AFLA_058930-t26_1-p1	Classical secretion pathway: Cell membrane	0	1	1		1	1		0	0		0	P	M	S		34.25	45.6667
AFLA_058980-t26_1-p1	Classical secretion pathway: Cell membrane	0	0	0		1	1		0	0		0	P	P	_		23	40.6923
AFLA_058990-t26_1-p1	Classical secretion pathway: Cell membrane	0	0	0		1	1		0	0		0	P	P	_		29.176	99.2
AFLA_059000-t26_1-p1	Classical secretion pathway: Cell membrane	0	0	0		1	1		0	0		0	P	P	_		30.722	69.125
AFLA_059010-t26_1-p1	Classical secretion pathway: Cell membrane	0	0	0		1	1		0	0		0	P	P	_		23.391	67.25
AFLA_059060-t26_1-p1	Classical secretion pathway: Cell membrane	0	0	0		1	1		0	0		0	P	P	_		24.825	47.2857
AFLA_059190-t26_1-p1	Classical secretion pathway: Cell membrane	0	0	0		1	1		0	0		0	P	P	_		23.638	45.3056
AFLA_059300-t26_1-p1	Classical secretion pathway: Cell membrane	0	0	0		1	1		0	0		0	P	P	_		30.375	48.6
AFLA_059370-t26_1-p1	Classical secretion pathway: Cell membrane	0	0	0		0	1		0	0		0	ER	P	S		31.813	46.2727
AFLA_059380-t26_1-p1	Classical secretion pathway: Cell membrane	0	0	0		1	1		0	0		0	P	P	M		38.111	42.875
AFLA_059410-t26_1-p1	Classical secretion pathway: Cell membrane	1	1	1		0	0		0	1		0	E	E	S		20.9	36.8824
AFLA_059480-t26_1-p1	Classical secretion pathway: Cell membrane	0	0	0		1	1		0	0		0	P	P	S		36.3	51.8571
AFLA_059530-t26_1-p1	Classical secretion pathway: Cell membrane	0	0	0		1	1		0	0		0	P	ER	S		27.214	38.1
AFLA_059660-t26_1-p1	Classical secretion pathway: Cell membrane	0	0	0		1	1		0	0		0	P	P	_		23.583	70.75
AFLA_059890-t26_1-p1	Classical secretion pathway: Cell membrane	0	0	0		1	1		0	0		0	P	P	_		29.941	56.5556
AFLA_060020-t26_1-p1	Classical secretion pathway: Cell membrane	0	0	0		0	1		0	0		0	P	P	_		23.222	57
AFLA_060030-t26_1-p1	Classical secretion pathway: Cell membrane	1	1	1		0	1		0	0		0	P	L	S		26.875	43
AFLA_060040-t26_1-p1	Classical secretion pathway: Cell membrane	0	0	0		1	1		0	0		0	P	G	S		32.25	48.375
AFLA_060050-t26_1-p1	Classical secretion pathway: Cell membrane	0	0	0		1	1		0	0		0	P	P	_		27.368	65
AFLA_060080-t26_1-p1	Classical secretion pathway: Cell membrane	0	0	0		1	1		0	0		0	P	P	_		28.824	58.8
AFLA_060090-t26_1-p1	Classical secretion pathway: Cell membrane	0	0	0		1	1		0	0		0	P	P	_		35.385	41.8182
AFLA_060200-t26_1-p1	Classical secretion pathway: Cell membrane	0	0	0		1	1		0	0		0	P	P	S		33.867	46.1818
AFLA_060220-t26_1-p1	Classical secretion pathway: Cell membrane	0	0	0		0	1		0	0		0	P	M	S		22.5	45
AFLA_060240-t26_1-p1	Classical secretion pathway: Cell membrane	0	0	0		1	1		0	0		0	E	P	S		32	44.8
AFLA_060440-t26_1-p1	Classical secretion pathway: Cell membrane	0	0	0		1	1		0	0		0	P	P	_		23.421	34.2308
AFLA_060590-t26_1-p1	Classical secretion pathway: Cell membrane	0	0	0		1	1		0	0		0	P	P	_		25.833	62
AFLA_060600-t26_1-p1	Classical secretion pathway: Cell membrane	0	0	0		0	1		0	0		0	P	P	M		24.333	73
AFLA_060630-t26_1-p1	Classical secretion pathway: Cell membrane	0	0	0		1	1		0	0		0	P	P	_		28	46
AFLA_060670-t26_1-p1	Classical secretion pathway: Cell membrane	0	0	0		1	1		0	0		0	P	ER	S		26.846	49.8571
AFLA_060740-t26_1-p1	Classical secretion pathway: Cell membrane	0	0	0		1	1		0	0		0	P	P	_		26.714	62.3333
AFLA_060770-t26_1-p1	Classical secretion pathway: Cell membrane	0	0	0		1	1		0	0		0	P	P	_		31.4	52.3333
AFLA_060830-t26_1-p1	Classical secretion pathway: Cell membrane	0	0	0		1	1		0	0		0	P	P	_		35.833	39.0909
AFLA_060850-t26_1-p1	Classical secretion pathway: Cell membrane	0	0	0		1	1		0	0		0	P	P	_		26.238	55.1
AFLA_060870-t26_1-p1	Classical secretion pathway: Cell membrane	0	0	0		1	1		0	0		0	P	P	S		49	49
AFLA_060880-t26_1-p1	Classical secretion pathway: Cell membrane	0	0	0		1	1		0	0		0	P	P	_		26.619	62.1111
AFLA_060890-t26_1-p1	Classical secretion pathway: Cell membrane	0	0	0		1	1		0	0		0	P	P	_		27.571	82.7143
AFLA_060930-t26_1-p1	Classical secretion pathway: Cell membrane	0	0	0		1	1		0	0		0	P	P	_		27.684	30.9412
AFLA_060980-t26_1-p1	Classical secretion pathway: Cell membrane	0	0	0		1	1		0	0		0	P	P	_		39.455	62
AFLA_061040-t26_1-p1	Classical secretion pathway: Cell membrane	0	0	1		1	1		0	0		0	P	L	S		26.861	53.7222
AFLA_061120-t26_1-p1	Classical secretion pathway: Cell membrane	0	0	0		1	1		0	0		0	P	P	_		23.375	112.2
AFLA_061140-t26_1-p1	Classical secretion pathway: Cell membrane	0	0	0		0	1		0	0		0	P	R	S		26.211	49.8
AFLA_061200-t26_1-p1	Classical secretion pathway: Cell membrane	0	1	1		1	1		0	0		0	P	E	S		28	45.5
AFLA_061500-t26_1-p1	Classical secretion pathway: Cell membrane	0	0	0		1	1		0	0		0	P	P	_		26.667	60
AFLA_061620-t26_1-p1	Classical secretion pathway: Cell membrane	0	0	0		1	1		0	0		0	P	P	S		33.214	93
AFLA_061750-t26_1-p1	Classical secretion pathway: Cell membrane	0	0	0		1	1		0	0		0	P	P	_		27.891	63.9167
AFLA_061870-t26_1-p1	Classical secretion pathway: Cell membrane	0	0	0		1	1		0	0		0	P	P	_		50.5	67.3333
AFLA_061920-t26_1-p1	Classical secretion pathway: Cell membrane	0	0	0		1	1		0	0		0	P	ER	S		25.158	43.4545
AFLA_061980-t26_1-p1	Classical secretion pathway: Cell membrane	0	0	0		1	1		0	0		0	P	P	M		24.905	52.3
AFLA_062050-t26_1-p1	Classical secretion pathway: Cell membrane	0	0	0		1	1		0	0		0	P	P	_		32.625	65.25
AFLA_062220-t26_1-p1	Classical secretion pathway: Cell membrane	0	0	0		1	1		0	0		0	P	P	M		31.1	103.667
AFLA_062360-t26_1-p1	Classical secretion pathway: Cell membrane	0	0	0		1	1		0	0		0	C	P	S		24.536	137.4
AFLA_062460-t26_1-p1	Classical secretion pathway: Cell membrane	0	0	0		1	1		0	0		0	P	P	S		34.6	57.6667
AFLA_062650-t26_1-p1	Classical secretion pathway: Cell membrane	0	0	0		1	1		0	0		0	P	P	S		24.708	62.4211
AFLA_062680-t26_1-p1	Classical secretion pathway: Cell membrane	0	1	1		1	1		0	0		0	P	P	S		25.471	54.125
AFLA_062780-t26_1-p1	Classical secretion pathway: Cell membrane	0	0	0		1	1		0	0		0	P	G	S		26.75	53.5
AFLA_062900-t26_1-p1	Classical secretion pathway: Cell membrane	0	0	0		1	1		0	0		0	P	M	S		27.231	54.4615
AFLA_062910-t26_1-p1	Classical secretion pathway: Cell membrane	0	0	0		1	1		1	0		0	P	P	_		29.895	63.1111
AFLA_062940-t26_1-p1	Classical secretion pathway: Cell membrane	0	0	0		1	1		0	0		0	P	P	S		28.733	53.875
AFLA_063010-t26_1-p1	Classical secretion pathway: Cell membrane	0	0	0		1	1		0	0		0	P	P	_		27.563	55.125
AFLA_063020-t26_1-p1	Classical secretion pathway: Cell membrane	0	0	0		1	1		0	0		0	P	P	_		26.444	79.3333
AFLA_063030-t26_1-p1	Classical secretion pathway: Cell membrane	0	0	0		1	1		0	0		0	P	P	_		27.075	62.3913
AFLA_063130-t26_1-p1	Classical secretion pathway: Cell membrane	0	0	0		0	1		0	0		0	P	P	S		35.667	53.5
AFLA_063140-t26_1-p1	Classical secretion pathway: Cell membrane	0	0	0		0	1		0	0		0	P	P	S		46	30.6667
AFLA_063200-t26_1-p1	Classical secretion pathway: Cell membrane	0	0	0		1	1		0	0		0	P	P	_		27.056	54.1111
AFLA_063230-t26_1-p1	Classical secretion pathway: Cell membrane	0	0	0		1	1		0	0		0	P	P	_		27.923	51.8571
AFLA_063280-t26_1-p1	Classical secretion pathway: Cell membrane	0	1	0		0	1		0	0		0	E	P	S		28.333	42.5
AFLA_063360-t26_1-p1	Classical secretion pathway: Cell membrane	0	0	0		1	1		0	0		0	P	P	S		22.824	55.4286
AFLA_063620-t26_1-p1	Classical secretion pathway: Cell membrane	0	0	0		1	1		0	0		0	P	P	_		33.846	48.8889
AFLA_063640-t26_1-p1	Classical secretion pathway: Cell membrane	0	0	0		1	1		0	0		0	P	P	_		25.333	66.5
AFLA_063750-t26_1-p1	Classical secretion pathway: Cell membrane	0	0	0		0	1		0	0		0	ER	P	S		31.667	47.5
AFLA_064240-t26_1-p1	Classical secretion pathway: Cell membrane	0	0	0		0	1		0	0		0	P	P	_		23.568	59.2571
AFLA_064260-t26_1-p1	Classical secretion pathway: Cell membrane	0	0	0		1	1		0	0		0	P	P	_		31.231	67.6667
AFLA_064320-t26_1-p1	Classical secretion pathway: Cell membrane	0	1	0		1	1		0	0		0	P	P	S		28.333	56.6667
AFLA_064350-t26_1-p1	Classical secretion pathway: Cell membrane	0	0	0		1	1		0	0		0	P	P	M		28.556	85.6667
AFLA_064390-t26_1-p1	Classical secretion pathway: Cell membrane	0	0	0		0	1		0	0		0	M	P	S		24.75	55
AFLA_064430-t26_1-p1	Classical secretion pathway: Cell membrane	0	0	0		1	1		0	0		0	P	P	_		27.55	55.1
AFLA_064440-t26_1-p1	Classical secretion pathway: Cell membrane	0	0	0		1	1		0	0		0	P	P	S		32	50.2857
AFLA_064540-t26_1-p1	Classical secretion pathway: Cell membrane	0	0	0		0	1		0	0		0	C	P	S		19.538	46.1818
AFLA_064570-t26_1-p1	Classical secretion pathway: Cell membrane	0	0	0		1	1		0	0		0	P	P	_		28.1	46.8333
AFLA_064600-t26_1-p1	Classical secretion pathway: Cell membrane	0	0	0		1	1		0	0		0	P	P	_		28.813	51.2222
AFLA_064710-t26_1-p1	Classical secretion pathway: Cell membrane	0	0	0		1	1		0	0		0	P	P	_		26.684	63.375
AFLA_064720-t26_1-p1	Classical secretion pathway: Cell membrane	0	0	0		1	1		0	0		0	P	P	M		21.6	90
AFLA_064800-t26_1-p1	Classical secretion pathway: Cell membrane	0	0	0		1	1		0	0		0	P	P	M		22.6	80.7143
AFLA_064920-t26_1-p1	Classical secretion pathway: Cell membrane	1	1	1		0	1		0	1		0	E	E	S		20.538	44.5
AFLA_065110-t26_1-p1	Classical secretion pathway: Cell membrane	0	0	0		1	1		0	0		0	P	P	_		32.647	79.2857
AFLA_065150-t26_1-p1	Classical secretion pathway: Cell membrane	0	0	0		1	1		0	0		0	P	P	_		25.778	77.3333
AFLA_065210-t26_1-p1	Classical secretion pathway: Cell membrane	0	0	0		1	1		0	0		0	P	P	S		25.35	72.4286
AFLA_065360-t26_1-p1	Classical secretion pathway: Cell membrane	0	0	0		1	1		0	0		0	P	P	_		26.579	63.125
AFLA_065530-t26_1-p1	Classical secretion pathway: Cell membrane	0	0	0		1	1		0	0		0	P	P	_		30.882	87.5
AFLA_065550-t26_1-p1	Classical secretion pathway: Cell membrane	0	0	0		1	1		0	0		0	P	P	M		27.643	48.375
AFLA_065560-t26_1-p1	Classical secretion pathway: Cell membrane	0	0	0		1	1		0	0		0	P	P	_		26.909	59.2
AFLA_065620-t26_1-p1	Classical secretion pathway: Cell membrane	0	0	0		1	1		0	0		0	P	P	_		26.667	186.667
AFLA_065740-t26_1-p1	Classical secretion pathway: Cell membrane	0	0	0		1	1		0	0		0	P	P	_		25.75	41.2
AFLA_065750-t26_1-p1	Classical secretion pathway: Cell membrane	0	0	0		0	1		0	0		0	P	M	S		27.895	40.7692
AFLA_065780-t26_1-p1	Classical secretion pathway: Cell membrane	0	0	0		1	1		0	0		0	P	P	_		27.263	129.5
AFLA_065810-t26_1-p1	Classical secretion pathway: Cell membrane	0	0	0		1	1		0	0		0	P	P	_		29.722	76.4286
AFLA_065860-t26_1-p1	Classical secretion pathway: Cell membrane	0	0	0		1	1		0	0		0	P	P	S		31.786	49.4444
AFLA_065930-t26_1-p1	Classical secretion pathway: Cell membrane	0	0	0		1	1		0	0		0	P	P	_		30.75	61.5
AFLA_066030-t26_1-p1	Classical secretion pathway: Cell membrane	0	0	0		1	1		0	0		0	P	P	S		33.455	40.8889
AFLA_066110-t26_1-p1	Classical secretion pathway: Cell membrane	0	0	0		1	1		0	0		0	P	P	M		25.619	89.6667
AFLA_066220-t26_1-p1	Classical secretion pathway: Cell membrane	0	0	0		1	1		0	0		0	P	P	_		31.75	56.4444
AFLA_066420-t26_1-p1	Classical secretion pathway: Cell membrane	0	0	0		1	1		0	0		0	P	P	_		28.947	61.1111
AFLA_066660-t26_1-p1	Classical secretion pathway: Cell membrane	0	0	0		1	1		0	0		0	P	P	_		24.727	49.4545
AFLA_066700-t26_1-p1	Classical secretion pathway: Cell membrane	0	0	0		0	1		0	0		0	P	M	S		22.636	49.8
AFLA_066740-t26_1-p1	Classical secretion pathway: Cell membrane	0	0	0		1	1		0	0		0	P	P	_		30	60
AFLA_066790-t26_1-p1	Classical secretion pathway: Cell membrane	0	0	0		1	1		0	0		0	P	P	S		24.148	40.75
AFLA_066840-t26_1-p1	Classical secretion pathway: Cell membrane	1	0	0		0	1		0	0		0	P	N	_		25.791	45.3563
AFLA_066880-t26_1-p1	Classical secretion pathway: Cell membrane	0	0	0		1	1		0	0		0	P	P	_		36.538	67.8571
AFLA_066890-t26_1-p1	Classical secretion pathway: Cell membrane	0	0	0		0	1		0	0		0	P	G	S		29.882	42.3333
AFLA_066970-t26_1-p1	Classical secretion pathway: Cell membrane	0	0	1		1	1		0	0		0	P	P	S		21.5	50.8182
AFLA_067040-t26_1-p1	Classical secretion pathway: Cell membrane	0	0	0		1	1		0	0		0	P	P	S		25.474	60.5
AFLA_067110-t26_1-p1	Classical secretion pathway: Cell membrane	0	0	0		1	1		0	0		0	P	P	_		28.333	49.5833
AFLA_067200-t26_1-p1	Classical secretion pathway: Cell membrane	0	0	0		1	1		0	0		0	P	P	S		24.368	53.4231
AFLA_067430-t26_1-p1	Classical secretion pathway: Cell membrane	0	0	0		1	1		0	0		0	P	P	_		30.733	65.8571
AFLA_067440-t26_1-p1	Classical secretion pathway: Cell membrane	0	1	1		1	1		0	0		0	P	ER	S		27.621	72.8182
AFLA_067530-t26_1-p1	Classical secretion pathway: Cell membrane	0	0	0		1	1		0	0		0	P	P	S		25.462	110.333
AFLA_067660-t26_1-p1	Classical secretion pathway: Cell membrane	0	0	0		1	1		0	0		0	P	P	_		29.176	62
AFLA_067770-t26_1-p1	Classical secretion pathway: Cell membrane	0	0	0		1	1		0	0		0	P	P	_		26.625	71
AFLA_067840-t26_1-p1	Classical secretion pathway: Cell membrane	0	0	0		1	1		0	0		0	P	P	_		20.625	61.875
AFLA_067850-t26_1-p1	Classical secretion pathway: Cell membrane	0	0	0		1	1		0	0		0	P	P	S		25.412	54
AFLA_067880-t26_1-p1	Classical secretion pathway: Cell membrane	0	0	0		1	1		0	0		0	P	P	_		33.4	62.625
AFLA_068020-t26_1-p1	Classical secretion pathway: Cell membrane	0	0	0		1	1		0	0		0	P	P	M		29	50.75
AFLA_068140-t26_1-p1	Classical secretion pathway: Cell membrane	0	0	0		1	1		0	0		0	P	P	_		22.375	76.7143
AFLA_068410-t26_1-p1	Classical secretion pathway: Cell membrane	0	0	1		1	1		0	0		0	P	P	S		33.5	83.75
AFLA_068440-t26_1-p1	Classical secretion pathway: Cell membrane	0	0	0		1	1		0	0		0	P	P	_		26.456	95
AFLA_068510-t26_1-p1	Classical secretion pathway: Cell membrane	0	0	0		1	1		0	0		0	P	P	_		23.641	58.1923
AFLA_068600-t26_1-p1	Classical secretion pathway: Cell membrane	0	0	0		1	1		0	0		0	P	P	S		33.308	108.25
AFLA_068670-t26_1-p1	Classical secretion pathway: Cell membrane	0	0	0		1	1		0	0		0	P	P	_		24.048	72.1429
AFLA_068680-t26_1-p1	Classical secretion pathway: Cell membrane	0	0	0		1	1		0	0		0	P	P	_		25.482	67.9524
AFLA_068860-t26_1-p1	Classical secretion pathway: Cell membrane	0	0	0		0	1		0	0		0	P	M	S		22.667	68
AFLA_069320-t26_1-p1	Classical secretion pathway: Cell membrane	0	0	0		1	1		0	0		0	P	P	S		27.333	59.04
AFLA_069340-t26_1-p1	Classical secretion pathway: Cell membrane	0	0	0		1	1		0	0		0	P	P	_		28.947	137.5
AFLA_069580-t26_1-p1	Classical secretion pathway: Cell membrane	0	1	1		1	1		0	0		0	P	P	S		25.893	80.5556
AFLA_069900-t26_1-p1	Classical secretion pathway: Cell membrane	0	0	0		1	1		0	0		0	P	P	_		23.406	59.92
AFLA_070040-t26_1-p1	Classical secretion pathway: Cell membrane	0	0	0		1	1		0	0		0	P	P	S		27.286	54.5714
AFLA_070110-t26_1-p1	Classical secretion pathway: Cell membrane	0	1	1		1	1		0	0		0	P	P	S		27.976	42.4815
AFLA_070130-t26_1-p1	Classical secretion pathway: Cell membrane	0	0	0		1	1		0	0		0	P	P	_		31.438	71.8571
AFLA_070240-t26_1-p1	Classical secretion pathway: Cell membrane	0	0	0		1	1		0	0		0	E	P	S		24.355	37.75
AFLA_070270-t26_1-p1	Classical secretion pathway: Cell membrane	0	0	0		1	1		0	0		0	P	P	_		25.292	75.875
AFLA_070420-t26_1-p1	Classical secretion pathway: Cell membrane	0	0	0		1	1		0	0		0	P	P	S		26.789	63.625
AFLA_070520-t26_1-p1	Classical secretion pathway: Cell membrane	0	0	0		1	1		0	0		0	P	P	M		26.316	55.5556
AFLA_070670-t26_1-p1	Classical secretion pathway: Cell membrane	0	0	0		0	1		0	0		0	P	E	S		13.5	40.5
AFLA_070760-t26_1-p1	Classical secretion pathway: Cell membrane	0	0	0		1	1		0	0		0	P	P	_		27.52	86
AFLA_070840-t26_1-p1	Classical secretion pathway: Cell membrane	0	0	0		1	1		0	0		0	P	P	_		31.235	66.375
AFLA_070930-t26_1-p1	Classical secretion pathway: Cell membrane	0	0	0		1	1		0	0		0	P	P	_		35.333	88.3333
AFLA_070950-t26_1-p1	Classical secretion pathway: Cell membrane	0	0	0		1	1		0	0		0	P	P	M		36.182	49.75
AFLA_071910-t26_1-p1	Classical secretion pathway: Cell membrane	0	0	0		1	1		0	0		0	P	P	_		37.154	48.3
AFLA_072150-t26_1-p1	Classical secretion pathway: Cell membrane	0	0	0		0	1		0	0		0	P	P	_		37.143	43.3333
AFLA_072320-t26_1-p1	Classical secretion pathway: Cell membrane	0	0	0		1	1		0	0		0	P	P	S		30.571	85.6
AFLA_072530-t26_1-p1	Classical secretion pathway: Cell membrane	0	0	0		1	1		0	0		0	P	P	_		30.471	74
AFLA_072540-t26_1-p1	Classical secretion pathway: Cell membrane	0	0	0		0	1		0	0		0	P	M	S		24.824	70.3333
AFLA_072570-t26_1-p1	Classical secretion pathway: Cell membrane	0	1	1		1	1		0	0		0	E	P	S		28.733	47.8889
AFLA_072590-t26_1-p1	Classical secretion pathway: Cell membrane	0	0	0		1	1		0	0		0	P	P	_		38.667	66.2857
AFLA_072620-t26_1-p1	Classical secretion pathway: Cell membrane	0	0	0		1	1		0	0		0	P	P	_		25.211	59.875
AFLA_072730-t26_1-p1	Classical secretion pathway: Cell membrane	0	0	0		1	1		0	0		0	P	P	_		31.133	58.375
AFLA_072830-t26_1-p1	Classical secretion pathway: Cell membrane	0	0	0		1	1		0	0		0	P	P	_		28.526	67.75
AFLA_072920-t26_1-p1	Classical secretion pathway: Cell membrane	0	0	0		1	1		0	0		0	P	P	_		39.25	52.3333
AFLA_072980-t26_1-p1	Classical secretion pathway: Cell membrane	0	0	0		1	1		0	0		0	P	P	_		29.105	110.6
AFLA_073010-t26_1-p1	Classical secretion pathway: Cell membrane	0	0	0		0	1		0	0		0	E	P	S		20.611	46.375
AFLA_073030-t26_1-p1	Classical secretion pathway: Cell membrane	0	0	0		1	1		0	0		0	P	P	_		25.381	59.2222
AFLA_073040-t26_1-p1	Classical secretion pathway: Cell membrane	0	0	0		1	1		0	0		0	P	P	S		24.214	48.4286
AFLA_073160-t26_1-p1	Classical secretion pathway: Cell membrane	0	0	0		1	1		0	0		0	P	C	S		31.118	66.125
AFLA_073180-t26_1-p1	Classical secretion pathway: Cell membrane	0	0	0		1	1		0	0		0	P	P	_		26.056	67
AFLA_073510-t26_1-p1	Classical secretion pathway: Cell membrane	0	1	1		1	1		0	0		0	P	P	S		30.636	67.4
AFLA_073520-t26_1-p1	Classical secretion pathway: Cell membrane	0	0	0		1	1		0	0		0	P	P	S		24.733	41.2222
AFLA_073560-t26_1-p1	Classical secretion pathway: Cell membrane	0	0	0		1	1		0	0		0	P	P	_		28.048	73.625
AFLA_073840-t26_1-p1	Classical secretion pathway: Cell membrane	0	0	0		1	1		0	0		0	P	P	_		26.143	57.7895
AFLA_073930-t26_1-p1	Classical secretion pathway: Cell membrane	0	0	1		1	1		0	0		0	P	P	S		32.063	73.2857
AFLA_074020-t26_1-p1	Classical secretion pathway: Cell membrane	0	0	0		1	1		0	0		0	P	P	_		39.111	58.6667
AFLA_074070-t26_1-p1	Classical secretion pathway: Cell membrane	0	0	0		1	1		0	0		0	P	P	_		26.391	75.875
AFLA_074150-t26_1-p1	Classical secretion pathway: Cell membrane	0	0	1		1	1		0	0		0	P	L	S		29.6	63.4286
AFLA_074170-t26_1-p1	Classical secretion pathway: Cell membrane	0	0	0		0	1		0	0		0	P	G	S		25.474	40.3333
AFLA_074270-t26_1-p1	Classical secretion pathway: Cell membrane	0	1	0		1	1		0	0		0	P	P	S		26.545	83.4286
AFLA_074430-t26_1-p1	Classical secretion pathway: Cell membrane	0	0	0		1	1		0	0		0	P	P	_		32.412	61.2222
AFLA_074570-t26_1-p1	Classical secretion pathway: Cell membrane	0	0	0		1	1		0	0		0	P	P	_		29.105	61.4444
AFLA_074620-t26_1-p1	Classical secretion pathway: Cell membrane	0	0	0		1	1		0	0		0	P	ER	S		26	66.4444
AFLA_074630-t26_1-p1	Classical secretion pathway: Cell membrane	0	0	0		1	1		0	0		0	P	P	_		34.667	65
AFLA_074800-t26_1-p1	Classical secretion pathway: Cell membrane	0	0	0		1	1		0	0		0	P	P	_		30.583	45.875
AFLA_074840-t26_1-p1	Classical secretion pathway: Cell membrane	0	0	0		1	1		0	0		0	P	L	S		32	56.8889
AFLA_074860-t26_1-p1	Classical secretion pathway: Cell membrane	0	0	0		1	1		0	0		0	P	P	M		28.286	39.6
AFLA_075000-t26_1-p1	Classical secretion pathway: Cell membrane	0	0	0		1	1		0	0		0	P	P	_		24.5	70
AFLA_075180-t26_1-p1	Classical secretion pathway: Cell membrane	0	0	0		1	1		0	0		0	P	P	_		37.538	69.7143
AFLA_075260-t26_1-p1	Classical secretion pathway: Cell membrane	0	0	0		1	1		0	0		0	P	P	S		21.077	91.3333
AFLA_075340-t26_1-p1	Classical secretion pathway: Cell membrane	0	0	0		1	1		0	0		0	P	P	S		24.632	52
AFLA_075360-t26_1-p1	Classical secretion pathway: Cell membrane	0	0	0		1	1		0	0		0	P	P	S		25.5	31.875
AFLA_075540-t26_1-p1	Classical secretion pathway: Cell membrane	0	0	0		1	1		0	0		0	P	P	_		22.118	53.7143
AFLA_075660-t26_1-p1	Classical secretion pathway: Cell membrane	0	0	0		1	1		0	0		0	P	P	_		25.727	113.2
AFLA_075740-t26_1-p1	Classical secretion pathway: Cell membrane	0	0	0		1	1		0	0		0	P	P	_		22.833	68.5
AFLA_075780-t26_1-p1	Classical secretion pathway: Cell membrane	0	0	0		0	1		0	0		0	P	P	S		33.167	49.75
AFLA_075790-t26_1-p1	Classical secretion pathway: Cell membrane	0	0	0		1	1		0	0		0	P	P	S		36.667	110
AFLA_075840-t26_1-p1	Classical secretion pathway: Cell membrane	0	0	0		1	1		0	0		0	P	P	S		22.654	49.0833
AFLA_075860-t26_1-p1	Classical secretion pathway: Cell membrane	0	1	1		1	1		0	0		0	P	P	S		27.037	81.1111
AFLA_075910-t26_1-p1	Classical secretion pathway: Cell membrane	0	1	1		1	1		0	0		0	P	ER	S		25.235	61.2857
AFLA_075930-t26_1-p1	Classical secretion pathway: Cell membrane	0	0	0		1	1		0	0		0	P	P	S		24.6	41
AFLA_075950-t26_1-p1	Classical secretion pathway: Cell membrane	0	0	0		1	1		0	0		0	P	P	_		24.462	39.75
AFLA_076270-t26_1-p1	Classical secretion pathway: Cell membrane	0	0	0		1	1		0	0		0	P	P	_		27.5	55
AFLA_076350-t26_1-p1	Classical secretion pathway: Cell membrane	0	0	0		1	1		0	0		0	P	P	S		38.286	38.2857
AFLA_076530-t26_1-p1	Classical secretion pathway: Cell membrane	0	0	0		1	1		0	0		0	P	P	_		24.75	70.7143
AFLA_076790-t26_1-p1	Classical secretion pathway: Cell membrane	0	0	0		1	1		0	0		0	P	P	_		23.593	63.7
AFLA_076870-t26_1-p1	Classical secretion pathway: Cell membrane	0	0	0		1	1		0	0		0	P	P	_		27.905	48.8333
AFLA_076920-t26_1-p1	Classical secretion pathway: Cell membrane	0	0	0		0	1		0	0		0	P	P	_		27.459	78.1538
AFLA_077010-t26_1-p1	Classical secretion pathway: Cell membrane	0	0	0		1	1		0	0		0	P	ER	S		27.833	55.6667
AFLA_077150-t26_1-p1	Classical secretion pathway: Cell membrane	0	0	0		1	1		0	0		0	P	P	_		25.588	48.3333
AFLA_077300-t26_1-p1	Classical secretion pathway: Cell membrane	0	0	0		1	1		0	0		0	P	P	_		25.333	76
AFLA_077380-t26_1-p1	Classical secretion pathway: Cell membrane	0	0	0		1	1		0	0		0	P	P	S		28.067	60.1429
AFLA_077520-t26_1-p1	Classical secretion pathway: Cell membrane	0	0	0		1	1		0	0		0	P	P	S		41.125	65.8
AFLA_077560-t26_1-p1	Classical secretion pathway: Cell membrane	0	0	0		1	1		0	0		0	P	P	_		26.7	59.3333
AFLA_077590-t26_1-p1	Classical secretion pathway: Cell membrane	0	0	0		1	1		0	0		0	P	P	_		27.941	52.7778
AFLA_077610-t26_1-p1	Classical secretion pathway: Cell membrane	0	0	0		1	1		0	0		0	P	P	M		29.706	56.1111
AFLA_077630-t26_1-p1	Classical secretion pathway: Cell membrane	0	0	0		1	1		0	0		0	P	P	M		30.667	46
AFLA_077870-t26_1-p1	Classical secretion pathway: Cell membrane	0	0	0		1	1		0	0		0	P	P	_		28.579	67.875
AFLA_077880-t26_1-p1	Classical secretion pathway: Cell membrane	0	0	0		1	1		0	0		0	P	P	_		29.833	44.75
AFLA_077950-t26_1-p1	Classical secretion pathway: Cell membrane	0	0	0		1	1		0	0		0	P	P	S		27.667	46.1111
AFLA_078010-t26_1-p1	Classical secretion pathway: Cell membrane	0	0	0		1	1		0	0		0	P	ER	S		27.111	61
AFLA_078070-t26_1-p1	Classical secretion pathway: Cell membrane	0	0	0		0	1		0	0		0	P	ER	S		23.667	142
AFLA_078130-t26_1-p1	Classical secretion pathway: Cell membrane	0	0	0		1	1		0	0		0	P	P	_		36.333	31.1429
AFLA_078170-t26_1-p1	Classical secretion pathway: Cell membrane	0	0	0		1	1		0	0		0	P	P	S		27.75	55.5
AFLA_078190-t26_1-p1	Classical secretion pathway: Cell membrane	0	0	0		1	1		0	0		0	P	P	S		28.667	86
AFLA_078290-t26_1-p1	Classical secretion pathway: Cell membrane	0	0	0		1	1		0	0		0	P	P	M		28.022	70.0556
AFLA_078440-t26_1-p1	Classical secretion pathway: Cell membrane	0	0	0		1	1		0	0		0	P	ER	S		23.333	50
AFLA_078620-t26_1-p1	Classical secretion pathway: Cell membrane	0	0	0		1	1		0	0		0	P	P	S		24.455	44.8333
AFLA_078660-t26_1-p1	Classical secretion pathway: Cell membrane	0	0	0		1	1		0	0		0	P	G	S		27	37.8
AFLA_078990-t26_1-p1	Classical secretion pathway: Cell membrane	0	0	0		1	1		0	0		0	P	P	_		21.654	43.3077
AFLA_079050-t26_1-p1	Classical secretion pathway: Cell membrane	0	0	0		1	1		0	0		0	E	P	S		45.667	60.8889
AFLA_079090-t26_1-p1	Classical secretion pathway: Cell membrane	0	0	1		0	1		0	0		0	P	P	S		39.667	119
AFLA_079100-t26_1-p1	Classical secretion pathway: Cell membrane	0	0	0		1	1		0	0		0	P	P	_		35.75	31.7778
AFLA_079240-t26_1-p1	Classical secretion pathway: Cell membrane	0	0	0		1	1		0	0		0	P	P	_		27.467	51.5
AFLA_079330-t26_1-p1	Classical secretion pathway: Cell membrane	0	0	0		1	1		0	0		0	P	P	_		33.857	52.6667
AFLA_079410-t26_1-p1	Classical secretion pathway: Cell membrane	0	0	0		1	1		0	0		0	P	P	_		31.526	74.875
AFLA_079440-t26_1-p1	Classical secretion pathway: Cell membrane	0	0	0		1	1		0	0		0	P	P	_		26.222	52.4444
AFLA_079510-t26_1-p1	Classical secretion pathway: Cell membrane	0	0	0		1	1		0	0		0	P	P	_		36.929	103.4
AFLA_079540-t26_1-p1	Classical secretion pathway: Cell membrane	0	0	0		1	1		0	0		0	P	P	_		25.182	39.5714
AFLA_079810-t26_1-p1	Classical secretion pathway: Cell membrane	0	0	0		1	1		0	0		0	P	P	_		37	55.5
AFLA_079830-t26_1-p1	Classical secretion pathway: Cell membrane	0	0	0		0	1		0	0		0	P	E	S		28.5
AFLA_079960-t26_1-p1	Classical secretion pathway: Cell membrane	0	0	0		1	1		1	0		0	P	P	_		27.6	69
AFLA_080210-t26_1-p1	Classical secretion pathway: Cell membrane	0	0	0		1	1		0	0		0	P	P	_		22.04	68.875
AFLA_080250-t26_1-p1	Classical secretion pathway: Cell membrane	0	0	1		0	1		0	0		0	P	M	S		40.4	86.5714
AFLA_080460-t26_1-p1	Classical secretion pathway: Cell membrane	0	0	0		0	1		0	0		0	P	M	S		45	45
AFLA_080490-t26_1-p1	Classical secretion pathway: Cell membrane	1	0	0		0	1		0	0		0	P	N	_		23.464	49.6346
AFLA_080500-t26_1-p1	Classical secretion pathway: Cell membrane	0	0	0		1	1		0	0		0	P	P	_		25.297	58.5
AFLA_080610-t26_1-p1	Classical secretion pathway: Cell membrane	0	0	0		1	1		0	0		0	P	P	_		26.75	44.5833
AFLA_080780-t26_1-p1	Classical secretion pathway: Cell membrane	0	0	0		0	1		0	0		0	P	P	_		28.25	56.5
AFLA_080910-t26_1-p1	Classical secretion pathway: Cell membrane	0	1	1		1	1		0	0		0	E	P	S		30	34.2857
AFLA_080940-t26_1-p1	Classical secretion pathway: Cell membrane	0	0	0		1	1		0	0		0	P	P	_		26.194	62.8667
AFLA_080980-t26_1-p1	Classical secretion pathway: Cell membrane	0	0	0		1	1		0	0		0	P	P	_		38.4	38.4
AFLA_080990-t26_1-p1	Classical secretion pathway: Cell membrane	0	0	1		1	1		0	0		0	P	P	_		28.765	61.125
AFLA_081110-t26_1-p1	Classical secretion pathway: Cell membrane	0	0	0		1	1		0	0		0	P	P	S		32.75	78.6
AFLA_081350-t26_1-p1	Classical secretion pathway: Cell membrane	0	0	1		1	1		0	0		0	P	ER	S		26.419	54.6
AFLA_081420-t26_1-p1	Classical secretion pathway: Cell membrane	0	1	1		0	1		1	0		0	E	P	S		27.9	39.8571
AFLA_081610-t26_1-p1	Classical secretion pathway: Cell membrane	0	0	0		0	1		0	0		0	C	P	S		26.625	42.6
AFLA_081660-t26_1-p1	Classical secretion pathway: Cell membrane	0	0	0		1	1		0	0		0	P	P	_		46	92
AFLA_081720-t26_1-p1	Classical secretion pathway: Cell membrane	0	0	0		1	1		0	0		0	P	P	_		29.474	46.6667
AFLA_081730-t26_1-p1	Classical secretion pathway: Cell membrane	0	1	1		1	1		0	0		0	E	P	S		24.083	41.2857
AFLA_081770-t26_1-p1	Classical secretion pathway: Cell membrane	0	0	0		1	1		0	0		0	P	L	S		24.818	45.5
AFLA_081860-t26_1-p1	Classical secretion pathway: Cell membrane	0	1	1		0	1		0	0		0	P	P	S		23.347	42.3704
AFLA_081890-t26_1-p1	Classical secretion pathway: Cell membrane	0	0	0		1	1		0	0		0	P	P	_		17.5	42
AFLA_081920-t26_1-p1	Classical secretion pathway: Cell membrane	0	1	1		1	1		0	0		0	P	P	S		22.5	61.875
AFLA_082070-t26_1-p1	Classical secretion pathway: Cell membrane	0	0	0		1	1		0	0		0	P	P	_		30.235	64.25
AFLA_082160-t26_1-p1	Classical secretion pathway: Cell membrane	0	0	0		1	1		0	0		0	P	P	S		25.19	88.1667
AFLA_082230-t26_1-p1	Classical secretion pathway: Cell membrane	0	0	0		1	1		0	0		0	P	P	_		30.438	69.5714
AFLA_082260-t26_1-p1	Classical secretion pathway: Cell membrane	0	0	0		1	1		0	0		0	P	P	_		26.722	68.7143
AFLA_082400-t26_1-p1	Classical secretion pathway: Cell membrane	0	0	0		1	1		0	0		0	P	P	_		24	65.7391
AFLA_082410-t26_1-p1	Classical secretion pathway: Cell membrane	0	0	1		0	1		0	0		0	P	ER	S		26.231	85.25
AFLA_082450-t26_1-p1	Classical secretion pathway: Cell membrane	0	0	0		1	1		0	0		0	P	P	_		25.118	71.1667
AFLA_082750-t26_1-p1	Classical secretion pathway: Cell membrane	0	0	0		1	1		0	0		0	P	P	S		31.125	49.8
AFLA_082760-t26_1-p1	Classical secretion pathway: Cell membrane	0	0	0		1	1		0	0		0	P	P	_		27.222	61.25
AFLA_082960-t26_1-p1	Classical secretion pathway: Cell membrane	0	0	0		1	1		0	0		0	P	P	_		41	35.1429
AFLA_082970-t26_1-p1	Classical secretion pathway: Cell membrane	0	0	0		1	1		0	0		0	P	P	_		24	61.7143
AFLA_083140-t26_1-p1	Classical secretion pathway: Cell membrane	0	0	1		1	1		0	0		0	P	P	S		27.583	55.1667
AFLA_083170-t26_1-p1	Classical secretion pathway: Cell membrane	0	0	0		1	1		0	0		0	P	P	S		28.167	56.3333
AFLA_083270-t26_1-p1	Classical secretion pathway: Cell membrane	0	0	0		1	1		0	0		0	P	P	_		28.211	59.5556
AFLA_083280-t26_1-p1	Classical secretion pathway: Cell membrane	0	0	0		0	1		0	0		0	P	P	S		31.667	31.6667
AFLA_083320-t26_1-p1	Classical secretion pathway: Cell membrane	0	0	0		1	1		0	0		0	P	P	S		24.952	65.5
AFLA_083360-t26_1-p1	Classical secretion pathway: Cell membrane	1	1	1		0	1		0	1		0	E	E	S		44.4	88.8
AFLA_083400-t26_1-p1	Classical secretion pathway: Cell membrane	0	0	0		1	1		0	0		0	P	P	M		32.778	98.3333
AFLA_083410-t26_1-p1	Classical secretion pathway: Cell membrane	0	0	0		0	1		0	0		0	P	P	M		19.375	56.3636
AFLA_083530-t26_1-p1	Classical secretion pathway: Cell membrane	0	0	0		1	1		0	0		0	P	P	S		35	64.1667
AFLA_083950-t26_1-p1	Classical secretion pathway: Cell membrane	0	0	0		1	1		0	0		0	P	P	M		27	54
AFLA_084060-t26_1-p1	Classical secretion pathway: Cell membrane	0	0	0		0	1		0	0		0	P	P	S		44	88
AFLA_084490-t26_1-p1	Classical secretion pathway: Cell membrane	0	0	0		1	1		0	0		0	P	P	S		38.111	49
AFLA_084500-t26_1-p1	Classical secretion pathway: Cell membrane	0	0	0		1	1		0	0		0	P	P	_		30.706	52.2
AFLA_084730-t26_1-p1	Classical secretion pathway: Cell membrane	0	0	0		1	1		0	0		0	P	ER	S		34.8	53.5385
AFLA_085030-t26_1-p1	Classical secretion pathway: Cell membrane	0	0	0		1	1		0	0		0	P	R	S		52	52
AFLA_085090-t26_1-p1	Classical secretion pathway: Cell membrane	0	0	1		1	1		0	0		0	P	P	S		23.72	42.3571
AFLA_085120-t26_1-p1	Classical secretion pathway: Cell membrane	0	0	0		1	1		0	0		0	P	P	_		27.5	41.25
AFLA_085190-t26_1-p1	Classical secretion pathway: Cell membrane	0	0	0		1	1		0	0		0	P	P	_		26.053	49.5
AFLA_085710-t26_1-p1	Classical secretion pathway: Cell membrane	0	0	0		1	1		0	0		0	P	P	_		29.692	64.3333
AFLA_086010-t26_1-p1	Classical secretion pathway: Cell membrane	0	0	0		1	1		0	0		0	P	P	S		33.5	44.6667
AFLA_086020-t26_1-p1	Classical secretion pathway: Cell membrane	0	0	0		1	1		0	0		0	P	P	M		32.824	111.6
AFLA_086390-t26_1-p1	Classical secretion pathway: Cell membrane	0	0	0		1	1		0	0		0	P	P	S		37.167	37.1667
AFLA_086580-t26_1-p1	Classical secretion pathway: Cell membrane	0	0	0		1	1		0	0		0	P	P	_		23.885	62.1
AFLA_086610-t26_1-p1	Classical secretion pathway: Cell membrane	0	0	0		1	1		0	0		0	P	P	_		65	65
AFLA_086920-t26_1-p1	Classical secretion pathway: Cell membrane	0	0	0		1	1		0	0		0	P	P	_		28	65.3333
AFLA_087100-t26_1-p1	Classical secretion pathway: Cell membrane	0	0	0		0	1		0	0		0	P	P	S		20.923	38.8571
AFLA_087270-t26_1-p1	Classical secretion pathway: Cell membrane	0	0	0		1	1		0	0		0	P	P	_		30.444	68.5
AFLA_087320-t26_1-p1	Classical secretion pathway: Cell membrane	0	0	0		1	1		0	0		0	P	P	_		29.118	45
AFLA_087470-t26_1-p1	Classical secretion pathway: Cell membrane	0	0	0		1	1		1	0		0	P	P	_		27.385	50.8571
AFLA_087880-t26_1-p1	Classical secretion pathway: Cell membrane	0	0	0		1	1		0	0		0	P	P	S		29.455	54
AFLA_088030-t26_1-p1	Classical secretion pathway: Cell membrane	0	0	1		1	1		0	0		0	P	P	S		25.2	84
AFLA_088040-t26_1-p1	Classical secretion pathway: Cell membrane	0	0	0		0	1		0	0		0	M	P	S		22.896	61.0556
AFLA_088060-t26_1-p1	Classical secretion pathway: Cell membrane	0	0	0		1	1		0	0		0	P	ER	S		46	46
AFLA_088070-t26_1-p1	Classical secretion pathway: Cell membrane	0	1	1		1	1		0	0		0	E	P	S		26.789	56.5556
AFLA_088090-t26_1-p1	Classical secretion pathway: Cell membrane	0	0	0		1	1		0	0		0	P	P	S		27.25	46.7143
AFLA_088100-t26_1-p1	Classical secretion pathway: Cell membrane	0	0	0		1	1		0	0		0	P	P	_		27.105	42.9167
AFLA_088160-t26_1-p1	Classical secretion pathway: Cell membrane	0	0	1		1	1		0	0		0	E	P	S		25.125	50.25
AFLA_088190-t26_1-p1	Classical secretion pathway: Cell membrane	0	0	0		1	1		0	0		0	P	P	_		21.826	55.7778
AFLA_088240-t26_1-p1	Classical secretion pathway: Cell membrane	0	1	1		0	1		0	0		0	P	ER	S		24	36
AFLA_088280-t26_1-p1	Classical secretion pathway: Cell membrane	0	0	0		1	1		0	0		0	P	P	_		29.733	49.5556
AFLA_088330-t26_1-p1	Classical secretion pathway: Cell membrane	0	0	0		1	1		0	0		0	P	P	_		23.227	56.7778
AFLA_088530-t26_1-p1	Classical secretion pathway: Cell membrane	0	1	1		1	1		0	0		0	P	P	S		27.219	45.8421
AFLA_088560-t26_1-p1	Classical secretion pathway: Cell membrane	0	0	0		0	1		0	0		0	P	P	S		24.729	53.9545
AFLA_088630-t26_1-p1	Classical secretion pathway: Cell membrane	0	1	1		1	1		0	0		0	P	ER	S		29.4	63
AFLA_089350-t26_1-p1	Classical secretion pathway: Cell membrane	0	0	0		1	1		0	0		0	ER	P	S		28.75	57.5
AFLA_089370-t26_1-p1	Classical secretion pathway: Cell membrane	0	0	0		1	1		0	0		0	P	M	S		33.214	46.5
AFLA_089410-t26_1-p1	Classical secretion pathway: Cell membrane	0	0	0		1	1		0	0		0	P	ER	S		29.5	47.2
AFLA_089440-t26_1-p1	Classical secretion pathway: Cell membrane	0	0	1		1	1		0	0		0	P	P	S		50.8	42.3333
AFLA_089450-t26_1-p1	Classical secretion pathway: Cell membrane	0	0	0		1	1		0	0		0	P	P	_		24.864	60.7778
AFLA_089500-t26_1-p1	Classical secretion pathway: Cell membrane	0	0	0		1	1		0	0		0	P	P	_		24.048	56.1111
AFLA_089510-t26_1-p1	Classical secretion pathway: Cell membrane	0	0	0		1	1		0	0		0	P	V	S		29.154	54.1429
AFLA_089520-t26_1-p1	Classical secretion pathway: Cell membrane	0	0	0		1	1		0	0		0	P	P	M		36.5	62.5714
AFLA_089600-t26_1-p1	Classical secretion pathway: Cell membrane	0	1	1		0	1		0	0		0	P	E	S		19.667	59
AFLA_089630-t26_1-p1	Classical secretion pathway: Cell membrane	0	0	0		1	1		0	0		0	P	P	_		29.389	52.9
AFLA_089650-t26_1-p1	Classical secretion pathway: Cell membrane	0	0	0		1	1		0	0		0	P	P	S		26.429	46.25
AFLA_089660-t26_1-p1	Classical secretion pathway: Cell membrane	0	0	0		1	1		0	0		0	E	P	S		19.125	61.2
AFLA_089670-t26_1-p1	Classical secretion pathway: Cell membrane	0	1	1		1	1		0	0		0	P	P	S		23.353	41.7895
AFLA_089760-t26_1-p1	Classical secretion pathway: Cell membrane	0	0	0		1	1		0	0		0	P	P	S		25.9	64.75
AFLA_089790-t26_1-p1	Classical secretion pathway: Cell membrane	0	0	0		1	1		0	0		0	P	P	S		34	68
AFLA_089810-t26_1-p1	Classical secretion pathway: Cell membrane	0	0	0		1	1		0	0		0	P	P	S		33.952	71.3
AFLA_089850-t26_1-p1	Classical secretion pathway: Cell membrane	0	0	0		0	1		0	0		0	M	P	S		30.667	61.3333
AFLA_090020-t26_1-p1	Classical secretion pathway: Cell membrane	0	0	0		1	1		0	0		0	P	P	_		37.933	56.9
AFLA_090120-t26_1-p1	Classical secretion pathway: Cell membrane	0	0	1		1	1		0	0		0	P	P	S		24.085	47.1667
AFLA_090170-t26_1-p1	Classical secretion pathway: Cell membrane	0	0	0		1	1		0	0		0	P	P	_		28.684	77.8571
AFLA_090210-t26_1-p1	Classical secretion pathway: Cell membrane	0	0	1		1	1		0	0		0	P	P	S		25.842	54.5556
AFLA_090220-t26_1-p1	Classical secretion pathway: Cell membrane	0	0	0		1	1		0	0		0	P	P	S		48	64
AFLA_090230-t26_1-p1	Classical secretion pathway: Cell membrane	0	0	1		1	1		0	0		0	P	V	S		29.286	68.3333
AFLA_090580-t26_1-p1	Classical secretion pathway: Cell membrane	0	1	1		1	1		0	0		0	E	P	S		26.9	44.8333
AFLA_090720-t26_1-p1	Classical secretion pathway: Cell membrane	0	0	0		0	1		0	0		0	C	P	S		21.6	54
AFLA_090860-t26_1-p1	Classical secretion pathway: Cell membrane	0	0	0		1	1		0	0		0	P	P	_		23.323	68.9091
AFLA_091010-t26_1-p1	Classical secretion pathway: Cell membrane	0	0	0		1	1		0	0		0	P	P	S		33	66
AFLA_091020-t26_1-p1	Classical secretion pathway: Cell membrane	0	0	0		1	1		0	0		0	P	P	_		27.714	58.2
AFLA_091210-t26_1-p1	Classical secretion pathway: Cell membrane	0	0	0		1	1		0	0		0	P	P	_		27.667	64.5556
AFLA_091570-t26_1-p1	Classical secretion pathway: Cell membrane	0	0	0		1	1		0	0		0	P	P	_		30.938	70.7143
AFLA_091670-t26_1-p1	Classical secretion pathway: Cell membrane	0	0	1		1	1		0	0		0	P	P	S		26.143	45.75
AFLA_091770-t26_1-p1	Classical secretion pathway: Cell membrane	0	0	0		1	1		0	0		0	M	P	S		35.833	71.6667
AFLA_091840-t26_1-p1	Classical secretion pathway: Cell membrane	0	0	0		1	1		0	0		0	P	ER	S		23.913	45.8333
AFLA_091900-t26_1-p1	Classical secretion pathway: Cell membrane	0	0	0		1	1		0	0		0	P	P	S		27.167	163
AFLA_091980-t26_1-p1	Classical secretion pathway: Cell membrane	0	0	1		1	1		0	0		0	P	P	_		28.25	75.3333
AFLA_092010-t26_1-p1	Classical secretion pathway: Cell membrane	0	0	0		1	1		0	0		0	P	P	_		29.605	56.25
AFLA_092140-t26_1-p1	Classical secretion pathway: Cell membrane	0	0	0		0	1		0	0		0	M	P	S		33.5	33.5
AFLA_092180-t26_1-p1	Classical secretion pathway: Cell membrane	0	0	0		1	1		0	0		0	P	P	_		25.75	85.8333
AFLA_092230-t26_1-p1	Classical secretion pathway: Cell membrane	0	0	0		1	1		0	0		0	P	P	_		25.391	146
AFLA_093020-t26_1-p1	Classical secretion pathway: Cell membrane	0	1	0		1	1		0	0		0	P	ER	S		27.167	54.3333
AFLA_093170-t26_1-p1	Classical secretion pathway: Cell membrane	0	0	1		1	1		0	0		0	P	P	S		29.071	50.875
AFLA_093430-t26_1-p1	Classical secretion pathway: Cell membrane	0	0	1		1	1		0	0		0	P	P	S		23.889	71.6667
AFLA_093440-t26_1-p1	Classical secretion pathway: Cell membrane	0	0	0		1	1		0	0		0	P	P	_		29.235	45.1818
AFLA_093580-t26_1-p1	Classical secretion pathway: Cell membrane	0	0	0		1	1		0	0		0	P	P	_		22.318	81.8333
AFLA_093840-t26_1-p1	Classical secretion pathway: Cell membrane	0	1	1		0	1		0	0		0	P	M	S		25.182	39.5714
AFLA_094000-t26_1-p1	Classical secretion pathway: Cell membrane	0	0	0		1	1		0	0		0	P	P	_		26.95	77
AFLA_094100-t26_1-p1	Classical secretion pathway: Cell membrane	0	0	0		1	1		0	0		0	P	P	_		30	45
AFLA_094290-t26_1-p1	Classical secretion pathway: Cell membrane	0	0	0		1	1		0	0		0	P	P	_		26.579	56.1111
AFLA_094420-t26_1-p1	Classical secretion pathway: Cell membrane	0	0	0		1	1		0	0		0	P	P	S		28.16	234.667
AFLA_094860-t26_1-p1	Classical secretion pathway: Cell membrane	0	0	0		1	1		0	0		0	P	P	S		32.471	69
AFLA_094880-t26_1-p1	Classical secretion pathway: Cell membrane	0	0	0		1	1		0	0		0	P	P	M		23.938	63.8333
AFLA_094940-t26_1-p1	Classical secretion pathway: Cell membrane	0	0	0		1	1		0	0		0	P	P	_		22.636	49.8
AFLA_094960-t26_1-p1	Classical secretion pathway: Cell membrane	0	0	1		1	0		0	0		0	E	P	S		28.786	40.3
AFLA_095070-t26_1-p1	Classical secretion pathway: Cell membrane	0	0	0		1	1		0	0		0	P	P	_		26.684	84.5
AFLA_095120-t26_1-p1	Classical secretion pathway: Cell membrane	0	0	0		1	1		0	0		0	P	P	_		31.176	66.25
AFLA_095160-t26_1-p1	Classical secretion pathway: Cell membrane	0	0	1		0	1		0	0		0	P	P	_		23.409	42.9167
AFLA_095180-t26_1-p1	Classical secretion pathway: Cell membrane	0	0	0		1	1		0	0		0	P	G	S		30.333	91
AFLA_095230-t26_1-p1	Classical secretion pathway: Cell membrane	0	0	0		1	1		0	0		0	P	P	S		36.429	51
[truncated: 458 more rows]

## Sheet: A. niger CBS513.88
Protein identifier	Classification	Experimental evidence for secretion	Signal peptide			Transmembrane domain			GPI anchor			Endoplasmic reticulum (ER) retention signal	Subcellular localization				Abundance of Antigenic Regions (AAR)
			SignalP	Phobius	UniProt annotation with experimental evidence	TMHMM	Phobius	UniProt annotation with experimental evidence	big-PI	PredGPI	UniProt annotation with experimental evidence		WoLF PSORT	Protcomp	TargetP	UniProt annotation with experimental evidence	Kolaskar-Tongaonkar method	BepiPred 2.0
An01g00110	Classical secretion pathway: Extracellular	0	1	1		0	0		0	0		0	E	P	S		25.32	42.2
An01g00210	Classical secretion pathway: Extracellular	1	1	1		0	0		0	0		0	E	E	S		23.636	34.6667
An01g00330	Classical secretion pathway: Extracellular	1	1	1		0	0		0	0		0	E	E	S		22.429	57.0909
An01g00490	Classical secretion pathway: Extracellular	1	0	1		0	0		0	0		0	E	E	M		23.607	44.0667
An01g00530	Classical secretion pathway: Extracellular	1	1	1		0	0		0	0		0	E	E	S		23.5	47
An01g00550	Classical secretion pathway: Extracellular	0	1	1		0	0		0	0		0	E	L	S		25.364	34.875
An01g00780	Classical secretion pathway: Extracellular	1	1	1		0	0		0	0		0	E	E	S		45	32.1429
An01g01170	Classical secretion pathway: Extracellular	0	0	1		0	0		0	0		0	E	E	S		21.316	33.75
An01g01300	Classical secretion pathway: Extracellular	0	1	1		0	0		0	0		0	E	E	S		25.714	60
An01g01310	Classical secretion pathway: Extracellular	0	1	1		0	0		0	0		0	E	E	S		29.125	33.2857
An01g01320	Classical secretion pathway: Extracellular	1	0	1		0	0		0	0		0	E	E	S		23	48.875
An01g01360	Classical secretion pathway: Extracellular	0	1	1		0	0		0	0		0	E	E	S		26.867	44.7778
An01g01410	Classical secretion pathway: Extracellular	0	1	1		0	0		0	0		0	E	E	S		19.2	32
An01g01430	Classical secretion pathway: Extracellular	1	1	1		0	0		0	0		0	E	P	S		25.19	52.9
An01g01460	Classical secretion pathway: Extracellular	0	1	1		0	0		0	0		0	E	E	S		25	33.3333
An01g01540	Classical secretion pathway: Extracellular	1	1	1		0	0		0	0		0	E	E	S		22.333	41.2308
An01g01550	Classical secretion pathway: Extracellular	1	0	1		0	0		0	0		0	E	E	_		25.069	42.7647
An01g01560	Classical secretion pathway: Extracellular	0	1	1		0	0		0	0		0	E	E	S		22.75	40.4444
An01g01630	Classical secretion pathway: Extracellular	1	1	1		0	0		0	0		0	E	E	S		20.75	23.7143
An01g01700	Classical secretion pathway: Extracellular	0	1	1		0	0		0	0		0	P	E	S		25.833	38.75
An01g01750	Classical secretion pathway: Extracellular	1	1	1		0	0		0	0		0	E	E	S		23.071	38
An01g01760	Classical secretion pathway: Extracellular	0	1	1		0	0		0	0		0	E	M	S		33	33
An01g01820	Classical secretion pathway: Extracellular	1	1	1		0	0		0	0		0	E	R	S		21.471	42.9412
An01g01840	Classical secretion pathway: Extracellular	0	1	1		0	0		0	0		0	E	M	S		22.857	36.9231
An01g01870	Classical secretion pathway: Extracellular	1	1	1		0	0		0	0		0	E	E	S		26.531	42.45
An01g01920	Classical secretion pathway: Extracellular	1	1	1		0	0		0	0		0	E	E	S		22.156	44.3125
An01g02070	Classical secretion pathway: Extracellular	0	1	1		0	0		0	0		0	E	E	S		24.269	42.0667
An01g02430	Classical secretion pathway: Extracellular	0	0	1		0	0		0	0		0	E	ER	S		22.75	45.5
An01g02730	Classical secretion pathway: Extracellular	0	1	1		0	0		0	0		0	E	E	S		22.8	45.6
An01g02740	Classical secretion pathway: Extracellular	0	1	1		0	0		0	0		0	E	E	S		28	34.5882
An01g02760	Classical secretion pathway: Extracellular	0	1	1		0	0		0	0		0	E	E	S		20.5	34.1667
An01g03090	Classical secretion pathway: Extracellular	1	1	1		0	0		0	0		0	E	E	S		24.538	63.8
An01g03340	Classical secretion pathway: Extracellular	1	1	1		0	0		0	0		0	E	E	S		20.083	40.1667
An01g03350	Classical secretion pathway: Extracellular	0	1	1		0	0		0	0		0	E	ER	S		23.889	71.6667
An01g03440	Classical secretion pathway: Extracellular	0	1	1		0	0		0	0		0	E	E	S		80	40
An01g04110	Classical secretion pathway: Extracellular	0	1	1		0	0		0	0		0	E	M	S		29	58
An01g04530	Classical secretion pathway: Extracellular	1	1	1		0	0		0	0		0	E	ER	S		21.571	43.1429
An01g04560	Classical secretion pathway: Extracellular	1	1	1		0	0		0	0		0	E	E	S		24	54
An01g05130	Classical secretion pathway: Extracellular	0	0	1		0	0		0	0		0	M	E	S		28.125	45
An01g05270	Classical secretion pathway: Extracellular	0	1	1		0	0		0	0		0	E	E	S		29.125	46.6
An01g05420	Classical secretion pathway: Extracellular	0	0	1		0	0		0	0		0	M	E	S		31	93
An01g06280	Classical secretion pathway: Extracellular	1	1	1		0	0		0	0		0	E	E	S		32.333	38.8
An01g06310	Classical secretion pathway: Extracellular	1	1	1		0	0		0	0		0	E	E	S		26.5	38.2778
An01g06430	Classical secretion pathway: Extracellular	0	1	1		0	0		0	0		0	E	E	S		32.333	194
An01g06620	Classical secretion pathway: Extracellular	1	1	1		0	0		0	0		0	E	E	S		21.161	38.5882
An01g06630	Classical secretion pathway: Extracellular	0	1	1		0	0		0	0		0	E	E	S		21	49
An01g06650	Classical secretion pathway: Extracellular	1	1	1		0	0		0	0		0	E	E	S		21.889	39.4
An01g06660	Classical secretion pathway: Extracellular	0	1	1		0	0		0	0		0	E	P	S		26.923	70
An01g07730	Classical secretion pathway: Extracellular	0	1	1		0	0		0	0		0	E	E	S		21.7	31
An01g07770	Classical secretion pathway: Extracellular	0	1	1		0	0		0	0		0	E	E	S		23.545	32.375
An01g07940	Classical secretion pathway: Extracellular	0	1	1		0	0		0	0		0	C	E	S		178	19.7778
An01g08250	Classical secretion pathway: Extracellular	0	1	0		0	0		0	0		0	M	E	S		34.75	34.75
An01g08380	Classical secretion pathway: Extracellular	0	1	1		0	0		0	0		0	E	E	S		26	47.6667
An01g08630	Classical secretion pathway: Extracellular	0	1	1		0	0		0	0		0	E	E	S		29.167	47.7273
An01g09110	Classical secretion pathway: Extracellular	0	0	1		0	0		0	0		0	E	E	S		30	42
An01g09220	Classical secretion pathway: Extracellular	1	1	1		0	0		0	0		0	E	L	S		22.556	67.6667
An01g09960	Classical secretion pathway: Extracellular	1	1	1		0	0		0	0		0	E	E	S		24.364	50.25
An01g10350	Classical secretion pathway: Extracellular	1	1	1		0	0		0	0		0	E	E	S		24.143	44.087
An01g10580	Classical secretion pathway: Extracellular	1	1	1		0	0		0	0		0	E	E	S		21.917	37.5714
An01g10640	Classical secretion pathway: Extracellular	0	0	1		0	0		0	0		0	E	E	S		23.188	46.375
An01g10860	Classical secretion pathway: Extracellular	0	1	1		0	0		0	0		0	C	E	S		19.4	32.3333
An01g10910	Classical secretion pathway: Extracellular	0	1	1		0	0		0	0		0	E	E	S		30.5	50.8333
An01g10930	Classical secretion pathway: Extracellular	1	1	1		0	0		0	0		0	E	P	S		20.535	46.4737
An01g10940	Classical secretion pathway: Extracellular	0	1	1		0	0		0	0		0	E	E	S		25	100
An01g11130	Classical secretion pathway: Extracellular	0	0	1		0	0		0	0		0	E	P	S		23.731	41.1333
An01g11170	Classical secretion pathway: Extracellular	0	1	1		0	0		0	0		0	E	E	S		21	35
An01g11210	Classical secretion pathway: Extracellular	0	1	1		0	0		0	0		0	E	M	S		24.8	24.8
An01g11240	Classical secretion pathway: Extracellular	0	1	1		0	0		0	0		0	E	E	S		71	71
An01g11250	Classical secretion pathway: Extracellular	0	1	1		0	0		0	0		0	E	P	S		25.875	46
An01g11320	Classical secretion pathway: Extracellular	0	1	1		0	0		0	0		0	E	M	S		18.167	21.8
An01g11480	Classical secretion pathway: Extracellular	0	1	1		0	0		0	0		0	E	E	S		23.88	39.8
An01g11520	Classical secretion pathway: Extracellular	1	1	1		0	0		0	0		0	E	E	S		23	52.5714
An01g11560	Classical secretion pathway: Extracellular	0	1	1		0	0		0	0		0	E	L	S		30.588	34.6667
An01g11660	Classical secretion pathway: Extracellular	1	1	1		0	0		0	0		0	E	E	S		22.333	41.2308
An01g11670	Classical secretion pathway: Extracellular	1	1	1		0	0		0	0		0	E	E	S		21.579	45.5556
An01g12150	Classical secretion pathway: Extracellular	1	1	1		0	0		0	0		0	E	E	S		20.551	37.2963
An01g12240	Classical secretion pathway: Extracellular	1	0	1		0	0		0	0		0	E	E	_		16.059	34.125
An01g12270	Classical secretion pathway: Extracellular	0	1	1		0	0		0	0		0	N	E	S		23.133	46.2667
An01g12340	Classical secretion pathway: Extracellular	0	1	1		0	0		0	0		0	E	E	S		25.5	34
An01g12440	Classical secretion pathway: Extracellular	1	1	1		0	0		0	0		0	E	E	S		21.214	74.25
An01g12450	Classical secretion pathway: Extracellular	1	1	1		0	0		0	0		0	E	P	S		22.07	49.9474
An01g12550	Classical secretion pathway: Extracellular	1	1	1		0	0		0	0		0	E	E	S		19.731	34.2
An01g13590	Classical secretion pathway: Extracellular	0	0	1		0	0		0	0		0	E	R	S		24.316	57.75
An01g13660	Classical secretion pathway: Extracellular	1	1	1		0	0		0	0		0	E	E	S		22.074	66.2222
An01g14010	Classical secretion pathway: Extracellular	1	1	1		0	0		0	0		0	E	E	S		20.067	50.1667
An01g14310	Classical secretion pathway: Extracellular	0	1	1		0	0		0	0		0	E	P	S		21.913	38.7692
An01g14410	Classical secretion pathway: Extracellular	1	1	1		0	0		0	0		0	E	E	S		19.5	39
An01g14450	Classical secretion pathway: Extracellular	0	1	1		0	0		0	0		0	E	E	S		44.9	449
An01g14520	Classical secretion pathway: Extracellular	1	1	1		0	0		0	0		0	E	E	S		22.545	45.0909
An01g14560	Classical secretion pathway: Extracellular	0	1	1		0	0		0	0		0	E	E	S		21.364	33.5714
An01g14600	Classical secretion pathway: Extracellular	1	1	1		0	0		0	0		0	E	E	S		33	38.5
An01g14650	Classical secretion pathway: Extracellular	1	1	1		0	0		0	0		0	E	E	S		19.909	48.6667
An01g14670	Classical secretion pathway: Extracellular	1	1	1		0	0		0	0		0	E	E	S		27	63
An01g14730	Classical secretion pathway: Extracellular	1	1	1		0	0		0	0		0	E	E	S		23.412	49.75
An01g14750	Classical secretion pathway: Extracellular	0	1	1		0	0		0	0		0	E	E	S		21.561	58.9333
An01g14800	Classical secretion pathway: Extracellular	0	1	1		0	0		0	0		0	E	E	S		26.136	38.3333
An01g14940	Classical secretion pathway: Extracellular	1	1	1		0	0		0	0		0	E	E	S		25.222	45.4
An01g14960	Classical secretion pathway: Extracellular	1	1	1		0	0		0	0		0	E	E	S		22.235	47.25
An01g14980	Classical secretion pathway: Extracellular	1	1	1		0	0		0	0		0	E	ER	S		23.462	33.8889
An01g15030	Classical secretion pathway: Extracellular	0	1	1		0	0		0	0		0	E	E	S		19.667	39.3333
An01g15180	Classical secretion pathway: Extracellular	0	0	1		0	0		0	0		0	M	E	S		27.2	45.3333
An01g15200	Classical secretion pathway: Extracellular	0	1	1		0	0		0	0		0	E	L	S		20.222	39
An02g00190	Classical secretion pathway: Extracellular	1	1	1		0	0		0	0		0	E	E	S		23.32	48.5833
An02g00330	Classical secretion pathway: Extracellular	1	1	1		0	0		0	0		0	E	E	S		21.625	43.25
An02g00350	Classical secretion pathway: Extracellular	0	1	1		0	0		0	0		0	E	E	S		24.292	38.8667
An02g00380	Classical secretion pathway: Extracellular	0	1	0		0	0		0	0		0	E	E	S		26.5	39.75
An02g00460	Classical secretion pathway: Extracellular	1	1	1		0	0		0	0		0	E	E	S		23.667	56.8
An02g00520	Classical secretion pathway: Extracellular	0	1	1		0	0		0	0		0	E	E	S		27	27
An02g00610	Classical secretion pathway: Extracellular	1	1	1		0	0		0	0		0	E	E	S		21.833	54.5833
An02g00730	Classical secretion pathway: Extracellular	0	1	1		0	0		0	0		0	E	E	S		22.231	36.125
An02g00740	Classical secretion pathway: Extracellular	1	1	1		0	0		0	0		0	E	E	S		21.478	49.4
An02g01160	Classical secretion pathway: Extracellular	0	1	1		0	0		0	0		0	E	E	S		27.364	37.625
An02g01300	Classical secretion pathway: Extracellular	0	1	1		0	0		0	0		0	E	M	S		24.929	49.8571
An02g01380	Classical secretion pathway: Extracellular	0	1	1		0	0		0	0		0	E	E	S		29.111	131
An02g01550	Classical secretion pathway: Extracellular	1	1	1		0	0		0	0		0	E	E	S		29.8	37.25
An02g02540	Classical secretion pathway: Extracellular	1	1	1		0	0		0	0		0	E	L	S		22.125	44.25
An02g03310	Classical secretion pathway: Extracellular	1	1	1		0	0		0	0		0	M	E	S		21.75	34.8
An02g03690	Classical secretion pathway: Extracellular	0	1	1		0	0		0	0		0	E	C	S		56.5	56.5
An02g04060	Classical secretion pathway: Extracellular	1	1	1		0	0		0	0		0	E	E	S		23.333	35
An02g04690	Classical secretion pathway: Extracellular	1	1	1		0	0		0	0		0	E	E	S		22.609	43.3333
An02g04900	Classical secretion pathway: Extracellular	1	1	1		0	0		0	0		0	E	E	S		21.294	72.4
An02g05360	Classical secretion pathway: Extracellular	0	1	1		0	0		0	0		0	E	P	S		25.6	36.5714
An02g05680	Classical secretion pathway: Extracellular	1	1	1		0	0		0	0		0	E	E	S		26.1	43.5
An02g05940	Classical secretion pathway: Extracellular	0	1	1		0	0		0	0		0	E	E	S		22	36.6667
An02g06720	Classical secretion pathway: Extracellular	0	1	1		0	0		0	0		0	E	E	S		29.667	37.0833
An02g07020	Classical secretion pathway: Extracellular	1	1	1		0	0		0	0		0	E	L	S		23.526	37.25
An02g07210	Classical secretion pathway: Extracellular	1	1	1		0	0		0	0		0	E	C	S		23.412	44.2222
An02g07430	Classical secretion pathway: Extracellular	0	0	1		0	0		0	0		0	E	M	S		24.667	61.6667
An02g07870	Classical secretion pathway: Extracellular	0	0	1		0	0		0	0		0	E	G	S		26.182	41.1429
An02g07980	Classical secretion pathway: Extracellular	0	1	1		0	0		0	0		0	E	E	S		30.647	47.3636
An02g08130	Classical secretion pathway: Extracellular	0	1	1		0	0		0	0		0	E	E	S		28	37.3333
An02g08540	Classical secretion pathway: Extracellular	0	1	1		0	0		0	0		0	E	E	S		27.455	75.5
An02g09010	Classical secretion pathway: Extracellular	0	1	1		0	0		0	0		0	E	E	S		21.125	281.667
An02g09090	Classical secretion pathway: Extracellular	1	1	1		0	0		0	0		0	E	E	S		20.15	50.375
An02g09270	Classical secretion pathway: Extracellular	0	1	1		0	0		0	0		0	E	L	S		19.643	42.3077
An02g09510	Classical secretion pathway: Extracellular	0	0	1		0	0		0	0		0	M	E	S		28.636	63
An02g09690	Classical secretion pathway: Extracellular	1	1	1		0	0		0	0		0	E	L	S		23.375	43.1538
An02g09980	Classical secretion pathway: Extracellular	0	1	1		0	0		0	0		0	E	M	S		24.182	44.3333
An02g10340	Classical secretion pathway: Extracellular	1	0	1		0	0		0	0		0	E	L	S		28.864	37.3529
An02g10550	Classical secretion pathway: Extracellular	1	1	1		0	0		0	0		0	E	E	S		18.706	45.4286
An02g11150	Classical secretion pathway: Extracellular	1	1	1		0	0		0	0		0	E	L	S		34.077	49.2222
An02g11180	Classical secretion pathway: Extracellular	1	1	1		0	0		0	0		0	E	E	S		24.417	36.625
An02g11560	Classical secretion pathway: Extracellular	0	1	1		0	0		0	0		0	E	E	S		21.517	56.7273
An02g11620	Classical secretion pathway: Extracellular	1	1	1		0	0		0	0		0	E	C	S		32.429	32.4286
An02g11640	Classical secretion pathway: Extracellular	0	1	1		0	0		0	0		0	E	E	S		22.2	55.5
An02g11870	Classical secretion pathway: Extracellular	0	0	1		0	0		0	0		0	E	E	M		20.8	34.6667
An02g11890	Classical secretion pathway: Extracellular	1	1	1		0	0		0	0		0	E	E	S	SUBCELLULAR LOCATION: Secreted {ECO:0000269|PubMed:22443316}.	28.474	33.8125
An02g12450	Classical secretion pathway: Extracellular	1	1	1		0	0		0	0		0	E	G	S		31.538	45.5556
An02g12505	Classical secretion pathway: Extracellular	1	1	1		0	0		0	0		0	E	E	S		23.353	56.7143
An02g12900	Classical secretion pathway: Extracellular	0	1	1		0	0		0	0		0	E	E	S		29.625	39.5
An02g13120	Classical secretion pathway: Extracellular	0	1	1		0	0		0	0		0	E	E	S		28.375	28.375
An02g13230	Classical secretion pathway: Extracellular	0	1	1		0	0		0	0		0	E	E	S		23.077	37.5
An02g13270	Classical secretion pathway: Extracellular	0	0	1		0	0		0	0		0	E	G	S		33.857	43.0909
An02g13300	Classical secretion pathway: Extracellular	1	1	1		0	0		0	0		0	E	E	S		23.256	37.7917
An02g13340	Classical secretion pathway: Extracellular	0	0	1		0	0		0	0		0	E	E	M		28.7	38.2667
An02g13530	Classical secretion pathway: Extracellular	0	1	1		0	0		0	0		0	E	ER	S		21.3	38.7273
An02g13580	Classical secretion pathway: Extracellular	1	1	1		0	0		0	0		0	E	E	S		26.875	43
An02g13630	Classical secretion pathway: Extracellular	0	1	1		0	0		0	0		0	E	L	S		22.545	35.4286
An02g13650	Classical secretion pathway: Extracellular	1	1	1		0	0		0	0		0	E	E	S		21	29.4
An02g13690	Classical secretion pathway: Extracellular	0	1	1		0	0		0	0		0	E	E	S		46	46
An02g13740	Classical secretion pathway: Extracellular	1	1	1		0	0		0	0		0	E	ER	S		22.231	48.1667
An02g13750	Classical secretion pathway: Extracellular	1	1	1		0	0		0	0		0	E	E	S		26.577	40.6471
An02g13800	Classical secretion pathway: Extracellular	0	1	1		0	0		0	0		0	E	L	S		26.462	43
An02g14040	Classical secretion pathway: Extracellular	0	1	1		0	0		0	0		0	E	E	S		29.667	29.6667
An02g14280	Classical secretion pathway: Extracellular	0	1	1		0	0		0	0		0	E	E	S		23.889	58.6364
An02g14290	Classical secretion pathway: Extracellular	1	1	1		0	0		0	0		0	E	E	S		25.292	46.6923
An02g14370	Classical secretion pathway: Extracellular	0	1	1		0	0		0	0		0	E	ER	S		28	140
An03g00120	Classical secretion pathway: Extracellular	0	1	1		0	0		0	0		0	E	E	S		28.5	38
An03g00180	Classical secretion pathway: Extracellular	0	1	1		0	0		0	0		0	E	M	S		23.895	41.2727
An03g00190	Classical secretion pathway: Extracellular	0	1	1		0	0		0	0		0	E	E	S		17.227	54.1429
An03g00250	Classical secretion pathway: Extracellular	1	1	1		0	0		0	0		0	E	E	S		32.571	76
An03g00280	Classical secretion pathway: Extracellular	0	1	1		0	0		0	0		0	E	L	S		23.938	47.875
An03g00310	Classical secretion pathway: Extracellular	0	1	1		0	0		0	0		0	E	E	S		19.957	38.25
An03g00350	Classical secretion pathway: Extracellular	0	1	0		0	0		0	0		0	E	R	S		27.692	45
[truncated: 2,094 more rows]

## Sheet: A. terreus NIH2624
Protein identifier	Classification	Experimental evidence for secretion	Signal peptide			Transmembrane domain			GPI anchor			Endoplasmic reticulum (ER) retention signal	Subcellular localization				Abundance of Antigenic Regions (AAR)
[truncated: 1,990 more rows]

[truncated: 6 more sheets: A. versicolor CBS 583.65 , A. lentulus IFM 54703T, A. nidulans FGSC A4, A. glaucus CBS 516.65, A. oryzae RIB40, A. ustus 3.3904]
