# Supplementary material for: Comparative systems analysis of the secretome of the opportunistic pathogen Aspergillus fumigatus and other Aspergillus species
Source: Sci Rep. 2018 Apr 26;8:6617. doi: 10.1038/s41598-018-25016-4 (PMC5919931; doi:10.1038/s41598-018-25016-4)
Supplement: Supplementary file 4 — Supplementary Table S3 [file 41598_2018_25016_MOESM4_ESM.xlsx]

## Sheet: Introduction
Supplementary Material for Comparative systems analysis of the secretome of the opportunistic pathogen Aspergillus fumigatus and other Aspergillus species R.P. Vivek-Ananth (1), Karthikeyan Mohanraj (1), Muralidharan Vandanashree (1), Anupam Jhingran (2), James P. Craig (1) and Areejit Samal (1,*) (1) The Institute of Mathematical Sciences, Homi Bhabha National Institute, Chennai 600113, India. (…
Supplementary Table S3: Functional annotation of identified secreted proteins and cell membrane proteins in different Aspergillus species.

## Sheet: A. fumigatus Af293
Protein Identifier	Classification	CAZy domains	PFAM IDs	PFAM description	GO IDs	GO annotation	TIGRFAM accession	TIGRFAM description	TIGRFAM e-value	TIGRFAM status	TIGRFAM InterPro accession	TIGRFAM InterPro description	TIGRFAM pathways	SFLD accession	SFLD description	SFLD e-value	SFLD status	SFLD InterPro accession	SFLD InterPro description	SFLD pathways	SMARTS accession	SMARTS description	SMARTS e-value	SMARTS status	SMARTS InterPro accession	SMARTS InterPro description	SMARTS pathways	CDD accession	CDD description	CDD e-value	CDD status	CDD InterPro accession	CDD InterPro description	CDD pathways	ProSiteProfiles accession	ProSiteProfiles description	ProSiteProfiles e-value	ProSiteProfiles status	ProSiteProfiles InterPro accession	ProSiteProfiles InterPro description	ProSiteProfiles pathways	ProSitePatterns accession	ProSitePatterns description	ProSitePatterns e-value	ProSitePatterns status	ProSitePatterns InterPro accession	ProSitePatterns InterPro description	ProSitePatterns pathways	SUPERFAMILY accession
Afu1g00310	Classical secretion pathway: Extracellular	GH18	PF00704.27, PF00187.18	Glycosyl hydrolases family 18, Chitin recognition protein	GO:0043169, GO:0005975, GO:0004568, GO:0006032, GO:0008061	cation binding (MF), carbohydrate metabolic process (BP), chitinase activity (MF), chitin catabolic process (BP), chitin binding (MF)																						cd00035	ChtBD1	1.10956E-11	T				PS50941	Chitin-binding type-1 domain profile.	8.842	T	IPR001002	Chitin-binding, type 1		PS00026,PS01095	Chitin recognition or binding domain signature.,Chitinases family 18 active site.	-,-	T,T	IPR018371,IPR001579	Chitin-binding, type 1, conserved site,Glycoside hydrolase, chitinase active site	KEGG: 00520+3.2.1.14|MetaCyc: PWY-6855|MetaCyc: PWY-6902|MetaCyc: PWY-7822	SSF51445,SSF51445,SSF57016
Afu1g00420	Classical secretion pathway: Extracellular		PF00450.21	Serine carboxypeptidase	GO:0006508, GO:0004185	proteolysis (BP), serine-type carboxypeptidase activity (MF)																																				PS00560,PS00131	Serine carboxypeptidases, histidine active site.,Serine carboxypeptidases, serine active site.	-,-	T,T	IPR033124,IPR018202	Serine carboxypeptidases, histidine active site,Serine carboxypeptidase, serine active site	Reactome: R-HSA-1660662|Reactome: R-HSA-2132295|Reactome: R-HSA-4085001|Reactome: R-HSA-6798695	SSF53474,SSF53474
Afu1g00550	Classical secretion pathway: Extracellular				GO:0003674	molecular_function (MF)
Afu1g00650	Classical secretion pathway: Extracellular	GH71	PF03659.13	Glycosyl hydrolase family 71	GO:0003674	molecular_function (MF)																						cd11577	GH71	8.74609E-117	T	IPR005197	Glycoside hydrolase family 71
Afu1g00770	Classical secretion pathway: Extracellular				GO:0003674	molecular_function (MF)
Afu1g00810	Classical secretion pathway: Extracellular				GO:0003674	molecular_function (MF)																																											SSF50685
Afu1g00910	Classical secretion pathway: Extracellular				GO:0003674	molecular_function (MF)
Afu1g00980	Classical secretion pathway: Extracellular	AA7	PF01565.22, PF08031.11	FAD binding domain, Berberine and berberine like	GO:0008762, GO:0050660	UDP-N-acetylmuramate dehydrogenase activity (MF), flavin adenine dinucleotide binding (MF)																													PS51387	PCMH-type FAD-binding domain profile.	14.912	T	IPR016166	FAD-binding, type 2									SSF56176
Afu1g01120	Classical secretion pathway: Extracellular	PL3	PF03211.12	Pectate lyase	GO:0005576, GO:0030570	extracellular region (CC), pectate lyase activity (MF)																																											SSF51126
Afu1g01180	Classical secretion pathway: Extracellular	AA7	PF01565.22, PF08031.11	FAD binding domain, Berberine and berberine like	GO:0005576, GO:0008762, GO:0050660	extracellular region (CC), UDP-N-acetylmuramate dehydrogenase activity (MF), flavin adenine dinucleotide binding (MF)																													PS51387	PCMH-type FAD-binding domain profile.	16.022	T	IPR016166	FAD-binding, type 2									SSF56176
Afu1g01200	Classical secretion pathway: Extracellular	GH27	PF16499.4, PF02065.17	Alpha galactosidase A, Melibiase	GO:0043169, GO:0005975, GO:0004553	cation binding (MF), carbohydrate metabolic process (BP), hydrolase activity, hydrolyzing O-glycosyl compounds (MF)																						cd14792	GH27	4.00955E-118	T	IPR002241	Glycoside hydrolase, family 27	KEGG: 00052+3.2.1.22|KEGG: 00561+3.2.1.22|KEGG: 00600+3.2.1.22|KEGG: 00603+3.2.1.22|MetaCyc: PWY-6527															SSF51445,SSF51011
Afu1g01210	Classical secretion pathway: Extracellular		PF02469.21	Fasciclin domain	GO:0003674	molecular_function (MF)																													PS50213	FAS1/BIgH3 domain profile.	11.576	T	IPR000782	FAS1 domain									SSF82153
Afu1g01220	Classical secretion pathway: Extracellular				GO:0003674	molecular_function (MF)																																											SSF48230
Afu1g01230	Classical secretion pathway: Extracellular	GH43	PF04616.13	Glycosyl hydrolases family 43	GO:0005975, GO:0004553	carbohydrate metabolic process (BP), hydrolase activity, hydrolyzing O-glycosyl compounds (MF)																																											SSF49899,SSF75005
Afu1g01300	Classical secretion pathway: Extracellular		PF05426.11	Alginate lyase																																													SSF48230
Afu1g01310	Classical secretion pathway: Extracellular	CE10	PF00135.27	Carboxylesterase family	GO:0003674	molecular_function (MF)																																				PS00122,PS00941	Carboxylesterases type-B serine active site.,Carboxylesterases type-B signature 2.	-,-	T,T	IPR019826,IPR019819	Carboxylesterase type B, active site,Carboxylesterase type B, conserved site		SSF53474
Afu1g01320	Classical secretion pathway: Extracellular	GH28			GO:0003674	molecular_function (MF)																																											SSF51126
Afu1g01520	Classical secretion pathway: Extracellular	GH134			GO:0005576, GO:0003674	extracellular region (CC), molecular_function (MF)
Afu1g01540	Classical secretion pathway: Extracellular		PF03372.22, PF01419.16	Endonuclease/Exonuclease/phosphatase family, Jacalin-like lectin domain	GO:0005576, GO:0003674	extracellular region (CC), molecular_function (MF)																						cd09615	Jacalin_EEP	5.46213E-62	T																		SSF56219,SSF51101
Afu1g01980	Classical secretion pathway: Extracellular				GO:0003674	molecular_function (MF)
Afu1g02040	Classical secretion pathway: Extracellular		PF00188.25	Cysteine-rich secretory protein family	GO:0005576, GO:0003674, GO:0009986	extracellular region (CC), molecular_function (MF), cell surface (CC)																																				PS01009	CRISP family signature 1.	-	T	IPR018244	Allergen V5/Tpx-1-related, conserved site		SSF55797
Afu1g02780	Classical secretion pathway: Extracellular		PF00710.19	Asparaginase, N-terminal	GO:0005783, GO:0005794, GO:0030287	endoplasmic reticulum (CC), Golgi apparatus (CC), cell wall-bounded periplasmic space (CC)	TIGR00520	asnASE_II: L-asparaginase, type II	7.5E-123	T	IPR004550	L-asparaginase, type II																cd08964	L-asparaginase_II	9.68008E-118	T				PS51732	Asparaginase / glutaminase domain profile.	78.367	T	IPR006034	Asparaginase/glutaminase-like	Reactome: R-HSA-70614	PS00917,PS00144	Asparaginase / glutaminase active site signature 2.,Asparaginase / glutaminase active site signature 1.	-,-	T,T	IPR027475,IPR020827	Asparaginase/glutaminase, active site 2,Asparaginase/glutaminase, active site 1	Reactome: R-HSA-70614	SSF53774
Afu1g02970	Classical secretion pathway: Extracellular		PF01494.18	FAD binding domain																																													SSF51905,SSF51905
Afu1g03170	Classical secretion pathway: Extracellular	CE3	PF13517.5, PF13472.5, PF12256.7, PF00657.21, PF01839.22	Repeat domain in Vibrio, Colwellia, Bradyrhizobium and Shewanella, GDSL-like Lipase/Acylhydrolase family, Insecticide toxin TcdB middle/N-terminal region, GDSL-like Lipase/Acylhydrolase, FG-GAP repeat	GO:0006629	lipid metabolic process (BP)																						cd01833	XynB_like	2.8992E-44	T																		SSF52266,SSF69318,SSF69318
Afu1g03600	Classical secretion pathway: Extracellular	GH5	PF00150.17	Cellulase (glycosyl hydrolase family 5)	GO:0005576, GO:0043169, GO:0009277, GO:0031505, GO:0009986	extracellular region (CC), cation binding (MF), fungal-type cell wall (CC), fungal-type cell wall organization (BP), cell surface (CC)																																											SSF51445
Afu1g04130	Classical secretion pathway: Extracellular		PF13517.5, PF01839.22, PF00036.31, PF08922.10	Repeat domain in Vibrio, Colwellia, Bradyrhizobium and Shewanella, FG-GAP repeat, EF hand, Domain of unknown function (DUF1905)	GO:0003674	molecular_function (MF)																																											SSF69318
Afu1g04730	Classical secretion pathway: Extracellular	GH12	PF01670.15	Glycosyl hydrolase family 12	GO:0009251, GO:0008810	glucan catabolic process (BP), cellulase activity (MF)																																											SSF49899
Afu1g05270	Classical secretion pathway: Extracellular				GO:0006629	lipid metabolic process (BP)																																											SSF51695
Afu1g05290	Classical secretion pathway: Extracellular	GH16	PF00722.20	Glycosyl hydrolases family 16	GO:0005975, GO:0004553	carbohydrate metabolic process (BP), hydrolase activity, hydrolyzing O-glycosyl compounds (MF)																						cd02181	GH16_fungal_Lam16A_glucanase	3.34264E-174	T				PS51762	Glycosyl hydrolases family 16 (GH16) domain profile.	14.39	T	IPR000757	Glycoside hydrolase family 16									SSF49899,SSF49899
Afu1g05595	Classical secretion pathway: Extracellular	GT90	PF05686.11	Glycosyl transferase family 90	GO:0003674	molecular_function (MF)
Afu1g05670	Classical secretion pathway: Extracellular				GO:0003674	molecular_function (MF)																																											SSF48371,SSF48371
Afu1g05770	Classical secretion pathway: Extracellular	GH3	PF01915.21, PF00933.20, PF14310.5	Glycosyl hydrolase family 3 C-terminal domain, Glycosyl hydrolase family 3 N terminal domain, Fibronectin type III-like domain	GO:0070051, GO:0044275, GO:0004565, GO:0008422	fibrinogen binding (MF), cellular carbohydrate catabolic process (BP), beta-galactosidase activity (MF), beta-glucosidase activity (MF)																																				PS00775	Glycosyl hydrolases family 3 active site.	-	T	IPR019800	Glycoside hydrolase, family 3, active site		SSF51445,SSF52279,SSF52279
Afu1g06130	Classical secretion pathway: Extracellular	GH78	PF17390.1, PF01204.17	Bacterial alpha-L-rhamnosidase C-terminal domain, Trehalase	GO:0045490	pectin catabolic process (BP)																																											SSF48208
Afu1g06140	Classical secretion pathway: Extracellular	GH28	PF00295.16	Glycosyl hydrolases family 28	GO:0016052, GO:0004650	carbohydrate catabolic process (BP), polygalacturonase activity (MF)																																											SSF51126
Afu1g06180	Classical secretion pathway: Extracellular		PF02668.15	Taurine catabolism dioxygenase TauD, TfdA family			TIGR02410	carnitine_TMLD: trimethyllysine dioxygenase	5.4E-90	T	IPR012776	Trimethyllysine dioxygenase	KEGG: 00310+1.14.11.8|MetaCyc: PWY-6100|Reactome: R-HSA-71262															cd00250	CAS_like	3.0049E-58	T																		SSF51197
Afu1g06470	Classical secretion pathway: Extracellular		PF04734.12, PF17048.4	Neutral/alkaline non-lysosomal ceramidase, N-terminal, Neutral/alkaline non-lysosomal ceramidase, C-terminal	GO:0005576, GO:0003674	extracellular region (CC), molecular_function (MF)
Afu1g06480	Classical secretion pathway: Extracellular				GO:0005576, GO:0003674	extracellular region (CC), molecular_function (MF)
Afu1g06590	Classical secretion pathway: Extracellular				GO:0003674	molecular_function (MF)
Afu1g06910	Classical secretion pathway: Extracellular	GH53	PF07745.12	Glycosyl hydrolase family 53	GO:0043169, GO:0045490	cation binding (MF), pectin catabolic process (BP)																																											SSF51445
Afu1g07500	Classical secretion pathway: Extracellular				GO:0003674	molecular_function (MF)																																											SSF54897
Afu1g07730	Classical secretion pathway: Extracellular		PF05572.12	Pregnancy-associated plasma protein-A	GO:0008237	metallopeptidase activity (MF)																						cd04275	ZnMc_pappalysin_like	6.20129E-75	T	IPR008754	Peptidase M43, pregnancy-associated plasma-A	Reactome: R-HSA-381426															SSF55486
Afu1g08990	Classical secretion pathway: Extracellular		PF08450.11	SMP-30/Gluconolaconase/LRE-like region	GO:0005576, GO:0003674	extracellular region (CC), molecular_function (MF)																																											SSF63829
Afu1g09420	Classical secretion pathway: Extracellular		PF17050.4	Altered inheritance of mitochondria 5	GO:0003674	molecular_function (MF)
Afu1g09550	Classical secretion pathway: Extracellular		PF03645.12	Tctex-1 family	GO:0003674	molecular_function (MF)
Afu1g10590	Classical secretion pathway: Extracellular		PF00300.21	Histidine phosphatase superfamily (branch 1)	GO:0003674	molecular_function (MF)																						cd07067	HP_PGM_like	1.83764E-13	T	IPR013078	Histidine phosphatase superfamily, clade-1																SSF53254
Afu1g10790	Classical secretion pathway: Extracellular	GH92	PF07971.11	Glycosyl hydrolase family 92			TIGR01180	aman2_put: putative alpha-1,2-mannosidase	1.8E-100	T	IPR005887	Alpha-1,2-mannosidase, putative																																					SSF48208,SSF48208
Afu1g11250	Classical secretion pathway: Extracellular		PF01546.27, PF07687.13	Peptidase family M20/M25/M40, Peptidase dimerisation domain			TIGR01891	amidohydrolases: amidohydrolase	1.9E-74	T	IPR017439	Amidohydrolase																cd05664	M20_Acy1_like6	0.0	T																		SSF53187,SSF53187,SSF55031
Afu1g11260	Classical secretion pathway: Extracellular				GO:0003674	molecular_function (MF)
Afu1g11330	Classical secretion pathway: Extracellular		PF08450.11, PF03088.15	SMP-30/Gluconolaconase/LRE-like region, Strictosidine synthase	GO:0005576, GO:0003674	extracellular region (CC), molecular_function (MF)																																											SSF63829,SSF63829
Afu1g11370	Classical secretion pathway: Extracellular	AA3	PF00732.18, PF05199.12, PF00890.23	GMC oxidoreductase, GMC oxidoreductase, FAD binding domain	GO:0050660	flavin adenine dinucleotide binding (MF)																																				PS00624	GMC oxidoreductases signature 2.	-	T	IPR000172	Glucose-methanol-choline oxidoreductase, N-terminal	Reactome: R-HSA-6798163	SSF54373,SSF51905,SSF51905
Afu1g11400	Classical secretion pathway: Extracellular		PF00561.19, PF12697.6, PF12146.7	alpha/beta hydrolase fold, Alpha/beta hydrolase family, Serine aminopeptidase, S33	GO:0003674	molecular_function (MF)																																											SSF53474
Afu1g11460	Classical secretion pathway: Extracellular	GH17	PF00332.17	Glycosyl hydrolases family 17	GO:0005576, GO:0043169, GO:0005975, GO:0031505, GO:0009986, GO:0042124	extracellular region (CC), cation binding (MF), carbohydrate metabolic process (BP), fungal-type cell wall organization (BP), cell surface (CC), 1,3-beta-glucanosyltransferase activity (MF)																																											SSF51445
Afu1g11640	Classical secretion pathway: Extracellular		PF00080.19	Copper/zinc superoxide dismutase (SODC)	GO:0005576, GO:0046872, GO:0009986	extracellular region (CC), metal ion binding (MF), cell surface (CC)																																											SSF49329
Afu1g11780	Classical secretion pathway: Extracellular				GO:0003674	molecular_function (MF)
Afu1g12350	Classical secretion pathway: Extracellular		PF00188.25	Cysteine-rich secretory protein family	GO:0003674	molecular_function (MF)																						cd05380	SCP_euk	1.66951E-23	T											PS01009	CRISP family signature 1.	-	T	IPR018244	Allergen V5/Tpx-1-related, conserved site		SSF55797
Afu1g12560	Classical secretion pathway: Extracellular	AA9	PF03443.13	Glycosyl hydrolase family 61	GO:0009251, GO:0008810	glucan catabolic process (BP), cellulase activity (MF)
Afu1g12630	Classical secretion pathway: Extracellular		PF04991.12	LicD family	GO:0003674	molecular_function (MF)
Afu1g13670	Classical secretion pathway: Extracellular				GO:0003674	molecular_function (MF)
Afu1g14170	Classical secretion pathway: Extracellular	GH35	PF01301.18, PF10435.8, PF13364.5, PF13363.5	Glycosyl hydrolases family 35, Beta-galactosidase, domain 2, Beta-galactosidase jelly roll domain, Beta-galactosidase, domain 3	GO:0043169, GO:0005975, GO:0004565	cation binding (MF), carbohydrate metabolic process (BP), beta-galactosidase activity (MF)																																				PS01182	Glycosyl hydrolases family 35 putative active site.	-	T	IPR019801	Glycoside hydrolase, family 35, conserved site	KEGG: 00052+3.2.1.23|KEGG: 00511+3.2.1.23|KEGG: 00531+3.2.1.23|KEGG: 00600+3.2.1.23|KEGG: 00604+3.2.1.23|MetaCyc: PWY-6807	SSF49785,SSF51011,SSF49785,SSF117100,SSF51445
Afu1g14230	Classical secretion pathway: Extracellular		PF11937.7, PF11693.7	Protein of unknown function (DUF3455), Protein of unknown function (DUF2990)	GO:0003674	molecular_function (MF)
Afu1g14300	Classical secretion pathway: Extracellular		PF02469.21	Fasciclin domain	GO:0005576, GO:0000329, GO:0003674	extracellular region (CC), fungal-type vacuole membrane (CC), molecular_function (MF)																													PS50213,PS50213	FAS1/BIgH3 domain profile.,FAS1/BIgH3 domain profile.	19.885,20.482	T,T	IPR000782,IPR000782	FAS1 domain,FAS1 domain									SSF82153,SSF82153
Afu1g14450	Classical secretion pathway: Extracellular	GH55	PF12708.6, PF12218.7	Pectate lyase superfamily protein, N terminal extension of bacteriophage endosialidase	GO:0003674	molecular_function (MF)																																											SSF51126,SSF51126,SSF51126
Afu1g14560	Classical secretion pathway: Extracellular	GH47	PF01532.19	Glycosyl hydrolase family 47	GO:0016020, GO:0070051, GO:0006487	membrane (CC), fibrinogen binding (MF), protein N-linked glycosylation (BP)																																											SSF48225
Afu1g14630	Classical secretion pathway: Extracellular		PF14413.5, PF04446.11	Thg1 C terminal domain, tRNAHis guanylyltransferase
Afu1g15630	Classical secretion pathway: Extracellular				GO:0003674	molecular_function (MF)
Afu1g15670	Classical secretion pathway: Extracellular		PF07732.14, PF07731.13, PF00394.21	Multicopper oxidase, Multicopper oxidase, Multicopper oxidase	GO:0052716	hydroquinone:oxygen oxidoreductase activity (MF)																						cd13850,cd13898,cd13876	CuRO_1_Abr2_like,CuRO_3_Abr2_like,CuRO_2_Abr2_like	1.35531E-59,2.92309E-81,8.76246E-62	T,T,T											PS00080,PS00079	Multicopper oxidases signature 2.,Multicopper oxidases signature 1.	-,-	T,T	IPR002355,IPR033138	Multicopper oxidase, copper-binding site,Multicopper oxidases, conserved site		SSF49503,SSF49503,SSF49503,SSF49503
Afu1g15890	Classical secretion pathway: Extracellular		PF02383.17, PF12456.7	SacI homology domain, Inositol phosphatase																															PS50275,PS51791	Sac phosphatase domain profile.,hSac2 domain profile.	63.535,48.657	T,T	IPR002013,IPR034753	SAC domain,hSac2 domain
Afu1g16250	Classical secretion pathway: Extracellular	GH31	PF01055.25, PF16863.4, PF13802.5	Glycosyl hydrolases family 31, N-terminal barrel of NtMGAM and CtMGAM, maltase-glucoamylase, Galactose mutarotase-like	GO:0030246, GO:0044275	carbohydrate binding (MF), cellular carbohydrate catabolic process (BP)																						cd06602,cd14752	GH31_MGAM_SI_GAA,GH31_N	0.0,1.6703E-24	T,T											PS00129	Glycosyl hydrolases family 31 active site.	-	T	IPR030458	Glycosyl hydrolases family 31, active site		SSF51445,SSF51445,SSF74650,SSF51011
Afu1g16300	Classical secretion pathway: Extracellular				GO:0003674	molecular_function (MF)
Afu1g16420	Classical secretion pathway: Extracellular				GO:0003674	molecular_function (MF)
Afu1g16430	Classical secretion pathway: Extracellular				GO:0005576, GO:0003674	extracellular region (CC), molecular_function (MF)																																											SSF48208,SSF48208,SSF48208
Afu1g16700	Classical secretion pathway: Extracellular	CBM67, GH35	PF01301.18, PF10435.8, PF13364.5, PF13363.5, PF00150.17	Glycosyl hydrolases family 35, Beta-galactosidase, domain 2, Beta-galactosidase jelly roll domain, Beta-galactosidase, domain 3, Cellulase (glycosyl hydrolase family 5)	GO:0043169, GO:0005975, GO:0004565	cation binding (MF), carbohydrate metabolic process (BP), beta-galactosidase activity (MF)																																											SSF51445,SSF49785,SSF117100,SSF49785,SSF51011
Afu1g16920	Classical secretion pathway: Extracellular	GH3	PF01915.21, PF00933.20, PF14310.5	Glycosyl hydrolase family 3 C-terminal domain, Glycosyl hydrolase family 3 N terminal domain, Fibronectin type III-like domain	GO:0005576, GO:0045493, GO:0046556	extracellular region (CC), xylan catabolic process (BP), alpha-L-arabinofuranosidase activity (MF)																																											SSF52279,SSF51445
Afu1g17220	Classical secretion pathway: Extracellular	GH28	PF00295.16	Glycosyl hydrolases family 28	GO:0045490, GO:0004650	pectin catabolic process (BP), polygalacturonase activity (MF)																																				PS00502	Polygalacturonase active site.	-	T	IPR000743	Glycoside hydrolase, family 28		SSF51126
Afu1g17230	Classical secretion pathway: Extracellular	PL4	PF14683.5, PF14686.5	Polysaccharide lyase family 4, domain III, Polysaccharide lyase family 4, domain II	GO:0045490, GO:0030246	pectin catabolic process (BP), carbohydrate binding (MF)																						cd10316,cd10320,cd10317	RGL4_M,RGL4_N,RGL4_C	2.56101E-35,7.87763E-57,1.90754E-33	T,T,T	IPR029413	Rhamnogalacturonan lyase, domain II																SSF49452,SSF49785,SSF74650
Afu1g17250	Classical secretion pathway: Extracellular		PF01185.17	Fungal hydrophobin	GO:0009277, GO:0031160	fungal-type cell wall (CC), spore wall (CC)
Afu1g17320	Classical secretion pathway: Extracellular	GH43	PF04616.13	Glycosyl hydrolases family 43	GO:0005975, GO:0004553	carbohydrate metabolic process (BP), hydrolase activity, hydrolyzing O-glycosyl compounds (MF)																						cd08998	GH43_ABN_1	3.27096E-88	T																		SSF75005
Afu1g17400	Classical secretion pathway: Extracellular		PF03572.17	Peptidase family S41	GO:0006508, GO:0008236	proteolysis (BP), serine-type peptidase activity (MF)																																											SSF52096,SSF52096,SSF52096
Afu1g17410	Classical secretion pathway: Extracellular	GH3	PF01915.21, PF00933.20, PF14310.5	Glycosyl hydrolase family 3 C-terminal domain, Glycosyl hydrolase family 3 N terminal domain, Fibronectin type III-like domain	GO:0005975, GO:0004565	carbohydrate metabolic process (BP), beta-galactosidase activity (MF)																																											SSF52279,SSF52279,SSF51445
Afu1g17540	Classical secretion pathway: Extracellular		PF09362.9	Domain of unknown function (DUF1996)	GO:0003674	molecular_function (MF)
Afu1g17560	Classical secretion pathway: Extracellular				GO:0003674	molecular_function (MF)
Afu1g17590	Classical secretion pathway: Extracellular		PF04185.13	Phosphoesterase family																																													SSF53649
Afu1g17630	Classical secretion pathway: Extracellular	AA7	PF01565.22, PF08031.11	FAD binding domain, Berberine and berberine like	GO:0008762, GO:0050660	UDP-N-acetylmuramate dehydrogenase activity (MF), flavin adenine dinucleotide binding (MF)																													PS51387	PCMH-type FAD-binding domain profile.	16.162	T	IPR016166	FAD-binding, type 2									SSF56176
Afu1g17723	Classical secretion pathway: Extracellular		PF01263.19	Aldose 1-epimerase	GO:0030246	carbohydrate binding (MF)																																											SSF74650
Afu2g00190	Classical secretion pathway: Extracellular				GO:0003674	molecular_function (MF)
Afu2g00220	Classical secretion pathway: Extracellular		PF04389.16, PF02225.21	Peptidase family M28, PA domain	GO:0005576, GO:0006508, GO:0000324	extracellular region (CC), proteolysis (BP), fungal-type vacuole (CC)																						cd03876	M28_SGAP_like	8.36553E-127	T																		SSF52025,SSF53187,SSF53187
Afu2g00270	Classical secretion pathway: Extracellular				GO:0003674	molecular_function (MF)
Afu2g00390	Classical secretion pathway: Extracellular				GO:0003674	molecular_function (MF)
Afu2g00400	Classical secretion pathway: Extracellular				GO:0003674	molecular_function (MF)																																											SSF57184,SSF57184,SSF57184
Afu2g00410	Classical secretion pathway: Extracellular		PF01425.20	Amidase																																													SSF75304
Afu2g00500	Classical secretion pathway: Extracellular				GO:0003674	molecular_function (MF)
Afu2g00510	Classical secretion pathway: Extracellular	CBM1, CE16	PF00734.17	Fungal cellulose binding domain	GO:0005576, GO:0005975, GO:0004553, GO:0030248, GO:0006629	extracellular region (CC), carbohydrate metabolic process (BP), hydrolase activity, hydrolyzing O-glycosyl compounds (MF), cellulose binding (MF), lipid metabolic process (BP)																						cd01846	fatty_acyltransferase_like	3.32113E-78	T				PS51164	CBM1 (carbohydrate binding type-1) domain profile.	10.342	T	IPR000254	Cellulose-binding domain, fungal									SSF57180,SSF52266
Afu2g00520	Classical secretion pathway: Extracellular				GO:0005576, GO:0003674	extracellular region (CC), molecular_function (MF)
Afu2g00630	Classical secretion pathway: Extracellular	CE16	PF00657.21	GDSL-like Lipase/Acylhydrolase	GO:0006629	lipid metabolic process (BP)																						cd01846	fatty_acyltransferase_like	1.12298E-50	T																		SSF52266,SSF52266
Afu2g00690	Classical secretion pathway: Extracellular	GH15, CBM20	PF00723.20, PF00686.18	Glycosyl hydrolases family 15, Starch binding domain	GO:0005783, GO:0005794, GO:2001070	endoplasmic reticulum (CC), Golgi apparatus (CC), starch binding (MF)																						cd05811	CBM20_glucoamylase	1.05991E-58	T	IPR034836	Glucoamylase, CBM20 domain	KEGG: 00500+3.2.1.3|MetaCyc: PWY-5941	PS51166	CBM20 (carbohydrate binding type-20) domain profile.	26.231	T	IPR002044	Carbohydrate binding module family 20		PS00820	Glucoamylase active site region signature.	-	T	IPR000165	Glucoamylase	KEGG: 00500+3.2.1.3|MetaCyc: PWY-5941	SSF48208,SSF49452
Afu2g00710	Classical secretion pathway: Extracellular	GH13, CBM20	PF00128.23, PF09260.10, PF00686.18	Alpha amylase, catalytic domain, Domain of unknown function (DUF1966), Starch binding domain	GO:0009277, GO:0016052, GO:0030287, GO:0030428, GO:2001070	fungal-type cell wall (CC), carbohydrate catabolic process (BP), cell wall-bounded periplasmic space (CC), cell septum (CC), starch binding (MF)																						cd05811,cd11319	CBM20_glucoamylase,AmyAc_euk_AmyA	2.4124E-54,0.0	T,T	IPR034836	Glucoamylase, CBM20 domain	KEGG: 00500+3.2.1.3|MetaCyc: PWY-5941	PS51166	CBM20 (carbohydrate binding type-20) domain profile.	23.983	T	IPR002044	Carbohydrate binding module family 20									SSF51445,SSF49452,SSF51011
Afu2g00760	Classical secretion pathway: Extracellular	PL1	PF00544.18	Pectate lyase	GO:0045490, GO:0070051, GO:0030570	pectin catabolic process (BP), fibrinogen binding (MF), pectate lyase activity (MF)																																											SSF51126
Afu2g00770	Classical secretion pathway: Extracellular		PF01494.18, PF13450.5	FAD binding domain, NAD(P)-binding Rossmann-like domain																																													SSF51905,SSF51905
Afu2g00800	Classical secretion pathway: Extracellular	PL1	PF00544.18	Pectate lyase	GO:0005576, GO:0045490	extracellular region (CC), pectin catabolic process (BP)																																											SSF51126
Afu2g00810	Classical secretion pathway: Extracellular		PF06516.10	Purine nucleoside permease (NUP)	GO:0055085, GO:0005783	transmembrane transport (BP), endoplasmic reticulum (CC)
Afu2g00820	Classical secretion pathway: Extracellular		PF13472.5, PF00657.21	GDSL-like Lipase/Acylhydrolase family, GDSL-like Lipase/Acylhydrolase																								cd01830	XynE_like	1.97774E-106	T																		SSF52266
Afu2g00920	Classical secretion pathway: Extracellular	CBM1, GH62	PF03664.12, PF00734.17	Glycosyl hydrolase family 62, Fungal cellulose binding domain	GO:0005576, GO:0030248, GO:0046556, GO:0046373	extracellular region (CC), cellulose binding (MF), alpha-L-arabinofuranosidase activity (MF), L-arabinose metabolic process (BP)																						cd08987	GH62	0.0	T				PS51164	CBM1 (carbohydrate binding type-1) domain profile.	11.979	T	IPR000254	Cellulose-binding domain, fungal		PS00562	CBM1 (carbohydrate binding type-1) domain signature.	-	T	IPR000254	Cellulose-binding domain, fungal		SSF57180,SSF75005
Afu2g01150	Classical secretion pathway: Extracellular		PF01161.19	Phosphatidylethanolamine-binding protein	GO:0003674	molecular_function (MF)																						cd00457	PEBP	4.25139E-70	T																		SSF49777
Afu2g01180	Classical secretion pathway: Extracellular	AA8	PF16010.4, PF00732.18, PF05199.12, PF00890.23, PF01266.23, PF03486.13, PF13450.5, PF07992.13	Cytochrome domain of cellobiose dehydrogenase, GMC oxidoreductase, GMC oxidoreductase, FAD binding domain, FAD dependent oxidoreductase, HI0933-like protein, NAD(P)-binding Rossmann-like domain, Pyridine nucleotide-disulphide oxidoreductase	GO:0030246, GO:0016052, GO:0050660	carbohydrate binding (MF), carbohydrate catabolic process (BP), flavin adenine dinucleotide binding (MF)																						cd09630	CDH_like_cytochrome	5.58246E-49	T	IPR015920	Cellobiose dehydrogenase, cytochrome domain									PS00624	GMC oxidoreductases signature 2.	-	T	IPR000172	Glucose-methanol-choline oxidoreductase, N-terminal	Reactome: R-HSA-6798163	SSF51905,SSF51905,SSF49344,SSF54373
Afu2g01240	Classical secretion pathway: Extracellular	GH32	PF00251.19	Glycosyl hydrolases family 32 N-terminal domain	GO:0005576, GO:0000324	extracellular region (CC), fungal-type vacuole (CC)																						cd08996	GH32_B_Fructosidase	1.02743E-98	T											PS00609	Glycosyl hydrolases family 32 active site.	-	T	IPR018053	Glycoside hydrolase, family 32, active site	KEGG: 00052+3.2.1.26|KEGG: 00500+3.2.1.26	SSF75005,SSF49899
Afu2g01250	Classical secretion pathway: Extracellular		PF05577.11	Serine carboxypeptidase S28	GO:0006508, GO:0004252	proteolysis (BP), serine-type endopeptidase activity (MF)																																											SSF53474
Afu2g01600	Classical secretion pathway: Extracellular		PF00149.27	Calcineurin-like phosphoesterase																								cd00842	MPP_ASMase	1.92201E-110	T																		SSF56300,SSF56300
Afu2g01610	Classical secretion pathway: Extracellular				GO:0003674	molecular_function (MF)
Afu2g01710	Classical secretion pathway: Extracellular				GO:0003674	molecular_function (MF)
Afu2g01770	Classical secretion pathway: Extracellular	AA3	PF00732.18, PF05199.12	GMC oxidoreductase, GMC oxidoreductase	GO:0050660	flavin adenine dinucleotide binding (MF)																																				PS00624,PS00623	GMC oxidoreductases signature 2.,GMC oxidoreductases signature 1.	-,-	T,T	IPR000172,IPR000172	Glucose-methanol-choline oxidoreductase, N-terminal,Glucose-methanol-choline oxidoreductase, N-terminal	Reactome: R-HSA-6798163,Reactome: R-HSA-6798163	SSF54373,SSF51905,SSF51905
Afu2g01940	Classical secretion pathway: Extracellular				GO:0003674	molecular_function (MF)
Afu2g02460	Classical secretion pathway: Extracellular				GO:0003674	molecular_function (MF)
Afu2g03190	Classical secretion pathway: Extracellular		PF11410.7	Antifungal peptide	GO:0003674	molecular_function (MF)																																											SSF57048
Afu2g03270	Classical secretion pathway: Extracellular	GH76	PF03663.13	Glycosyl hydrolase family 76	GO:0003674	molecular_function (MF)																																											SSF48208
Afu2g03510	Classical secretion pathway: Extracellular		PF00450.21	Serine carboxypeptidase	GO:0005576, GO:0004185	extracellular region (CC), serine-type carboxypeptidase activity (MF)																																				PS00131,PS00560	Serine carboxypeptidases, serine active site.,Serine carboxypeptidases, histidine active site.	-,-	T,T	IPR018202,IPR033124	Serine carboxypeptidase, serine active site,Serine carboxypeptidases, histidine active site	Reactome: R-HSA-1660662|Reactome: R-HSA-2132295|Reactome: R-HSA-4085001|Reactome: R-HSA-6798695	SSF53474
Afu2g03540	Classical secretion pathway: Extracellular				GO:0003674	molecular_function (MF)
Afu2g03830	Classical secretion pathway: Extracellular				GO:0005576	extracellular region (CC)
Afu2g03870	Classical secretion pathway: Extracellular		PF00254.27	FKBP-type peptidyl-prolyl cis-trans isomerase																															PS50059	FKBP-type peptidyl-prolyl cis-trans isomerase domain profile.	30.133	T	IPR001179	FKBP-type peptidyl-prolyl cis-trans isomerase domain									SSF54534
Afu2g03890	Classical secretion pathway: Extracellular		PF00481.20, PF13672.5	Protein phosphatase 2C, Protein phosphatase 2C																								cd00143	PP2Cc	1.03775E-47	T				PS51746	PPM-type phosphatase domain profile.	33.236	T	IPR001932	PPM-type phosphatase domain	KEGG: 04658+3.1.3.16|KEGG: 04660+3.1.3.16	PS01032	PPM-type phosphatase domain signature.	-	T	IPR000222	PPM-type phosphatase, divalent cation binding	KEGG: 04658+3.1.3.16|KEGG: 04660+3.1.3.16	SSF81606
Afu2g03980	Classical secretion pathway: Extracellular	GH71	PF03659.13	Glycosyl hydrolase family 71	GO:0005576, GO:0009986	extracellular region (CC), cell surface (CC)																						cd11577	GH71	6.66175E-108	T	IPR005197	Glycoside hydrolase family 71
Afu2g04480	Classical secretion pathway: Extracellular	GH43	PF04616.13	Glycosyl hydrolases family 43	GO:0005975, GO:0004553	carbohydrate metabolic process (BP), hydrolase activity, hydrolyzing O-glycosyl compounds (MF)																						cd09004	GH43_bXyl	1.0631E-122	T																		SSF75005
Afu2g04535	Classical secretion pathway: Extracellular		PF14269.5, PF05935.10	Arylsulfotransferase (ASST), Arylsulfotransferase (ASST)	GO:0003674	molecular_function (MF)
Afu2g04570	Classical secretion pathway: Extracellular	GH93			GO:0003674	molecular_function (MF)																						cd15482	Sialidase_non-viral	3.85892E-10	T																		SSF110296
Afu2g05240	Classical secretion pathway: Extracellular		PF10282.8	Lactonase, 7-bladed beta-propeller	GO:0005576, GO:0003674	extracellular region (CC), molecular_function (MF)																																											SSF50974
Afu2g05635	Classical secretion pathway: Extracellular				GO:0003674	molecular_function (MF)
Afu2g05920	Classical secretion pathway: Extracellular				GO:0003674	molecular_function (MF)
Afu2g05980	Classical secretion pathway: Extracellular		PF06101.10	Vacuolar protein sorting-associated protein 62	GO:0003674	molecular_function (MF)
Afu2g06150	Classical secretion pathway: Extracellular		PF00085.19, PF13848.5, PF01216.16, PF13899.5, PF13905.5, PF00578.20, PF13098.5, PF04756.12, PF08534.9	Thioredoxin, Thioredoxin-like domain, Calsequestrin, Thioredoxin-like, Thioredoxin-like, AhpC/TSA family, Thioredoxin-like domain, OST3 / OST6 family, transporter family, Redoxin	GO:0005576, GO:0009986	extracellular region (CC), cell surface (CC)	TIGR01126,TIGR01126,TIGR01130	pdi_dom: protein disulfide-isomerase domain,pdi_dom: protein disulfide-isomerase domain,ER_PDI_fam: protein disulfide isomerase	3.6E-32,3.7E-33,1.0E-161	T,T,T	IPR005788,IPR005788,IPR005792	Disulphide isomerase,Disulphide isomerase,Protein disulphide isomerase		SFLDG00345,SFLDG00345	PDI-like,PDI-like	4.1E-25,1.6E-33	T,T											cd02981,cd02961,cd02995,cd02982	PDI_b_family,PDI_a_family,PDI_a_PDI_a'_C,PDI_b'_family	3.92125E-22,9.30956E-42,9.63122E-55,7.37391E-24	T,T,T,T				PS51352,PS51352	Thioredoxin domain profile.,Thioredoxin domain profile.	15.05,16.718	T,T	IPR013766,IPR013766	Thioredoxin domain,Thioredoxin domain		PS00194,PS00194	Thioredoxin family active site.,Thioredoxin family active site.	-,-	T,T	IPR017937,IPR017937	Thioredoxin, conserved site,Thioredoxin, conserved site		SSF52833,SSF52833,SSF52833,SSF52833
Afu2g07500	Classical secretion pathway: Extracellular		PF00557.23, PF05195.15	Metallopeptidase family M24, Aminopeptidase P, N-terminal domain																								cd01087	Prolidase	6.33568E-112	T																		SSF55920,SSF53092
Afu2g07590	Classical secretion pathway: Extracellular		PF10342.8, PF05390.10	Ser-Thr-rich glycosyl-phosphatidyl-inositol-anchored membrane family, Yeast cell wall synthesis protein KRE9/KNH1	GO:0005576, GO:0003674	extracellular region (CC), molecular_function (MF)
Afu2g08750	Classical secretion pathway: Extracellular		PF01223.22	DNA/RNA non-specific endonuclease	GO:0046872	metal ion binding (MF)																						cd00091	NUC	1.35697E-84	T											PS01070	DNA/RNA non-specific endonucleases active site.	-	T	IPR018524	DNA/RNA non-specific endonuclease, active site		SSF54060
Afu2g08790	Classical secretion pathway: Extracellular		PF00246.23	Zinc carboxypeptidase	GO:0005783, GO:0006508, GO:0000324	endoplasmic reticulum (CC), proteolysis (BP), fungal-type vacuole (CC)																						cd06248	M14_CP_A-B_like_1	1.46406E-155	T											PS00132	Zinc carboxypeptidases, zinc-binding region 1 signature.	-	T	IPR000834	Peptidase M14, carboxypeptidase A		SSF53187,SSF54897
Afu2g09030	Classical secretion pathway: Extracellular	CE10	PF00326.20, PF07676.11, PF00135.27	Prolyl oligopeptidase family, WD40-like Beta Propeller Repeat, Carboxylesterase family	GO:0006508, GO:0008238, GO:0008233, GO:0008236	proteolysis (BP), exopeptidase activity (MF), peptidase activity (MF), serine-type peptidase activity (MF)																																											SSF82171,SSF53474
Afu2g09350	Classical secretion pathway: Extracellular	GH5	PF00150.17	Cellulase (glycosyl hydrolase family 5)	GO:0043169, GO:0009251	cation binding (MF), glucan catabolic process (BP)																																											SSF51445
Afu2g09380	Classical secretion pathway: Extracellular	CE5	PF01083.21	Cutinase	GO:0005576, GO:0044275, GO:0004806, GO:0050525	extracellular region (CC), cellular carbohydrate catabolic process (BP), triglyceride lipase activity (MF), cutinase activity (MF)																																				PS00931,PS00155	Cutinase, aspartate and histidine active sites.,Cutinase, serine active site.	-,-	T,T	IPR011150,IPR011150	Cutinase, monofunctional,Cutinase, monofunctional		SSF53474
Afu2g09410	Classical secretion pathway: Extracellular	GH89	PF05089.11, PF12972.6, PF12971.6	Alpha-N-acetylglucosaminidase (NAGLU) tim-barrel domain, Alpha-N-acetylglucosaminidase (NAGLU) C-terminal domain, Alpha-N-acetylglucosaminidase (NAGLU) N-terminal domain	GO:0003674	molecular_function (MF)
Afu2g09520	Classical secretion pathway: Extracellular	GH5, CBM1	PF00150.17, PF00734.17	Cellulase (glycosyl hydrolase family 5), Fungal cellulose binding domain	GO:0005576, GO:0043169, GO:0030248, GO:0008810	extracellular region (CC), cation binding (MF), cellulose binding (MF), cellulase activity (MF)																													PS51164	CBM1 (carbohydrate binding type-1) domain profile.	12.593	T	IPR000254	Cellulose-binding domain, fungal		PS00562	CBM1 (carbohydrate binding type-1) domain signature.	-	T	IPR000254	Cellulose-binding domain, fungal		SSF51445,SSF57180
Afu2g09540	Classical secretion pathway: Extracellular		PF00067.21	Cytochrome P450																																						PS00086	Cytochrome P450 cysteine heme-iron ligand signature.	-	T	IPR017972	Cytochrome P450, conserved site		SSF48264
Afu2g10130	Classical secretion pathway: Extracellular
Afu2g10760	Classical secretion pathway: Extracellular	CE16	PF00657.21	GDSL-like Lipase/Acylhydrolase	GO:0006629	lipid metabolic process (BP)																						cd01846	fatty_acyltransferase_like	4.76005E-74	T																		SSF52266,SSF52266,SSF52266
Afu2g10900	Classical secretion pathway: Extracellular		PF01764.24	Lipase (class 3)	GO:0016021, GO:0005783, GO:0004806, GO:0006629	integral component of membrane (CC), endoplasmic reticulum (CC), triglyceride lipase activity (MF), lipid metabolic process (BP)																						cd00519	Lipase_3	2.89087E-22	T																		SSF53474
Afu2g11130	Classical secretion pathway: Extracellular		PF04153.17	NOT2 / NOT3 / NOT5 family	GO:0003674	molecular_function (MF)
Afu2g11360	Classical secretion pathway: Extracellular		PF00501.27	AMP-binding enzyme																																						PS00455	Putative AMP-binding domain signature.	-	T	IPR020845	AMP-binding, conserved site		SSF56801
Afu2g11630	Classical secretion pathway: Extracellular				GO:0003674	molecular_function (MF)
Afu2g12000	Classical secretion pathway: Extracellular				GO:0003674	molecular_function (MF)
Afu2g12630	Classical secretion pathway: Extracellular		PF07249.11	Cerato-platanin	GO:0005576, GO:0003674	extracellular region (CC), molecular_function (MF)																																											SSF50685
Afu2g12680	Classical secretion pathway: Extracellular				GO:0003674	molecular_function (MF)
Afu2g12770	Classical secretion pathway: Extracellular	GH62	PF03664.12	Glycosyl hydrolase family 62	GO:0046556, GO:0046373	alpha-L-arabinofuranosidase activity (MF), L-arabinose metabolic process (BP)																						cd08987	GH62	5.9873E-172	T																		SSF75005
Afu2g12800	Classical secretion pathway: Extracellular				GO:0003674	molecular_function (MF)
Afu2g13190	Classical secretion pathway: Extracellular	GH43	PF04616.13	Glycosyl hydrolases family 43	GO:0005975, GO:0004553	carbohydrate metabolic process (BP), hydrolase activity, hydrolyzing O-glycosyl compounds (MF)																						cd09000	GH43_XYL_1	8.16172E-142	T																		SSF75005,SSF49899
Afu2g13615	Classical secretion pathway: Extracellular		PF13091.5	PLD-like domain																								cd00138	PLDc_SF	2.59894E-24	T				PS50035,PS50035	Phospholipase D phosphodiesterase active site profile.,Phospholipase D phosphodiesterase active site profile.	10.552,10.331	T,T	IPR001736,IPR001736	Phospholipase D/Transphosphatidylase,Phospholipase D/Transphosphatidylase	Reactome: R-HSA-1483148,Reactome: R-HSA-1483148								SSF56024,SSF56024
Afu2g13800	Classical secretion pathway: Extracellular		PF11937.7	Protein of unknown function (DUF3455)	GO:0003674	molecular_function (MF)
Afu2g14170	Classical secretion pathway: Extracellular				GO:0003674	molecular_function (MF)
Afu2g14420	Classical secretion pathway: Extracellular	CE5	PF01083.21, PF08237.10	Cutinase, PE-PPE domain	GO:0044275, GO:0004806, GO:0050525	cellular carbohydrate catabolic process (BP), triglyceride lipase activity (MF), cutinase activity (MF)																																				PS00155	Cutinase, serine active site.	-	T	IPR011150	Cutinase, monofunctional		SSF53474
Afu2g14480	Classical secretion pathway: Extracellular	AA7	PF01565.22	FAD binding domain	GO:0005576, GO:0008762, GO:0050660	extracellular region (CC), UDP-N-acetylmuramate dehydrogenase activity (MF), flavin adenine dinucleotide binding (MF)																													PS51387	PCMH-type FAD-binding domain profile.	16.788	T	IPR016166	FAD-binding, type 2									SSF56176
Afu2g14490	Classical secretion pathway: Extracellular	AA9	PF03443.13	Glycosyl hydrolase family 61	GO:0003674	molecular_function (MF)
Afu2g14520	Classical secretion pathway: Extracellular	GH2	PF02837.17, PF02836.16, PF00703.20	Glycosyl hydrolases family 2, sugar binding domain, Glycosyl hydrolases family 2, TIM barrel domain, Glycosyl hydrolases family 2	GO:0043169, GO:0005975, GO:0004553	cation binding (MF), carbohydrate metabolic process (BP), hydrolase activity, hydrolyzing O-glycosyl compounds (MF)																																											SSF49785,SSF51445,SSF49303
Afu2g14530	Classical secretion pathway: Extracellular	CE1			GO:0045493	xylan catabolic process (BP)																																											SSF53474
Afu2g14540	Classical secretion pathway: Extracellular	AA9	PF03443.13	Glycosyl hydrolase family 61	GO:0009251, GO:0008810	glucan catabolic process (BP), cellulase activity (MF)
Afu2g14547	Classical secretion pathway: Extracellular				GO:0003674	molecular_function (MF)
Afu2g14610	Classical secretion pathway: Extracellular		PF00190.21, PF07883.10, PF05899.11, PF02311.18	Cupin, Cupin domain, Protein of unknown function (DUF861), AraC-like ligand binding domain			TIGR03404	bicupin_oxalic: bicupin, oxalate decarboxylase family	1.3E-147	T	IPR017774	Bicupin, oxalate decarboxylase/oxidase	KEGG: 00630+4.1.1.2|MetaCyc: PWY-6698																																				SSF51182
Afu2g14630	Classical secretion pathway: Extracellular	GH105	PF07470.12	Glycosyl Hydrolase Family 88																																													SSF48208
Afu2g14650	Classical secretion pathway: Extracellular		PF00069.24, PF07714.16	Protein kinase domain, Protein tyrosine kinase																								cd00180	PKc	3.95318E-16	T				PS50011	Protein kinase domain profile.	19.637	T	IPR000719	Protein kinase domain									SSF56112,SSF56112
Afu2g14661	Classical secretion pathway: Extracellular		PF01185.17	Fungal hydrophobin	GO:0003674	molecular_function (MF)
Afu2g14750	Classical secretion pathway: Extracellular	GH43	PF04616.13	Glycosyl hydrolases family 43	GO:0005975, GO:0004553	carbohydrate metabolic process (BP), hydrolase activity, hydrolyzing O-glycosyl compounds (MF)																						cd08999	GH43_ABN_2	4.83203E-106	T																		SSF75005
Afu2g15020	Classical secretion pathway: Extracellular	AA3	PF00732.18, PF05199.12, PF00890.23	GMC oxidoreductase, GMC oxidoreductase, FAD binding domain	GO:0050660	flavin adenine dinucleotide binding (MF)																																				PS00623	GMC oxidoreductases signature 1.	-	T	IPR000172	Glucose-methanol-choline oxidoreductase, N-terminal	Reactome: R-HSA-6798163	SSF51905,SSF51905,SSF54373
Afu2g15120	Classical secretion pathway: Extracellular				GO:0003674	molecular_function (MF)
Afu2g15160	Classical secretion pathway: Extracellular	GH51	PF06964.11	Alpha-L-arabinofuranosidase C-terminal domain	GO:0005576, GO:0043169, GO:0046556, GO:0046373	extracellular region (CC), cation binding (MF), alpha-L-arabinofuranosidase activity (MF), L-arabinose metabolic process (BP)																																											SSF51011,SSF51445
Afu2g15330	Classical secretion pathway: Extracellular		PF01161.19	Phosphatidylethanolamine-binding protein	GO:0003674	molecular_function (MF)																						cd00866	PEBP_euk	1.61088E-39	T																		SSF49777
Afu2g15420	Classical secretion pathway: Extracellular	GH131			GO:0005576, GO:0003674	extracellular region (CC), molecular_function (MF)
Afu2g15450	Classical secretion pathway: Extracellular				GO:0003674	molecular_function (MF)
Afu2g15840	Classical secretion pathway: Extracellular		PF07217.10	Heterokaryon incompatibility protein Het-C	GO:0003674	molecular_function (MF)
Afu2g15950	Classical secretion pathway: Extracellular		PF00026.22, PF14543.5	Eukaryotic aspartyl protease, Xylanase inhibitor N-terminal	GO:0006508	proteolysis (BP)																						cd06097	Aspergillopepsin_like	1.27283E-111	T	IPR034163	Aspergillopepsin-like catalytic domain		PS51767	Peptidase family A1 domain profile.	63.296	T	IPR033121	Peptidase family A1 domain		PS00141	Eukaryotic and viral aspartyl proteases active site.	-	T	IPR001969	Aspartic peptidase, active site		SSF50630
Afu2g16100	Classical secretion pathway: Extracellular		PF16686.4, PF02765.16	ssDNA-binding domain of telomere protection protein, Telomeric single stranded DNA binding POT1/CDC13																								cd04497	hPOT1_OB1_like	1.81519E-30	T																		SSF50249,SSF50249
Afu2g16720	Classical secretion pathway: Extracellular	GH125	PF06824.10	Metal-independent alpha-mannosidase (GH125)	GO:0005576, GO:0005783	extracellular region (CC), endoplasmic reticulum (CC)																																											SSF48208
Afu2g17250	Classical secretion pathway: Extracellular	CE12	PF13472.5, PF00657.21	GDSL-like Lipase/Acylhydrolase family, GDSL-like Lipase/Acylhydrolase																								cd01821	Rhamnogalacturan_acetylesterase_like	2.70686E-76	T																		SSF52266
Afu2g17290	Classical secretion pathway: Extracellular				GO:0003674	molecular_function (MF)
Afu2g17320	Classical secretion pathway: Extracellular	GT31	PF02434.15	Fringe-like	GO:0003674	molecular_function (MF)
Afu2g17330	Classical secretion pathway: Extracellular		PF05577.11	Serine carboxypeptidase S28	GO:0006508, GO:0004252	proteolysis (BP), serine-type endopeptidase activity (MF)																																											SSF53474
Afu2g17530	Classical secretion pathway: Extracellular		PF07732.14, PF07731.13, PF00394.21	Multicopper oxidase, Multicopper oxidase, Multicopper oxidase	GO:0052716	hydroquinone:oxygen oxidoreductase activity (MF)																						cd13898,cd13876,cd13850	CuRO_3_Abr2_like,CuRO_2_Abr2_like,CuRO_1_Abr2_like	7.51542E-76,2.36206E-66,1.93203E-64	T,T,T											PS00080,PS00079	Multicopper oxidases signature 2.,Multicopper oxidases signature 1.	-,-	T,T	IPR002355,IPR033138	Multicopper oxidase, copper-binding site,Multicopper oxidases, conserved site		SSF49503,SSF49503,SSF49503,SSF49503
Afu2g17540	Classical secretion pathway: Extracellular		PF07731.13, PF07732.14, PF00394.21	Multicopper oxidase, Multicopper oxidase, Multicopper oxidase	GO:0052716	hydroquinone:oxygen oxidoreductase activity (MF)																						cd13877,cd13899	CuRO_2_Fet3p_like,CuRO_3_Fet3p	1.17487E-55,5.91905E-74	T,T											PS00079,PS00080,PS00079	Multicopper oxidases signature 1.,Multicopper oxidases signature 2.,Multicopper oxidases signature 1.	-,-,-	T,T,T	IPR033138,IPR002355,IPR033138	Multicopper oxidases, conserved site,Multicopper oxidase, copper-binding site,Multicopper oxidases, conserved site		SSF49503,SSF49503,SSF49503
Afu2g17620	Classical secretion pathway: Extracellular	AA8	PF16010.4, PF00732.18, PF05199.12, PF00890.23, PF13450.5, PF00070.26	Cytochrome domain of cellobiose dehydrogenase, GMC oxidoreductase, GMC oxidoreductase, FAD binding domain, NAD(P)-binding Rossmann-like domain, Pyridine nucleotide-disulphide oxidoreductase	GO:0030246, GO:0016052, GO:0050660	carbohydrate binding (MF), carbohydrate catabolic process (BP), flavin adenine dinucleotide binding (MF)																						cd09630	CDH_like_cytochrome	7.19794E-49	T	IPR015920	Cellobiose dehydrogenase, cytochrome domain																SSF49344,SSF54373,SSF51905,SSF51905
Afu2g17630	Classical secretion pathway: Extracellular		PF12296.7	Hydrophobic surface binding protein A	GO:0005576, GO:0003674	extracellular region (CC), molecular_function (MF)
Afu2g17720	Classical secretion pathway: Extracellular		PF03403.12	Platelet-activating factor acetylhydrolase, isoform II	GO:0003674	molecular_function (MF)																																											SSF53474
Afu2g17910	Classical secretion pathway: Extracellular				GO:0003674	molecular_function (MF)
Afu2g17920	Classical secretion pathway: Extracellular				GO:0003674	molecular_function (MF)
Afu2g18050	Classical secretion pathway: Extracellular	AA7	PF01565.22, PF08031.11	FAD binding domain, Berberine and berberine like	GO:0008762, GO:0050660	UDP-N-acetylmuramate dehydrogenase activity (MF), flavin adenine dinucleotide binding (MF)																													PS51387	PCMH-type FAD-binding domain profile.	15.936	T	IPR016166	FAD-binding, type 2									SSF56176
Afu2g18070	Classical secretion pathway: Extracellular		PF02102.14, PF14521.5	Deuterolysin metalloprotease (M35) family, Lysine-specific metallo-endopeptidase	GO:0006508	proteolysis (BP)																						cd11008	M35_deuterolysin_like	2.02251E-48	T																		SSF55486
Afu3g00175	Classical secretion pathway: Extracellular				GO:0003674	molecular_function (MF)
Afu3g00310	Classical secretion pathway: Extracellular		PF00328.21	Histidine phosphatase superfamily (branch 2)	GO:0005576, GO:0003993	extracellular region (CC), acid phosphatase activity (MF)																						cd07061	HP_HAP_like	2.85458E-46	T	IPR000560	Histidine phosphatase superfamily, clade-2																SSF53254
Afu3g00320	Classical secretion pathway: Extracellular	GH11	PF00457.16	Glycosyl hydrolases family 11	GO:0005576, GO:0045493, GO:0031176	extracellular region (CC), xylan catabolic process (BP), endo-1,4-beta-xylanase activity (MF)																													PS51761	Glycosyl hydrolases family 11 (GH11) domain profile.	84.348	T	IPR033123	Glycosyl hydrolases family 11 (GH11) domain	MetaCyc: PWY-6784	PS00776,PS00777	Glycosyl hydrolases family 11 (GH11) active site signature 1.,Glycosyl hydrolases family 11 (GH11) active site signature 2.	-,-	T,T	IPR018208,IPR033119	Glycoside hydrolase family 11, active site 1,Glycoside hydrolase family 11, active site 2	MetaCyc: PWY-6784,MetaCyc: PWY-6784	SSF49899
Afu3g00380	Classical secretion pathway: Extracellular	GH35	PF01301.18, PF10435.8, PF13364.5, PF13363.5	Glycosyl hydrolases family 35, Beta-galactosidase, domain 2, Beta-galactosidase jelly roll domain, Beta-galactosidase, domain 3	GO:0043169, GO:0005975, GO:0004553	cation binding (MF), carbohydrate metabolic process (BP), hydrolase activity, hydrolyzing O-glycosyl compounds (MF)																																				PS01182	Glycosyl hydrolases family 35 putative active site.	-	T	IPR019801	Glycoside hydrolase, family 35, conserved site	KEGG: 00052+3.2.1.23|KEGG: 00511+3.2.1.23|KEGG: 00531+3.2.1.23|KEGG: 00600+3.2.1.23|KEGG: 00604+3.2.1.23|MetaCyc: PWY-6807	SSF49785,SSF51445,SSF117100,SSF49785,SSF51011
Afu3g00420	Classical secretion pathway: Extracellular	CBM1, CE5	PF01083.21, PF00734.17, PF08237.10	Cutinase, Fungal cellulose binding domain, PE-PPE domain	GO:0005576, GO:0005975, GO:0004553, GO:0030248	extracellular region (CC), carbohydrate metabolic process (BP), hydrolase activity, hydrolyzing O-glycosyl compounds (MF), cellulose binding (MF)																													PS51164	CBM1 (carbohydrate binding type-1) domain profile.	12.749	T	IPR000254	Cellulose-binding domain, fungal		PS00562	CBM1 (carbohydrate binding type-1) domain signature.	-	T	IPR000254	Cellulose-binding domain, fungal		SSF57180,SSF53474
Afu3g00470	Classical secretion pathway: Extracellular	CBM1, GH11	PF00457.16, PF00734.17	Glycosyl hydrolases family 11, Fungal cellulose binding domain	GO:0005975, GO:0004553	carbohydrate metabolic process (BP), hydrolase activity, hydrolyzing O-glycosyl compounds (MF)																													PS51164,PS51761	CBM1 (carbohydrate binding type-1) domain profile.,Glycosyl hydrolases family 11 (GH11) domain profile.	12.732,81.357	T,T	IPR000254,IPR033123	Cellulose-binding domain, fungal,Glycosyl hydrolases family 11 (GH11) domain	MetaCyc: PWY-6784	PS00562,PS00776	CBM1 (carbohydrate binding type-1) domain signature.,Glycosyl hydrolases family 11 (GH11) active site signature 1.	-,-	T,T	IPR000254,IPR018208	Cellulose-binding domain, fungal,Glycoside hydrolase family 11, active site 1	MetaCyc: PWY-6784	SSF57180,SSF49899
Afu3g00550	Classical secretion pathway: Extracellular				GO:0003674	molecular_function (MF)
Afu3g00610	Classical secretion pathway: Extracellular	GH15, CBM20	PF00723.20, PF00686.18	Glycosyl hydrolases family 15, Starch binding domain	GO:2001070	starch binding (MF)																						cd05811	CBM20_glucoamylase	2.47236E-42	T	IPR034836	Glucoamylase, CBM20 domain	KEGG: 00500+3.2.1.3|MetaCyc: PWY-5941	PS51166	CBM20 (carbohydrate binding type-20) domain profile.	22.076	T	IPR002044	Carbohydrate binding module family 20		PS00820	Glucoamylase active site region signature.	-	T	IPR000165	Glucoamylase	KEGG: 00500+3.2.1.3|MetaCyc: PWY-5941	SSF48208,SSF49452
Afu3g00650	Classical secretion pathway: Extracellular		PF04389.16, PF02225.21	Peptidase family M28, PA domain	GO:0016020, GO:0006508, GO:0008238	membrane (CC), proteolysis (BP), exopeptidase activity (MF)																						cd03876,cd02130	M28_SGAP_like,PA_ScAPY_like	7.44259E-156,4.80373E-42	T,T																		SSF53187,SSF53187,SSF52025
Afu3g00710	Classical secretion pathway: Extracellular				GO:0005576, GO:0003674	extracellular region (CC), molecular_function (MF)
Afu3g00820	Classical secretion pathway: Extracellular	PL5	PF05426.11	Alginate lyase																																													SSF48230
Afu3g00840	Classical secretion pathway: Extracellular	AA7	PF01565.22, PF08031.11	FAD binding domain, Berberine and berberine like	GO:0005576, GO:0008762, GO:0050660	extracellular region (CC), UDP-N-acetylmuramate dehydrogenase activity (MF), flavin adenine dinucleotide binding (MF)																													PS51387	PCMH-type FAD-binding domain profile.	13.894	T	IPR016166	FAD-binding, type 2									SSF56176
Afu3g01070	Classical secretion pathway: Extracellular		PF00264.19	Common central domain of tyrosinase																																						PS00498,PS00497	Tyrosinase and hemocyanins CuB-binding region signature.,Tyrosinase CuA-binding region signature.	-,-	T,T	IPR002227,IPR002227	Tyrosinase copper-binding domain,Tyrosinase copper-binding domain	Reactome: R-HSA-5662702,Reactome: R-HSA-5662702	SSF48056
Afu3g01130	Classical secretion pathway: Extracellular		PF12296.7	Hydrophobic surface binding protein A	GO:0003674	molecular_function (MF)
Afu3g01220	Classical secretion pathway: Extracellular		PF00026.22	Eukaryotic aspartyl protease	GO:0006508	proteolysis (BP)																						cd05471	pepsin_like	2.85384E-49	T	IPR034164	Pepsin-like domain		PS51767	Peptidase family A1 domain profile.	54.297	T	IPR033121	Peptidase family A1 domain		PS00141	Eukaryotic and viral aspartyl proteases active site.	-	T	IPR001969	Aspartic peptidase, active site		SSF50630
Afu3g01470	Classical secretion pathway: Extracellular				GO:0003674	molecular_function (MF)
Afu3g01650	Classical secretion pathway: Extracellular		PF09362.9, PF01822.18	Domain of unknown function (DUF1996), WSC domain	GO:0003674	molecular_function (MF)																													PS51212	WSC domain profile.	11.141	T	IPR002889	Carbohydrate-binding WSC
Afu3g01660	Classical secretion pathway: Extracellular	GH43	PF04616.13	Glycosyl hydrolases family 43	GO:0005975, GO:0004553	carbohydrate metabolic process (BP), hydrolase activity, hydrolyzing O-glycosyl compounds (MF)																						cd08980	GH43_1	3.55951E-105	T																		SSF75005
Afu3g01800	Classical secretion pathway: Extracellular		PF00775.20	Dioxygenase																								cd03457	intradiol_dioxygenase_like	7.78792E-89	T																		SSF49482
Afu3g01910	Classical secretion pathway: Extracellular	CBM1, GH6	PF01341.16, PF00734.17	Glycosyl hydrolases family 6, Fungal cellulose binding domain	GO:0005576, GO:0030248, GO:0009251	extracellular region (CC), cellulose binding (MF), glucan catabolic process (BP)																													PS51164	CBM1 (carbohydrate binding type-1) domain profile.	12.798	T	IPR000254	Cellulose-binding domain, fungal		PS00656,PS00562,PS00655	Glycosyl hydrolases family 6 signature 2.,CBM1 (carbohydrate binding type-1) domain signature.,Glycosyl hydrolases family 6 signature 1.	-,-,-	T,T,T	IPR001524,IPR000254,IPR001524	Glycoside hydrolase, family 6, conserved site,Cellulose-binding domain, fungal,Glycoside hydrolase, family 6, conserved site		SSF57180,SSF51989
Afu3g02090	Classical secretion pathway: Extracellular	GH3	PF01915.21, PF00933.20, PF14310.5	Glycosyl hydrolase family 3 C-terminal domain, Glycosyl hydrolase family 3 N terminal domain, Fibronectin type III-like domain	GO:0005576, GO:0045493, GO:0046556	extracellular region (CC), xylan catabolic process (BP), alpha-L-arabinofuranosidase activity (MF)																																											SSF52279,SSF51445
Afu3g02190	Classical secretion pathway: Extracellular		PF05630.10	Necrosis inducing protein (NPP1)	GO:0003674	molecular_function (MF)
Afu3g02200	Classical secretion pathway: Extracellular				GO:0003674	molecular_function (MF)
Afu3g02260	Classical secretion pathway: Extracellular		PF12849.6	PBP superfamily domain	GO:0003674	molecular_function (MF)																																											SSF53850
Afu3g02270	Classical secretion pathway: Extracellular		PF00199.18, PF06628.11	Catalase, Catalase-related immune-responsive	GO:0009986	cell surface (CC)																						cd03132	GATase1_catalase	4.3996E-36	T				PS51402	catalase family profile.	69.835	T	IPR018028	Catalase, mono-functional, haem-containing	KEGG: 00380+1.11.1.6|KEGG: 00630+1.11.1.6|Reactome: R-HSA-3299685|Reactome: R-HSA-6798695	PS00438,PS00437	Catalase proximal active site signature.,Catalase proximal heme-ligand signature.	-,-	T,T	IPR024708,IPR002226	Catalase active site,Catalase haem-binding site	KEGG: 00380+1.11.1.6|KEGG: 00630+1.11.1.6|Reactome: R-HSA-3299685|Reactome: R-HSA-6798695,KEGG: 00380+1.11.1.6|KEGG: 00630+1.11.1.6|Reactome: R-HSA-3299685|Reactome: R-HSA-6798695	SSF56634
Afu3g02280	Classical secretion pathway: Extracellular	GH65	PF03636.14, PF03632.14	Glycosyl hydrolase family 65, N-terminal domain, Glycosyl hydrolase family 65 central catalytic domain	GO:0005576, GO:0009277, GO:0000324, GO:0006950, GO:0030246, GO:0030287, GO:0031160	extracellular region (CC), fungal-type cell wall (CC), fungal-type vacuole (CC), response to stress (BP), carbohydrate binding (MF), cell wall-bounded periplasmic space (CC), spore wall (CC)																																											SSF74650,SSF48208
Afu3g02540	Classical secretion pathway: Extracellular		PF12296.7	Hydrophobic surface binding protein A	GO:0003674	molecular_function (MF)																													PS51257	Prokaryotic membrane lipoprotein lipid attachment site profile.	5.0	T
Afu3g02770	Classical secretion pathway: Extracellular	AA7	PF01565.22	FAD binding domain	GO:0005576, GO:0008762, GO:0050660	extracellular region (CC), UDP-N-acetylmuramate dehydrogenase activity (MF), flavin adenine dinucleotide binding (MF)																													PS51387	PCMH-type FAD-binding domain profile.	16.254	T	IPR016166	FAD-binding, type 2									SSF56176
Afu3g02790	Classical secretion pathway: Extracellular		PF01979.19, PF07969.10	Amidohydrolase family, Amidohydrolase family																																													SSF51338,SSF51338,SSF51556
Afu3g02880	Classical secretion pathway: Extracellular	GH78, CBM66	PF17390.1, PF17389.1	Bacterial alpha-L-rhamnosidase C-terminal domain, Bacterial alpha-L-rhamnosidase 6 hairpin glycosidase domain																																													SSF48208
Afu3g02930	Classical secretion pathway: Extracellular	GH23	PF01464.19	Transglycosylase SLT domain	GO:0003674	molecular_function (MF)																						cd00254	LT_GEWL	1.81069E-8	T																		SSF53955
Afu3g02940	Classical secretion pathway: Extracellular				GO:0003674	molecular_function (MF)
Afu3g02970	Classical secretion pathway: Extracellular		PF01828.16	Peptidase A4 family	GO:0005576, GO:0006508	extracellular region (CC), proteolysis (BP)																						cd13426	Peptidase_G1	4.99521E-79	T																		SSF49899
Afu3g03040	Classical secretion pathway: Extracellular				GO:0003674	molecular_function (MF)
Afu3g03060	Classical secretion pathway: Extracellular				GO:0005576, GO:0003674	extracellular region (CC), molecular_function (MF)																													PS51257	Prokaryotic membrane lipoprotein lipid attachment site profile.	5.0	T
Afu3g03080	Classical secretion pathway: Extracellular	GH16	PF00722.20	Glycosyl hydrolases family 16	GO:0005975, GO:0004553	carbohydrate metabolic process (BP), hydrolase activity, hydrolyzing O-glycosyl compounds (MF)																						cd02182	GH16_Strep_laminarinase_like	5.04825E-133	T				PS51762	Glycosyl hydrolases family 16 (GH16) domain profile.	16.548	T	IPR000757	Glycoside hydrolase family 16									SSF49899
Afu3g03270	Classical secretion pathway: Extracellular																																																SSF52499
Afu3g03300	Classical secretion pathway: Extracellular	AA7	PF01565.22	FAD binding domain	GO:0005576, GO:0008762, GO:0050660	extracellular region (CC), UDP-N-acetylmuramate dehydrogenase activity (MF), flavin adenine dinucleotide binding (MF)																													PS51387	PCMH-type FAD-binding domain profile.	15.834	T	IPR016166	FAD-binding, type 2									SSF56176
Afu3g03390	Classical secretion pathway: Extracellular		PF08538.9	Protein of unknown function (DUF1749)																																													SSF53474,SSF53474
Afu3g03445	Classical secretion pathway: Extracellular		PF00106.24, PF13561.5	short chain dehydrogenase, Enoyl-(Acyl carrier protein) reductase																																													SSF51735
Afu3g03870	Classical secretion pathway: Extracellular	CBM1, AA9	PF03443.13, PF00734.17	Glycosyl hydrolase family 61, Fungal cellulose binding domain	GO:0005576, GO:0030248, GO:0009251, GO:0008810	extracellular region (CC), cellulose binding (MF), glucan catabolic process (BP), cellulase activity (MF)																													PS51164	CBM1 (carbohydrate binding type-1) domain profile.	12.667	T	IPR000254	Cellulose-binding domain, fungal		PS00562	CBM1 (carbohydrate binding type-1) domain signature.	-	T	IPR000254	Cellulose-binding domain, fungal		SSF57180
Afu3g03880	Classical secretion pathway: Extracellular		PF00190.21	Cupin																																													SSF51182
Afu3g03950	Classical secretion pathway: Extracellular	AA11	PF03067.14	Lytic polysaccharide mono-oxygenase, cellulose-degrading	GO:0003674	molecular_function (MF)
Afu3g03990	Classical secretion pathway: Extracellular				GO:0003674	molecular_function (MF)																													PS51257	Prokaryotic membrane lipoprotein lipid attachment site profile.	6.0	T
Afu3g04160	Classical secretion pathway: Extracellular		PF00149.27	Calcineurin-like phosphoesterase	GO:0005576, GO:0005783	extracellular region (CC), endoplasmic reticulum (CC)																						cd07407	MPP_YHR202W_N	3.20427E-123	T																		SSF55816,SSF56300
Afu3g05400	Classical secretion pathway: Extracellular		PF00226.30, PF07719.16, PF00515.27, PF14559.5, PF13428.5, PF13371.5, PF13181.5, PF13432.5, PF13174.5, PF09613.9, PF12895.6	DnaJ domain, Tetratricopeptide repeat, Tetratricopeptide repeat, Tetratricopeptide repeat, Tetratricopeptide repeat, Tetratricopeptide repeat, Tetratricopeptide repeat, Tetratricopeptide repeat, Tetratricopeptide repeat, Bacterial type III secretion protein (HrpB1_HrpK), Anaphase-promoting complex, cyclosome, subunit 3																								cd06257	DnaJ	9.45598E-21	T	IPR001623	DnaJ domain		PS50293,PS50005,PS50005,PS50293,PS50005,PS50293,PS50005,PS50005,PS50076,PS50005	TPR repeat region circular profile.,TPR repeat profile.,TPR repeat profile.,TPR repeat region circular profile.,TPR repeat profile.,TPR repeat region circular profile.,TPR repeat profile.,TPR repeat profile.,dnaJ domain profile.,TPR repeat profile.	10.979,5.517,10.886,19.501,6.992,6.734,5.074,7.051,20.631,5.546	T,T,T,T,T,T,T,T,T,T	IPR013026,IPR019734,IPR019734,IPR013026,IPR019734,IPR013026,IPR019734,IPR019734,IPR001623,IPR019734	Tetratricopeptide repeat-containing domain,Tetratricopeptide repeat,Tetratricopeptide repeat,Tetratricopeptide repeat-containing domain,Tetratricopeptide repeat,Tetratricopeptide repeat-containing domain,Tetratricopeptide repeat,Tetratricopeptide repeat,DnaJ domain,Tetratricopeptide repeat									SSF48452,SSF48452,SSF46565
Afu3g07030	Classical secretion pathway: Extracellular		PF17168.3, PF16335.4, PF08760.10, PF16334.4	Domain of unknown function (DUF5127), Domain of unknown function (DUF4965), Domain of unknown function (DUF1793), Domain of unknown function (DUF4964)	GO:0005576, GO:0003674	extracellular region (CC), molecular_function (MF)
Afu3g07040	Classical secretion pathway: Extracellular		PF01546.27, PF07687.13	Peptidase family M20/M25/M40, Peptidase dimerisation domain	GO:0004180	carboxypeptidase activity (MF)																						cd05674	M20_yscS	0.0	T											PS00758,PS00759	ArgE / dapE / ACY1 / CPG2 / yscS family signature 1.,ArgE / dapE / ACY1 / CPG2 / yscS family signature 2.	-,-	T,T	IPR001261,IPR001261	ArgE/DapE/ACY1/CPG2/YscS, conserved site,ArgE/DapE/ACY1/CPG2/YscS, conserved site		SSF53187,SSF53187,SSF55031,SSF55031
Afu3g07110	Classical secretion pathway: Extracellular	GH18	PF00704.27	Glycosyl hydrolases family 18	GO:0005576, GO:0043169, GO:0005975, GO:0004568, GO:0009986, GO:0001896	extracellular region (CC), cation binding (MF), carbohydrate metabolic process (BP), chitinase activity (MF), cell surface (CC), autolysis (BP)																						cd02877	GH18_hevamine_XipI_class_III	1.93289E-103	T											PS01095	Chitinases family 18 active site.	-	T	IPR001579	Glycoside hydrolase, chitinase active site	KEGG: 00520+3.2.1.14|MetaCyc: PWY-6855|MetaCyc: PWY-6902|MetaCyc: PWY-7822	SSF51445
Afu3g07160	Classical secretion pathway: Extracellular	GH18	PF00704.27, PF00187.18	Glycosyl hydrolases family 18, Chitin recognition protein	GO:0043169, GO:0005975, GO:0004568, GO:0006032, GO:0008061	cation binding (MF), carbohydrate metabolic process (BP), chitinase activity (MF), chitin catabolic process (BP), chitin binding (MF)																						cd00035,cd00598	ChtBD1,GH18_chitinase-like	4.19701E-11,7.90411E-44	T,T				PS50941	Chitin-binding type-1 domain profile.	8.633	T	IPR001002	Chitin-binding, type 1		PS01095,PS00026	Chitinases family 18 active site.,Chitin recognition or binding domain signature.	-,-	T,T	IPR001579,IPR018371	Glycoside hydrolase, chitinase active site,Chitin-binding, type 1, conserved site	KEGG: 00520+3.2.1.14|MetaCyc: PWY-6855|MetaCyc: PWY-6902|MetaCyc: PWY-7822	SSF57016,SSF51445,SSF51445
Afu3g07210	Classical secretion pathway: Extracellular	CE4	PF01522.20	Polysaccharide deacetylase	GO:0005975	carbohydrate metabolic process (BP)																						cd10917	CE4_NodB_like_6s_7s	1.22267E-37	T				PS51677	NodB homology domain profile.	22.949	T	IPR002509	NodB homology domain									SSF88713
Afu3g07390	Classical secretion pathway: Extracellular				GO:0003674	molecular_function (MF)
Afu3g07400	Classical secretion pathway: Extracellular				GO:0003674	molecular_function (MF)
Afu3g07410	Classical secretion pathway: Extracellular	AA7	PF01565.22, PF08031.11	FAD binding domain, Berberine and berberine like	GO:0008762, GO:0050660	UDP-N-acetylmuramate dehydrogenase activity (MF), flavin adenine dinucleotide binding (MF)																													PS51387	PCMH-type FAD-binding domain profile.	14.061	T	IPR016166	FAD-binding, type 2									SSF56176
Afu3g07520	Classical secretion pathway: Extracellular	GH55	PF12708.6	Pectate lyase superfamily protein	GO:0003674	molecular_function (MF)																																											SSF51126,SSF51126,SSF51126
Afu3g07580	Classical secretion pathway: Extracellular				GO:0003674	molecular_function (MF)
Afu3g07625	Classical secretion pathway: Extracellular				GO:0003674	molecular_function (MF)
Afu3g07650	Classical secretion pathway: Extracellular	CE8	PF01095.18	Pectinesterase	GO:0042545, GO:0005618, GO:0030599	cell wall modification (BP), cell wall (CC), pectinesterase activity (MF)																																											SSF51126
Afu3g08110	Classical secretion pathway: Extracellular				GO:0003674	molecular_function (MF)
Afu3g08680	Classical secretion pathway: Extracellular	GH28	PF00295.16	Glycosyl hydrolases family 28	GO:0016052, GO:0004650	carbohydrate catabolic process (BP), polygalacturonase activity (MF)																																											SSF51126
Afu3g08870	Classical secretion pathway: Extracellular		PF13449.5	Esterase-like activity of phytase	GO:0003674	molecular_function (MF)																																											SSF63829,SSF63829
Afu3g08930	Classical secretion pathway: Extracellular		PF09286.10	Pro-kumamolisin, activation domain	GO:0006508, GO:0008238, GO:0004252	proteolysis (BP), exopeptidase activity (MF), serine-type endopeptidase activity (MF)																						cd04056,cd11377	Peptidases_S53,Pro-peptidase_S53	8.3438E-130,6.17491E-37	T,T	IPR030400,IPR015366	Sedolisin domain,Peptidase S53, activation domain	Reactome: R-HSA-381038,Reactome: R-HSA-381038	PS51695	Sedolisin domain profile.	37.839	T	IPR030400	Sedolisin domain	Reactome: R-HSA-381038								SSF52743,SSF54897
Afu3g09070	Classical secretion pathway: Extracellular	CE10	PF00135.27, PF07859.12	Carboxylesterase family, alpha/beta hydrolase fold	GO:0005576	extracellular region (CC)																																				PS00122	Carboxylesterases type-B serine active site.	-	T	IPR019826	Carboxylesterase type B, active site		SSF53474
Afu3g09160	Classical secretion pathway: Extracellular				GO:0003674	molecular_function (MF)
Afu3g09210	Classical secretion pathway: Extracellular				GO:0005576, GO:0003674	extracellular region (CC), molecular_function (MF)																						cd04486	YhcR_OBF_like	4.64592E-19	T																		SSF56219
Afu3g09230	Classical secretion pathway: Extracellular	CE10	PF00135.27	Carboxylesterase family	GO:0003674	molecular_function (MF)																																											SSF53474
Afu3g09270	Classical secretion pathway: Extracellular				GO:0003674	molecular_function (MF)
Afu3g09330	Classical secretion pathway: Extracellular		PF07156.13, PF13450.5, PF01593.23, PF01266.23	Prenylcysteine lyase, NAD(P)-binding Rossmann-like domain, Flavin containing amine oxidoreductase, FAD dependent oxidoreductase																																													SSF51905,SSF51905
Afu3g09690	Classical secretion pathway: Extracellular				GO:0009277, GO:0003674	fungal-type cell wall (CC), molecular_function (MF)
Afu3g10130	Classical secretion pathway: Extracellular		PF01266.23, PF07992.13, PF13454.5, PF01134.21, PF04820.13, PF13450.5, PF00890.23	FAD dependent oxidoreductase, Pyridine nucleotide-disulphide oxidoreductase, FAD-NAD(P)-binding, Glucose inhibited division protein A, Tryptophan halogenase, NAD(P)-binding Rossmann-like domain, FAD binding domain	GO:0005576	extracellular region (CC)																																											SSF51905,SSF51905,SSF54373
Afu3g10370	Classical secretion pathway: Extracellular				GO:0003674	molecular_function (MF)
Afu3g10490	Classical secretion pathway: Extracellular		PF00173.27	Cytochrome b5-like Heme/Steroid binding domain	GO:0005783	endoplasmic reticulum (CC)																																											SSF55856
Afu3g10910	Classical secretion pathway: Extracellular		PF08760.10, PF16335.4, PF17168.3	Domain of unknown function (DUF1793), Domain of unknown function (DUF4965), Domain of unknown function (DUF5127)	GO:0003674	molecular_function (MF)
Afu3g11280	Classical secretion pathway: Extracellular	GH18	PF00704.27	Glycosyl hydrolases family 18	GO:0043169, GO:0005975, GO:0004568, GO:0006032, GO:0001896	cation binding (MF), carbohydrate metabolic process (BP), chitinase activity (MF), chitin catabolic process (BP), autolysis (BP)																						cd06548	GH18_chitinase	4.26998E-128	T											PS01095	Chitinases family 18 active site.	-	T	IPR001579	Glycoside hydrolase, chitinase active site	KEGG: 00520+3.2.1.14|MetaCyc: PWY-6855|MetaCyc: PWY-6902|MetaCyc: PWY-7822	SSF51445,SSF51445,SSF54556
Afu3g11980	Classical secretion pathway: Extracellular		PF13640.5	2OG-Fe(II) oxygenase superfamily
Afu3g12210	Classical secretion pathway: Extracellular		PF00450.21	Serine carboxypeptidase	GO:0006508, GO:0004185	proteolysis (BP), serine-type carboxypeptidase activity (MF)																																				PS00131	Serine carboxypeptidases, serine active site.	-	T	IPR018202	Serine carboxypeptidase, serine active site		SSF53474
Afu3g12840	Classical secretion pathway: Extracellular		PF00717.22	Peptidase S24-like	GO:0008233	peptidase activity (MF)	TIGR02228	sigpep_I_arch: signal peptidase I	3.1E-23	T	IPR001733	Peptidase S26B																cd06530	S26_SPase_I	3.20889E-14	T											PS00501	Signal peptidases I serine active site.	-	T	IPR019756	Peptidase S26A, signal peptidase I, serine active site	Reactome: R-HSA-1799339|Reactome: R-HSA-381771|Reactome: R-HSA-400511|Reactome: R-HSA-422085	SSF51306
Afu3g13550	Classical secretion pathway: Extracellular		PF02558.15, PF08546.10	Ketopantoate reductase PanE/ApbA, Ketopantoate reductase PanE/ApbA C terminal			TIGR00745	apbA_panE: 2-dehydropantoate 2-reductase	1.8E-44	T	IPR003710	Ketopantoate reductase ApbA/PanE	KEGG: 00052+1.1.1.16|KEGG: 00770+1.1.1.169|MetaCyc: PWY-6654|MetaCyc: PWY-7862																																				SSF51735,SSF51735,SSF48179
Afu3g13755	Classical secretion pathway: Extracellular
Afu3g13880	Classical secretion pathway: Extracellular	CE10	PF00135.27, PF07859.12	Carboxylesterase family, alpha/beta hydrolase fold	GO:0003674	molecular_function (MF)																																				PS00122	Carboxylesterases type-B serine active site.	-	T	IPR019826	Carboxylesterase type B, active site		SSF53474
Afu3g14030	Classical secretion pathway: Extracellular		PF00245.19, PF00884.22, PF01663.21	Alkaline phosphatase, Sulfatase, Type I phosphodiesterase / nucleotide pyrophosphatase																								cd16012	ALP	2.22236E-72	T	IPR001952	Alkaline phosphatase	KEGG: 00790+3.1.3.1|MetaCyc: PWY-5083|MetaCyc: PWY-5491	PS51257	Prokaryotic membrane lipoprotein lipid attachment site profile.	5.0	T											SSF53649,SSF53649
Afu3g14510	Classical secretion pathway: Extracellular	CE12	PF13472.5, PF00657.21	GDSL-like Lipase/Acylhydrolase family, GDSL-like Lipase/Acylhydrolase	GO:0045490	pectin catabolic process (BP)																																											SSF52266
Afu3g14570	Classical secretion pathway: Extracellular		PF00328.21	Histidine phosphatase superfamily (branch 2)	GO:0003993	acid phosphatase activity (MF)																						cd07061	HP_HAP_like	4.73003E-13	T	IPR000560	Histidine phosphatase superfamily, clade-2																SSF53254
Afu3g14620	Classical secretion pathway: Extracellular	GH43	PF04616.13	Glycosyl hydrolases family 43	GO:0005576, GO:0045490	extracellular region (CC), pectin catabolic process (BP)																						cd08998	GH43_ABN_1	1.42996E-107	T																		SSF75005
Afu3g14630	Classical secretion pathway: Extracellular																											cd03457	intradiol_dioxygenase_like	3.2257E-92	T																		SSF49482
Afu3g14665	Classical secretion pathway: Extracellular				GO:0003674	molecular_function (MF)
Afu3g14890	Classical secretion pathway: Extracellular	PL9	PF13229.5, PF14592.5	Right handed beta helix region, Chondroitinase B	GO:0003674	molecular_function (MF)																																											SSF51126
Afu3g14910	Classical secretion pathway: Extracellular				GO:0003674	molecular_function (MF)																																											SSF75011
Afu3g14940	Classical secretion pathway: Extracellular		PF11720.7	Peptidase inhibitor I78 family
Afu3g14980	Classical secretion pathway: Extracellular	GH75	PF07335.10	Fungal chitosanase of glycosyl hydrolase group 75
Afu3g15090	Classical secretion pathway: Extracellular		PF00962.21	Adenosine/AMP deaminase																																													SSF51556
Afu3g15210	Classical secretion pathway: Extracellular	GH10	PF00331.19	Glycosyl hydrolase family 10	GO:0043169, GO:0005975, GO:0004553	cation binding (MF), carbohydrate metabolic process (BP), hydrolase activity, hydrolyzing O-glycosyl compounds (MF)																													PS51760	Glycosyl hydrolases family 10 (GH10) domain profile.	43.658	T	IPR001000	Glycoside hydrolase family 10 domain	MetaCyc: PWY-6784	PS00591	Glycosyl hydrolases family 10 (GH10) active site.	-	T	IPR031158	Glycosyl hydrolases family 10, active site	MetaCyc: PWY-6784	SSF51445
Afu4g00390	Classical secretion pathway: Extracellular	GH2	PF00703.20, PF02837.17	Glycosyl hydrolases family 2, Glycosyl hydrolases family 2, sugar binding domain	GO:0043169, GO:0005975, GO:0004553	cation binding (MF), carbohydrate metabolic process (BP), hydrolase activity, hydrolyzing O-glycosyl compounds (MF)																																											SSF49785,SSF51445,SSF49303,SSF49303,SSF49303
Afu4g00460	Classical secretion pathway: Extracellular		PF01979.19, PF07969.10	Amidohydrolase family, Amidohydrolase family																																													SSF51338,SSF51338,SSF51556
Afu4g00500	Classical secretion pathway: Extracellular				GO:0003674	molecular_function (MF)
Afu4g00870	Classical secretion pathway: Extracellular		PF12296.7	Hydrophobic surface binding protein A	GO:0005576, GO:0003674	extracellular region (CC), molecular_function (MF)
Afu4g01030	Classical secretion pathway: Extracellular				GO:0003674	molecular_function (MF)
Afu4g01070	Classical secretion pathway: Extracellular		PF01975.16	Survival protein SurE	GO:0005576, GO:0009986, GO:0030287	extracellular region (CC), cell surface (CC), cell wall-bounded periplasmic space (CC)																																											SSF64167
Afu4g01180	Classical secretion pathway: Extracellular				GO:0003674	molecular_function (MF)
Afu4g01200	Classical secretion pathway: Extracellular																																																SSF53933,SSF53933
Afu4g01290	Classical secretion pathway: Extracellular	GH75	PF07335.10	Fungal chitosanase of glycosyl hydrolase group 75
Afu4g02700	Classical secretion pathway: Extracellular		PF02102.14, PF14521.5, PF13933.5	Deuterolysin metalloprotease (M35) family, Lysine-specific metallo-endopeptidase, Putative peptidase family	GO:0006508	proteolysis (BP)																						cd11008	M35_deuterolysin_like	9.94476E-68	T																		SSF55486
Afu4g02780	Classical secretion pathway: Extracellular																																		PS51405	Heme haloperoxidase family profile.	31.684	T	IPR000028	Chloroperoxidase									SSF47571
Afu4g03090	Classical secretion pathway: Extracellular		PF11913.7	Protein of unknown function (DUF3431)	GO:0003674	molecular_function (MF)
Afu4g03200	Classical secretion pathway: Extracellular		PF08309.10	LVIVD repeat	GO:0005576, GO:0003674	extracellular region (CC), molecular_function (MF)	TIGR04312	choice_anch_B: choice-of-anchor B domain	4.7E-122	T	IPR027589	Choice-of-anchor B domain
Afu4g03210	Classical secretion pathway: Extracellular	CE5	PF01083.21	Cutinase	GO:0005576, GO:0044275, GO:0004806, GO:0050525	extracellular region (CC), cellular carbohydrate catabolic process (BP), triglyceride lipase activity (MF), cutinase activity (MF)																																				PS00155	Cutinase, serine active site.	-	T	IPR011150	Cutinase, monofunctional		SSF53474
Afu4g03230	Classical secretion pathway: Extracellular		PF00545.19	ribonuclease	GO:0030428	cell septum (CC)																						cd00606	fungal_RNase	6.52786E-48	T																		SSF53933
Afu4g03350	Classical secretion pathway: Extracellular	GH55	PF12708.6	Pectate lyase superfamily protein	GO:0003674	molecular_function (MF)																																											SSF51126,SSF51126,SSF51126,SSF51126
Afu4g03440	Classical secretion pathway: Extracellular				GO:0003674	molecular_function (MF)																																											SSF69304,SSF69304
Afu4g03470	Classical secretion pathway: Extracellular		PF07519.10	Tannase and feruloyl esterase	GO:0003674	molecular_function (MF)																																											SSF53474,SSF53474
Afu4g03490	Classical secretion pathway: Extracellular		PF09286.10, PF00082.21	Pro-kumamolisin, activation domain, Subtilase family	GO:0006508, GO:0008238, GO:0004252	proteolysis (BP), exopeptidase activity (MF), serine-type endopeptidase activity (MF)																						cd04056,cd11377	Peptidases_S53,Pro-peptidase_S53	1.38159E-128,5.08572E-37	T,T	IPR030400,IPR015366	Sedolisin domain,Peptidase S53, activation domain	Reactome: R-HSA-381038,Reactome: R-HSA-381038	PS51695	Sedolisin domain profile.	40.931	T	IPR030400	Sedolisin domain	Reactome: R-HSA-381038								SSF52743,SSF54897
Afu4g03585	Classical secretion pathway: Extracellular	GH27	PF16499.4	Alpha galactosidase A	GO:0043169	cation binding (MF)																						cd04081,cd14792	CBM35_galactosidase-like,GH27	6.54309E-25,2.97842E-118	T,T	IPR002241	Glycoside hydrolase, family 27	KEGG: 00052+3.2.1.22|KEGG: 00561+3.2.1.22|KEGG: 00600+3.2.1.22|KEGG: 00603+3.2.1.22|MetaCyc: PWY-6527															SSF51445,SSF51011
Afu4g03660	Classical secretion pathway: Extracellular		PF04185.13	Phosphoesterase family	GO:0005576, GO:0003993	extracellular region (CC), acid phosphatase activity (MF)
Afu4g03780	Classical secretion pathway: Extracellular	PL4	PF09284.9, PF14683.5, PF14686.5	Rhamnogalacturonan lyase B, N-terminal, Polysaccharide lyase family 4, domain III, Polysaccharide lyase family 4, domain II	GO:0045490, GO:0030246, GO:0004180	pectin catabolic process (BP), carbohydrate binding (MF), carboxypeptidase activity (MF)																						cd10320,cd10316,cd10317	RGL4_N,RGL4_M,RGL4_C	7.52794E-58,2.38617E-15,1.67329E-63	T,T,T	IPR029413	Rhamnogalacturonan lyase, domain II																SSF49785,SSF74650,SSF49452
Afu4g03790	Classical secretion pathway: Extracellular		PF05577.11	Serine carboxypeptidase S28	GO:0006508, GO:0008236	proteolysis (BP), serine-type peptidase activity (MF)																																											SSF53474
Afu4g03830	Classical secretion pathway: Extracellular				GO:0005576, GO:0003674	extracellular region (CC), molecular_function (MF)
Afu4g04010	Classical secretion pathway: Extracellular	CE10	PF00135.27	Carboxylesterase family	GO:0003674	molecular_function (MF)																																				PS00122	Carboxylesterases type-B serine active site.	-	T	IPR019826	Carboxylesterase type B, active site		SSF53474
Afu4g04210	Classical secretion pathway: Extracellular		PF04389.16, PF01546.27	Peptidase family M28, Peptidase family M20/M25/M40	GO:0006508, GO:0008233	proteolysis (BP), peptidase activity (MF)																						cd03879	M28_AAP	2.08106E-157	T																		SSF53187
Afu4g04690	Classical secretion pathway: Extracellular				GO:0003674	molecular_function (MF)
Afu4g06370	Classical secretion pathway: Extracellular				GO:0003674	molecular_function (MF)
Afu4g06590	Classical secretion pathway: Extracellular				GO:0003674	molecular_function (MF)																													PS51257	Prokaryotic membrane lipoprotein lipid attachment site profile.	5.0	T
Afu4g06640	Classical secretion pathway: Extracellular		PF00149.27	Calcineurin-like phosphoesterase																								cd00842	MPP_ASMase	4.73478E-109	T																		SSF56300
Afu4g06670	Classical secretion pathway: Extracellular				GO:0003674	molecular_function (MF)																																											SSF50685
Afu4g07270	Classical secretion pathway: Extracellular		PF00450.21	Serine carboxypeptidase	GO:0006508, GO:0004185, GO:0004180	proteolysis (BP), serine-type carboxypeptidase activity (MF), carboxypeptidase activity (MF)																																				PS00131	Serine carboxypeptidases, serine active site.	-	T	IPR018202	Serine carboxypeptidase, serine active site		SSF53474,SSF53474
Afu4g07300	Classical secretion pathway: Extracellular				GO:0003674	molecular_function (MF)
Afu4g07390	Classical secretion pathway: Extracellular		PF01105.23	emp24/gp25L/p24 family/GOLD	GO:0016021, GO:0005783, GO:0005794, GO:0006810, GO:0003674	integral component of membrane (CC), endoplasmic reticulum (CC), Golgi apparatus (CC), transport (BP), molecular_function (MF)																													PS50866	GOLD domain profile.	13.267	T	IPR009038	GOLD domain
Afu4g07850	Classical secretion pathway: Extracellular	AA9	PF03443.13	Glycosyl hydrolase family 61	GO:0003674	molecular_function (MF)
Afu4g08280	Classical secretion pathway: Extracellular		PF04389.16	Peptidase family M28	GO:0006508, GO:0008233	proteolysis (BP), peptidase activity (MF)																						cd03880	M28_QC_like	8.2966E-163	T																		SSF53187
Afu4g08310	Classical secretion pathway: Extracellular				GO:0003674	molecular_function (MF)
Afu4g08450	Classical secretion pathway: Extracellular				GO:0003674	molecular_function (MF)																																											SSF63829
Afu4g08960	Classical secretion pathway: Extracellular		PF09792.8	Ubiquitin 3 binding protein But2 C-terminal domain	GO:0003674	molecular_function (MF)
Afu4g09280	Classical secretion pathway: Extracellular				GO:0003674	molecular_function (MF)																																											SSF54427
Afu4g09320	Classical secretion pathway: Extracellular	CE1	PF00930.20, PF00326.20	Dipeptidyl peptidase IV (DPP IV) N-terminal region, Prolyl oligopeptidase family	GO:0005576, GO:0016020, GO:0008238, GO:0008233, GO:0008236	extracellular region (CC), membrane (CC), exopeptidase activity (MF), peptidase activity (MF), serine-type peptidase activity (MF)																																											SSF53474,SSF82171
Afu4g09450	Classical secretion pathway: Extracellular				GO:0003674	molecular_function (MF)
Afu4g09480	Classical secretion pathway: Extracellular	GH10	PF00331.19	Glycosyl hydrolase family 10	GO:0005576, GO:0043169, GO:0045493, GO:0031176	extracellular region (CC), cation binding (MF), xylan catabolic process (BP), endo-1,4-beta-xylanase activity (MF)																													PS51760	Glycosyl hydrolases family 10 (GH10) domain profile.	54.505	T	IPR001000	Glycoside hydrolase family 10 domain	MetaCyc: PWY-6784								SSF51445
Afu4g09580	Classical secretion pathway: Extracellular		PF13933.5	Putative peptidase family	GO:0005576, GO:0000324, GO:0070051, GO:0009986, GO:0008237	extracellular region (CC), fungal-type vacuole (CC), fibrinogen binding (MF), cell surface (CC), metallopeptidase activity (MF)																						cd11307	M35_Asp_f2_like	6.66705E-115	T	IPR029482	Putative peptidase domain, HRXXH																SSF55486
Afu4g09940	Classical secretion pathway: Extracellular	CE4	PF01522.20	Polysaccharide deacetylase	GO:0005975	carbohydrate metabolic process (BP)																						cd10951	CE4_ClCDA_like	4.39014E-95	T				PS51677	NodB homology domain profile.	33.129	T	IPR002509	NodB homology domain									SSF88713
Afu4g10130	Classical secretion pathway: Extracellular	GH13	PF00128.23, PF09260.10	Alpha amylase, catalytic domain, Domain of unknown function (DUF1966)	GO:0005783, GO:0009277, GO:0016052, GO:0030287, GO:0030428	endoplasmic reticulum (CC), fungal-type cell wall (CC), carbohydrate catabolic process (BP), cell wall-bounded periplasmic space (CC), cell septum (CC)																						cd11319	AmyAc_euk_AmyA	0.0	T																		SSF51011,SSF51445
Afu4g10150	Classical secretion pathway: Extracellular	GH31	PF01055.25, PF16863.4	Glycosyl hydrolases family 31, N-terminal barrel of NtMGAM and CtMGAM, maltase-glucoamylase	GO:0005576, GO:0030246	extracellular region (CC), carbohydrate binding (MF)																						cd06602,cd14752	GH31_MGAM_SI_GAA,GH31_N	0.0,6.04332E-14	T,T											PS00129,PS00707	Glycosyl hydrolases family 31 active site.,Glycosyl hydrolases family 31 signature 2.	-,-	T,T	IPR030458,IPR030459	Glycosyl hydrolases family 31, active site,Glycosyl hydrolases family 31, conserved site		SSF74650,SSF74650,SSF51011,SSF51445,SSF51445
Afu4g10560	Classical secretion pathway: Extracellular				GO:0003674	molecular_function (MF)
Afu4g10810	Classical secretion pathway: Extracellular	CE16	PF00657.21	GDSL-like Lipase/Acylhydrolase	GO:0003674	molecular_function (MF)																						cd01846	fatty_acyltransferase_like	9.10586E-41	T																		SSF52266,SSF52266,SSF52266
Afu4g11230	Classical secretion pathway: Extracellular				GO:0003674	molecular_function (MF)
Afu4g11520	Classical secretion pathway: Extracellular				GO:0003674	molecular_function (MF)
Afu4g11800	Classical secretion pathway: Extracellular		PF00082.21, PF05922.15	Subtilase family, Peptidase inhibitor I9	GO:0005576, GO:0006508, GO:0070051, GO:0004252, GO:0008233	extracellular region (CC), proteolysis (BP), fibrinogen binding (MF), serine-type endopeptidase activity (MF), peptidase activity (MF)																						cd04077	Peptidases_S8_PCSK9_ProteinaseK_like	2.23911E-128	T	IPR034193	Proteinase K-like catalytic domain	Reactome: R-HSA-381426|Reactome: R-HSA-8866427|Reactome: R-HSA-8957275|Reactome: R-HSA-8964038								PS00138,PS00137,PS00136	Serine proteases, subtilase family, serine active site.,Serine proteases, subtilase family, histidine active site.,Serine proteases, subtilase family, aspartic acid active site.	-,-,-	T,T,T	IPR023828,IPR022398,IPR023827	Peptidase S8, subtilisin, Ser-active site,Peptidase S8, subtilisin, His-active site,Peptidase S8, subtilisin, Asp-active site		SSF52743,SSF54897
Afu4g12370	Classical secretion pathway: Extracellular				GO:0003674	molecular_function (MF)
Afu4g13710	Classical secretion pathway: Extracellular		PF04646.11, PF02434.15	Protein of unknown function, DUF604, Fringe-like	GO:0003674	molecular_function (MF)
Afu4g13750	Classical secretion pathway: Extracellular		PF02102.14, PF14521.5	Deuterolysin metalloprotease (M35) family, Lysine-specific metallo-endopeptidase	GO:0006508	proteolysis (BP)																						cd11008	M35_deuterolysin_like	4.83427E-71	T																		SSF55486
Afu4g13770	Classical secretion pathway: Extracellular	GH3	PF00933.20	Glycosyl hydrolase family 3 N terminal domain	GO:0005975, GO:0004553	carbohydrate metabolic process (BP), hydrolase activity, hydrolyzing O-glycosyl compounds (MF)																																											SSF51445
Afu4g13800	Classical secretion pathway: Extracellular	GH33	PF13088.5, PF13859.5	BNR repeat-like domain, BNR repeat-like domain																								cd00260	Sialidase	4.07351E-127	T																		SSF50939
Afu4g13920	Classical secretion pathway: Extracellular	GH28	PF00295.16	Glycosyl hydrolases family 28	GO:0005576, GO:0045490, GO:0004650	extracellular region (CC), pectin catabolic process (BP), polygalacturonase activity (MF)																																				PS00502	Polygalacturonase active site.	-	T	IPR000743	Glycoside hydrolase, family 28		SSF51126
Afu4g13990	Classical secretion pathway: Extracellular				GO:0003674	molecular_function (MF)
Afu4g14000	Classical secretion pathway: Extracellular		PF09286.10	Pro-kumamolisin, activation domain	GO:0009277, GO:0006508, GO:0008238, GO:0004252, GO:0030428	fungal-type cell wall (CC), proteolysis (BP), exopeptidase activity (MF), serine-type endopeptidase activity (MF), cell septum (CC)																						cd04056,cd11377	Peptidases_S53,Pro-peptidase_S53	6.03844E-118,1.46454E-34	T,T	IPR030400,IPR015366	Sedolisin domain,Peptidase S53, activation domain	Reactome: R-HSA-381038,Reactome: R-HSA-381038	PS51695	Sedolisin domain profile.	40.647	T	IPR030400	Sedolisin domain	Reactome: R-HSA-381038	PS00138	Serine proteases, subtilase family, serine active site.	-	T	IPR023828	Peptidase S8, subtilisin, Ser-active site		SSF52743,SSF54897
Afu4g14120	Classical secretion pathway: Extracellular	CE5	PF01083.21, PF06057.10	Cutinase, Bacterial virulence protein (VirJ)	GO:0005576, GO:0044275, GO:0004806, GO:0050525	extracellular region (CC), cellular carbohydrate catabolic process (BP), triglyceride lipase activity (MF), cutinase activity (MF)																																				PS00931,PS00155	Cutinase, aspartate and histidine active sites.,Cutinase, serine active site.	-,-	T,T	IPR011150,IPR011150	Cutinase, monofunctional,Cutinase, monofunctional		SSF53474
Afu4g14170	Classical secretion pathway: Extracellular				GO:0003674	molecular_function (MF)
Afu4g14180	Classical secretion pathway: Extracellular				GO:0003674	molecular_function (MF)																													PS51257	Prokaryotic membrane lipoprotein lipid attachment site profile.	5.0	T
Afu4g14240	Classical secretion pathway: Extracellular		PF00891.17	O-methyltransferase																															PS51683	SAM-dependent O-methyltransferase class II-type profile.	15.313	T	IPR016461	O-methyltransferase COMT-type									SSF53335
Afu4g14420	Classical secretion pathway: Extracellular	GH25	PF01183.19	Glycosyl hydrolases family 25	GO:0043169, GO:0005975, GO:0016998	cation binding (MF), carbohydrate metabolic process (BP), cell wall macromolecule catabolic process (BP)																																											SSF51445
Afu4g14490	Classical secretion pathway: Extracellular		PF07732.14, PF07731.13, PF00394.21	Multicopper oxidase, Multicopper oxidase, Multicopper oxidase	GO:0052716	hydroquinone:oxygen oxidoreductase activity (MF)																						cd13854,cd13880,cd13901	CuRO_1_MaLCC_like,CuRO_2_MaLCC_like,CuRO_3_MaLCC_like	9.69762E-65,3.28933E-53,4.0763E-63	T,T,T											PS00079,PS00080	Multicopper oxidases signature 1.,Multicopper oxidases signature 2.	-,-	T,T	IPR033138,IPR002355	Multicopper oxidases, conserved site,Multicopper oxidase, copper-binding site		SSF49503,SSF49503,SSF49503
Afu4g14690	Classical secretion pathway: Extracellular				GO:0003674	molecular_function (MF)
Afu4g14700	Classical secretion pathway: Extracellular	CE16	PF00657.21	GDSL-like Lipase/Acylhydrolase	GO:0006629	lipid metabolic process (BP)																						cd01846	fatty_acyltransferase_like	1.51847E-66	T																		SSF52266,SSF52266,SSF52266
Afu5g00480	Classical secretion pathway: Extracellular	CBM38, GH32	PF00251.19, PF08244.11	Glycosyl hydrolases family 32 N-terminal domain, Glycosyl hydrolases family 32 C terminal	GO:0005975, GO:0004553	carbohydrate metabolic process (BP), hydrolase activity, hydrolyzing O-glycosyl compounds (MF)																						cd08996	GH32_B_Fructosidase	8.63448E-88	T											PS00609	Glycosyl hydrolases family 32 active site.	-	T	IPR018053	Glycoside hydrolase, family 32, active site	KEGG: 00052+3.2.1.26|KEGG: 00500+3.2.1.26	SSF75005,SSF75005,SSF49899
Afu5g00530	Classical secretion pathway: Extracellular	GH32	PF00251.19, PF08244.11	Glycosyl hydrolases family 32 N-terminal domain, Glycosyl hydrolases family 32 C terminal	GO:0005975	carbohydrate metabolic process (BP)																						cd08996	GH32_B_Fructosidase	7.49593E-90	T																		SSF75005,SSF49899
Afu5g00540	Classical secretion pathway: Extracellular				GO:0003674	molecular_function (MF)
Afu5g00550	Classical secretion pathway: Extracellular	GH5	PF00150.17, PF02449.14	Cellulase (glycosyl hydrolase family 5), Beta-galactosidase	GO:0043169, GO:0005975, GO:0004553	cation binding (MF), carbohydrate metabolic process (BP), hydrolase activity, hydrolyzing O-glycosyl compounds (MF)																																											SSF51445,SSF51445
Afu5g00600	Classical secretion pathway: Extracellular		PF05630.10	Necrosis inducing protein (NPP1)	GO:0005576, GO:0003674	extracellular region (CC), molecular_function (MF)
Afu5g00610	Classical secretion pathway: Extracellular		PF01328.16	Peroxidase, family 2																															PS51405	Heme haloperoxidase family profile.	34.776	T	IPR000028	Chloroperoxidase									SSF47571
Afu5g00630	Classical secretion pathway: Extracellular	AA3	PF05199.12, PF00732.18	GMC oxidoreductase, GMC oxidoreductase	GO:0050660	flavin adenine dinucleotide binding (MF)																																				PS00624	GMC oxidoreductases signature 2.	-	T	IPR000172	Glucose-methanol-choline oxidoreductase, N-terminal	Reactome: R-HSA-6798163	SSF51905,SSF51905,SSF51905,SSF54373
Afu5g00800	Classical secretion pathway: Extracellular				GO:0003674	molecular_function (MF)
Afu5g00820	Classical secretion pathway: Extracellular		PF07676.11	WD40-like Beta Propeller Repeat	GO:0003674	molecular_function (MF)																																											SSF82171,SSF82171,SSF82171
Afu5g00910	Classical secretion pathway: Extracellular				GO:0003674	molecular_function (MF)
Afu5g01120	Classical secretion pathway: Extracellular		PF13229.5	Right handed beta helix region	GO:0003674	molecular_function (MF)																																											SSF51126
Afu5g01170	Classical secretion pathway: Extracellular		PF04117.11	Mpv17 / PMP22 family	GO:0016021, GO:0003674	integral component of membrane (CC), molecular_function (MF)																													PS51257	Prokaryotic membrane lipoprotein lipid attachment site profile.	5.0	T
Afu5g01190	Classical secretion pathway: Extracellular	GH95	PF14498.5	Glycosyl hydrolase family 65, N-terminal domain																																													SSF48208
Afu5g01200	Classical secretion pathway: Extracellular		PF00450.21	Serine carboxypeptidase	GO:0006508, GO:0004185	proteolysis (BP), serine-type carboxypeptidase activity (MF)																																				PS00131	Serine carboxypeptidases, serine active site.	-	T	IPR018202	Serine carboxypeptidase, serine active site		SSF53474
Afu5g01210	Classical secretion pathway: Extracellular		PF13450.5, PF12831.6, PF01593.23, PF01266.23, PF00890.23, PF00070.26	NAD(P)-binding Rossmann-like domain, FAD dependent oxidoreductase, Flavin containing amine oxidoreductase, FAD dependent oxidoreductase, FAD binding domain, Pyridine nucleotide-disulphide oxidoreductase	GO:0005576, GO:0003674	extracellular region (CC), molecular_function (MF)																																											SSF51905,SSF51905
Afu5g01330	Classical secretion pathway: Extracellular		PF00149.27, PF16656.4, PF14008.5	Calcineurin-like phosphoesterase, Purple acid Phosphatase, N-terminal domain, Iron/zinc purple acid phosphatase-like protein C	GO:0003993, GO:0046872	acid phosphatase activity (MF), metal ion binding (MF)																						cd00839	MPP_PAPs	4.03252E-76	T																		SSF56300,SSF56300,SSF56300,SSF49363
Afu5g01420	Classical secretion pathway: Extracellular		PF07510.10	Protein of unknown function (DUF1524)	GO:0005576, GO:0003674	extracellular region (CC), molecular_function (MF)
Afu5g01490	Classical secretion pathway: Extracellular				GO:0003674	molecular_function (MF)
Afu5g01600	Classical secretion pathway: Extracellular																											cd07432	PHP_HisPPase	6.076E-15	T																		SSF89550
Afu5g01620	Classical secretion pathway: Extracellular				GO:0003674	molecular_function (MF)
Afu5g01830	Classical secretion pathway: Extracellular	GH5, CBM46	PF00150.17, PF03442.13	Cellulase (glycosyl hydrolase family 5), Carbohydrate binding domain X2	GO:0043169, GO:0005975, GO:0004553	cation binding (MF), carbohydrate metabolic process (BP), hydrolase activity, hydrolyzing O-glycosyl compounds (MF)																																											SSF81296,SSF51445
Afu5g01990	Classical secretion pathway: Extracellular		PF04681.11	Blastomyces yeast-phase-specific protein	GO:0003674	molecular_function (MF)
Afu5g02040	Classical secretion pathway: Extracellular		PF01764.24, PF03893.15	Lipase (class 3), Lipase 3 N-terminal region	GO:0004806	triglyceride lipase activity (MF)																						cd00519	Lipase_3	1.62458E-49	T																		SSF53474
Afu5g02130	Classical secretion pathway: Extracellular	GH27	PF16499.4, PF02065.17	Alpha galactosidase A, Melibiase	GO:0043169, GO:0005975	cation binding (MF), carbohydrate metabolic process (BP)																						cd14792	GH27	4.13372E-123	T	IPR002241	Glycoside hydrolase, family 27	KEGG: 00052+3.2.1.22|KEGG: 00561+3.2.1.22|KEGG: 00600+3.2.1.22|KEGG: 00603+3.2.1.22|MetaCyc: PWY-6527								PS00512	Alpha-galactosidase signature.	-	T	IPR000111	Glycoside hydrolase family 27/36, conserved site	KEGG: 00052+3.2.1.22|KEGG: 00561+3.2.1.22|KEGG: 00600+3.2.1.22|KEGG: 00603+3.2.1.22|MetaCyc: PWY-6527	SSF51445,SSF51011
Afu5g02330	Classical secretion pathway: Extracellular																											cd00606	fungal_RNase	1.25724E-38	T																		SSF53933
Afu5g02740	Classical secretion pathway: Extracellular	GT15	PF01793.15	Glycolipid 2-alpha-mannosyltransferase	GO:0016020, GO:0006487	membrane (CC), protein N-linked glycosylation (BP)																																											SSF53448
Afu5g02820	Classical secretion pathway: Extracellular				GO:0003674	molecular_function (MF)
Afu5g02950	Classical secretion pathway: Extracellular		PF09362.9	Domain of unknown function (DUF1996)	GO:0003674	molecular_function (MF)
Afu5g03010	Classical secretion pathway: Extracellular	AA11			GO:0003674	molecular_function (MF)
Afu5g03280	Classical secretion pathway: Extracellular		PF01185.17	Fungal hydrophobin	GO:0003674	molecular_function (MF)
Afu5g03500	Classical secretion pathway: Extracellular	GH31	PF01055.25, PF13802.5, PF17137.3	Glycosyl hydrolases family 31, Galactose mutarotase-like, Domain of unknown function (DUF5110)	GO:0005783, GO:0004553, GO:0030246	endoplasmic reticulum (CC), hydrolase activity, hydrolyzing O-glycosyl compounds (MF), carbohydrate binding (MF)																						cd06603,cd14752	GH31_GANC_GANAB_alpha,GH31_N	0.0,2.10561E-29	T,T				PS51257	Prokaryotic membrane lipoprotein lipid attachment site profile.	5.0	T				PS00129	Glycosyl hydrolases family 31 active site.	-	T	IPR030458	Glycosyl hydrolases family 31, active site		SSF51445,SSF74650,SSF51011
Afu5g03530	Classical secretion pathway: Extracellular	GH18	PF00704.27	Glycosyl hydrolases family 18	GO:0043169, GO:0005975, GO:0004568, GO:0001896	cation binding (MF), carbohydrate metabolic process (BP), chitinase activity (MF), autolysis (BP)																						cd02877	GH18_hevamine_XipI_class_III	3.93978E-114	T											PS01095	Chitinases family 18 active site.	-	T	IPR001579	Glycoside hydrolase, chitinase active site	KEGG: 00520+3.2.1.14|MetaCyc: PWY-6855|MetaCyc: PWY-6902|MetaCyc: PWY-7822	SSF51445
Afu5g03540	Classical secretion pathway: Extracellular		PF07992.13	Pyridine nucleotide-disulphide oxidoreductase	GO:0005576	extracellular region (CC)																																											SSF51905,SSF51905
Afu5g03940	Classical secretion pathway: Extracellular	GH71	PF03659.13	Glycosyl hydrolase family 71	GO:0003674	molecular_function (MF)																						cd11577	GH71	1.7931E-121	T	IPR005197	Glycoside hydrolase family 71
Afu5g03960	Classical secretion pathway: Extracellular	CBM18, GH18, CBM50	PF00704.27, PF01476.19	Glycosyl hydrolases family 18, LysM domain	GO:0043169, GO:0005975, GO:0004568, GO:0006032, GO:0016998, GO:0008061	cation binding (MF), carbohydrate metabolic process (BP), chitinase activity (MF), chitin catabolic process (BP), cell wall macromolecule catabolic process (BP), chitin binding (MF)																						cd00118,cd02878,cd00118,cd00035	LysM,GH18_zymocin_alpha,LysM,ChtBD1	1.57406E-4,0.0,8.55073E-5,9.87612E-5	T,T,T,T	IPR018392,IPR018392	LysM domain,LysM domain		PS51782,PS51782	LysM domain profile.,LysM domain profile.	12.321,11.655	T,T	IPR018392,IPR018392	LysM domain,LysM domain									SSF54106,SSF57016,SSF51445,SSF54556,SSF54106
Afu5g03980	Classical secretion pathway: Extracellular	CBM50	PF01476.19	LysM domain	GO:0016998, GO:0003674	cell wall macromolecule catabolic process (BP), molecular_function (MF)																						cd00118,cd00118,cd00118	LysM,LysM,LysM	3.55891E-9,8.41517E-10,3.19492E-9	T,T,T	IPR018392,IPR018392,IPR018392	LysM domain,LysM domain,LysM domain		PS51782,PS51782,PS51782,PS51782	LysM domain profile.,LysM domain profile.,LysM domain profile.,LysM domain profile.	13.204,13.877,7.59,12.867	T,T,T,T	IPR018392,IPR018392,IPR018392,IPR018392	LysM domain,LysM domain,LysM domain,LysM domain									SSF54106,SSF54106,SSF54106
Afu5g04040	Classical secretion pathway: Extracellular				GO:0003674	molecular_function (MF)
Afu5g04280	Classical secretion pathway: Extracellular		PF09430.9	Protein of unknown function (DUF2012)	GO:0003674	molecular_function (MF)
Afu5g06860	Classical secretion pathway: Extracellular				GO:0003674	molecular_function (MF)
Afu5g07080	Classical secretion pathway: Extracellular	GH3	PF00933.20, PF01915.21, PF14310.5	Glycosyl hydrolase family 3 N terminal domain, Glycosyl hydrolase family 3 C-terminal domain, Fibronectin type III-like domain	GO:0005975, GO:0004553	carbohydrate metabolic process (BP), hydrolase activity, hydrolyzing O-glycosyl compounds (MF)																																											SSF51445,SSF52279,SSF52279
Afu5g07330	Classical secretion pathway: Extracellular		PF00450.21	Serine carboxypeptidase	GO:0005576, GO:0006508, GO:0004185	extracellular region (CC), proteolysis (BP), serine-type carboxypeptidase activity (MF)																																				PS00131	Serine carboxypeptidases, serine active site.	-	T	IPR018202	Serine carboxypeptidase, serine active site		SSF53474,SSF53474
Afu5g07730	Classical secretion pathway: Extracellular		PF11913.7	Protein of unknown function (DUF3431)	GO:0003674	molecular_function (MF)
Afu5g07800	Classical secretion pathway: Extracellular				GO:0003674	molecular_function (MF)																													PS51257	Prokaryotic membrane lipoprotein lipid attachment site profile.	6.0	T
Afu5g07890	Classical secretion pathway: Extracellular		PF00436.24	Single-strand binding protein family																								cd04496	SSB_OBF	5.58464E-25	T	IPR000424	Primosome PriB/single-strand DNA-binding	Reactome: R-HSA-2151201	PS50935	Single-strand binding (SSB) domain profile.	18.032	T	IPR000424	Primosome PriB/single-strand DNA-binding	Reactome: R-HSA-2151201								SSF50249
Afu5g08030	Classical secretion pathway: Extracellular	CBM63	PF03330.17	Lytic transglycolase	GO:0003674, GO:0031160	molecular_function (MF), spore wall (CC)																													PS50842	Expansin, family-45 endoglucanase-like domain profile.	9.667	T	IPR007112	Expansin/pollen allergen, DPBB domain									SSF50685,SSF49590
Afu5g08180	Classical secretion pathway: Extracellular				GO:0003674	molecular_function (MF)
Afu5g08235	Classical secretion pathway: Extracellular		PF00293.27	NUDIX domain																								cd03424	ADPRase_NUDT5	3.08875E-24	T				PS51462	Nudix hydrolase domain profile.	10.558	T	IPR000086	NUDIX hydrolase domain									SSF55811
Afu5g08580	Classical secretion pathway: Extracellular	GT32	PF04488.14	Glycosyltransferase sugar-binding region containing DXD motif	GO:0006487	protein N-linked glycosylation (BP)																																											SSF53448
Afu5g09210	Classical secretion pathway: Extracellular		PF00082.21, PF05922.15	Subtilase family, Peptidase inhibitor I9	GO:0005794, GO:0004252	Golgi apparatus (CC), serine-type endopeptidase activity (MF)																						cd04077	Peptidases_S8_PCSK9_ProteinaseK_like	3.19217E-138	T	IPR034193	Proteinase K-like catalytic domain	Reactome: R-HSA-381426|Reactome: R-HSA-8866427|Reactome: R-HSA-8957275|Reactome: R-HSA-8964038								PS00137,PS00138	Serine proteases, subtilase family, histidine active site.,Serine proteases, subtilase family, serine active site.	-,-	T,T	IPR022398,IPR023828	Peptidase S8, subtilisin, His-active site,Peptidase S8, subtilisin, Ser-active site		SSF52743,SSF54897
Afu5g09720	Classical secretion pathway: Extracellular		PF01593.23, PF13450.5	Flavin containing amine oxidoreductase, NAD(P)-binding Rossmann-like domain	GO:0003674	molecular_function (MF)																																											SSF54373,SSF51905,SSF51905
Afu5g09860	Classical secretion pathway: Extracellular	CE1	PF00756.19, PF10503.8	Putative esterase, Esterase PHB depolymerase			TIGR02821	fghA_ester_D: S-formylglutathione hydrolase	2.4E-102	T	IPR014186	S-formylglutathione hydrolase	KEGG: 00680+3.1.2.12|MetaCyc: PWY-1801|Reactome: R-HSA-156590																																				SSF53474
Afu5g10170	Classical secretion pathway: Extracellular	PL1	PF00544.18, PF13229.5	Pectate lyase, Right handed beta helix region	GO:0003674	molecular_function (MF)																																											SSF51126
Afu5g10380	Classical secretion pathway: Extracellular	PL1	PF00544.18, PF13229.5	Pectate lyase, Right handed beta helix region	GO:0005576, GO:0045490	extracellular region (CC), pectin catabolic process (BP)																																											SSF51126
Afu5g10400	Classical secretion pathway: Extracellular				GO:0003674	molecular_function (MF)
Afu5g10530	Classical secretion pathway: Extracellular	GH28	PF00295.16, PF12708.6	Glycosyl hydrolases family 28, Pectate lyase superfamily protein	GO:0045490, GO:0004650	pectin catabolic process (BP), polygalacturonase activity (MF)																																											SSF51126
Afu5g10930	Classical secretion pathway: Extracellular	PL20	PF14099.5	Polysaccharide lyase	GO:0005576, GO:0003674	extracellular region (CC), molecular_function (MF)
Afu5g10940	Classical secretion pathway: Extracellular		PF11885.7	Protein of unknown function (DUF3405)	GO:0003674	molecular_function (MF)
Afu5g12490	Classical secretion pathway: Extracellular		PF13668.5	Ferritin-like domain	GO:0005783, GO:0003674	endoplasmic reticulum (CC), molecular_function (MF)
Afu5g12550	Classical secretion pathway: Extracellular	CE14	PF02585.16	GlcNAc-PI de-N-acetylase	GO:0005783, GO:0003674	endoplasmic reticulum (CC), molecular_function (MF)																																											SSF102588
Afu5g13180	Classical secretion pathway: Extracellular		PF00491.20	Arginase family	GO:0005783, GO:0046872	endoplasmic reticulum (CC), metal ion binding (MF)																						cd11592	Agmatinase_PAH	1.37572E-162	T				PS51409	Arginase family profile.	59.477	T	IPR006035	Ureohydrolase		PS01053	Arginase family signature.	-	T	IPR020855	Ureohydrolase, manganese-binding site		SSF52768
Afu5g13300	Classical secretion pathway: Extracellular		PF00026.22, PF14543.5, PF13650.5	Eukaryotic aspartyl protease, Xylanase inhibitor N-terminal, Aspartyl protease	GO:0005576, GO:0006508	extracellular region (CC), proteolysis (BP)																						cd06097	Aspergillopepsin_like	1.01033E-125	T	IPR034163	Aspergillopepsin-like catalytic domain		PS51767	Peptidase family A1 domain profile.	62.634	T	IPR033121	Peptidase family A1 domain		PS00141,PS00141	Eukaryotic and viral aspartyl proteases active site.,Eukaryotic and viral aspartyl proteases active site.	-,-	T,T	IPR001969,IPR001969	Aspartic peptidase, active site,Aspartic peptidase, active site		SSF50630
Afu5g13580	Classical secretion pathway: Extracellular		PF00890.23, PF13450.5, PF01494.18	FAD binding domain, NAD(P)-binding Rossmann-like domain, FAD binding domain	GO:0003674	molecular_function (MF)																																											SSF51905,SSF51905
Afu5g13710	Classical secretion pathway: Extracellular	CE10	PF00135.27, PF07859.12	Carboxylesterase family, alpha/beta hydrolase fold	GO:0003674	molecular_function (MF)																																				PS00122,PS00941	Carboxylesterases type-B serine active site.,Carboxylesterases type-B signature 2.	-,-	T,T	IPR019826,IPR019819	Carboxylesterase type B, active site,Carboxylesterase type B, conserved site		SSF53474
Afu5g13730	Classical secretion pathway: Extracellular		PF00877.18, PF08239.10	NlpC/P60 family, Bacterial SH3 domain	GO:0003674	molecular_function (MF)																																											SSF54001
Afu5g13780	Classical secretion pathway: Extracellular		PF13668.5	Ferritin-like domain	GO:0003674	molecular_function (MF)
Afu5g13830	Classical secretion pathway: Extracellular	CBM13, GH27	PF16499.4, PF00652.21	Alpha galactosidase A, Ricin-type beta-trefoil lectin domain	GO:0043169, GO:0005975	cation binding (MF), carbohydrate metabolic process (BP)																						cd14792,cd00161	GH27,RICIN	1.39022E-107,2.79358E-7	T,T	IPR002241	Glycoside hydrolase, family 27	KEGG: 00052+3.2.1.22|KEGG: 00561+3.2.1.22|KEGG: 00600+3.2.1.22|KEGG: 00603+3.2.1.22|MetaCyc: PWY-6527	PS50231	Lectin domain of ricin B chain profile.	12.075	T	IPR000772	Ricin B, lectin domain									SSF51011,SSF50370,SSF51445
Afu5g13995	Classical secretion pathway: Extracellular	GH16	PF00722.20	Glycosyl hydrolases family 16	GO:0005975, GO:0004553	carbohydrate metabolic process (BP), hydrolase activity, hydrolyzing O-glycosyl compounds (MF)																													PS51762	Glycosyl hydrolases family 16 (GH16) domain profile.	14.903	T	IPR000757	Glycoside hydrolase family 16									SSF49899
Afu5g14030	Classical secretion pathway: Extracellular	GH16			GO:0003674	molecular_function (MF)																						cd00413	Glyco_hydrolase_16	9.6184E-38	T				PS51762	Glycosyl hydrolases family 16 (GH16) domain profile.	9.223	T	IPR000757	Glycoside hydrolase family 16									SSF49899
Afu5g14090	Classical secretion pathway: Extracellular	GH2	PF16355.4, PF02837.17, PF00703.20	Domain of unknown function (DUF4982), Glycosyl hydrolases family 2, sugar binding domain, Glycosyl hydrolases family 2	GO:0043169, GO:0005975, GO:0004553	cation binding (MF), carbohydrate metabolic process (BP), hydrolase activity, hydrolyzing O-glycosyl compounds (MF)																																											SSF49303,SSF49785,SSF49785,SSF51445
Afu5g14150	Classical secretion pathway: Extracellular		PF03583.13	Secretory lipase	GO:0004806	triglyceride lipase activity (MF)																																											SSF53474,SSF53474
Afu5g14190	Classical secretion pathway: Extracellular	GH43	PF04616.13	Glycosyl hydrolases family 43	GO:0005975, GO:0004553	carbohydrate metabolic process (BP), hydrolase activity, hydrolyzing O-glycosyl compounds (MF)																						cd08985	GH43_6	9.67962E-111	T																		SSF75005
Afu5g14380	Classical secretion pathway: Extracellular	GH67	PF07488.11, PF07477.11, PF03648.13	Glycosyl hydrolase family 67 middle domain, Glycosyl hydrolase family 67 C-terminus, Glycosyl hydrolase family 67 N-terminus	GO:0005576, GO:0043169, GO:0045493	extracellular region (CC), cation binding (MF), xylan catabolic process (BP)																						cd02795	CBM6-CBM35-CBM36_like	3.46875E-10	T																		SSF51445,SSF55545
Afu5g14420	Classical secretion pathway: Extracellular				GO:0003674	molecular_function (MF)
Afu5g14510	Classical secretion pathway: Extracellular		PF00144.23	Beta-lactamase	GO:0003674	molecular_function (MF)																																											SSF56601
Afu5g14560	Classical secretion pathway: Extracellular	GH5	PF00150.17	Cellulase (glycosyl hydrolase family 5)	GO:0043169, GO:0005975, GO:0004553	cation binding (MF), carbohydrate metabolic process (BP), hydrolase activity, hydrolyzing O-glycosyl compounds (MF)																																											SSF51445
Afu5g14610	Classical secretion pathway: Extracellular		PF00450.21	Serine carboxypeptidase	GO:0006508, GO:0004185	proteolysis (BP), serine-type carboxypeptidase activity (MF)																																											SSF53474
Afu6g00160	Classical secretion pathway: Extracellular		PF00149.27	Calcineurin-like phosphoesterase																																													SSF55816,SSF56300
Afu6g00196	Classical secretion pathway: Extracellular				GO:0003674	molecular_function (MF)																																											SSF103473
Afu6g00250	Classical secretion pathway: Extracellular				GO:0003674	molecular_function (MF)
Afu6g00270	Classical secretion pathway: Extracellular				GO:0003674	molecular_function (MF)
Afu6g00310	Classical secretion pathway: Extracellular		PF00450.21	Serine carboxypeptidase	GO:0006508, GO:0004185, GO:0004180	proteolysis (BP), serine-type carboxypeptidase activity (MF), carboxypeptidase activity (MF)																																				PS00131	Serine carboxypeptidases, serine active site.	-	T	IPR018202	Serine carboxypeptidase, serine active site		SSF53474
Afu6g00400	Classical secretion pathway: Extracellular		PF11951.7	Fungal specific transcription factor domain	GO:0003674	molecular_function (MF)
Afu6g00430	Classical secretion pathway: Extracellular				GO:0003674	molecular_function (MF)
Afu6g00450	Classical secretion pathway: Extracellular		PF07519.10	Tannase and feruloyl esterase																																													SSF53474,SSF53474
Afu6g00480	Classical secretion pathway: Extracellular				GO:0003674	molecular_function (MF)
Afu6g00550	Classical secretion pathway: Extracellular	GT8			GO:0005783, GO:0005794	endoplasmic reticulum (CC), Golgi apparatus (CC)																																											SSF53448,SSF53448
Afu6g00570	Classical secretion pathway: Extracellular				GO:0003674	molecular_function (MF)
Afu6g00590	Classical secretion pathway: Extracellular				GO:0003674	molecular_function (MF)
Afu6g00610	Classical secretion pathway: Extracellular		PF09227.9	Domain of unknown function (DUF1962)	GO:0003674	molecular_function (MF)																																											SSF103565
Afu6g00660	Classical secretion pathway: Extracellular		PF01494.18, PF13450.5, PF07992.13	FAD binding domain, NAD(P)-binding Rossmann-like domain, Pyridine nucleotide-disulphide oxidoreductase																																													SSF51905,SSF51905
Afu6g00690	Classical secretion pathway: Extracellular				GO:0003674	molecular_function (MF)
Afu6g01800	Classical secretion pathway: Extracellular	CBM1, GH7	PF00840.19, PF00734.17	Glycosyl hydrolase family 7, Fungal cellulose binding domain	GO:0005576, GO:0005975, GO:0004553, GO:0030248	extracellular region (CC), carbohydrate metabolic process (BP), hydrolase activity, hydrolyzing O-glycosyl compounds (MF), cellulose binding (MF)																						cd07999	GH7_CBH_EG	9.1993E-179	T	IPR001722	Glycoside hydrolase, family 7		PS51164	CBM1 (carbohydrate binding type-1) domain profile.	12.994	T	IPR000254	Cellulose-binding domain, fungal		PS00562	CBM1 (carbohydrate binding type-1) domain signature.	-	T	IPR000254	Cellulose-binding domain, fungal		SSF57180,SSF49899
Afu6g02980	Classical secretion pathway: Extracellular	GH28	PF00295.16	Glycosyl hydrolases family 28	GO:0045490, GO:0004650	pectin catabolic process (BP), polygalacturonase activity (MF)																																				PS00502	Polygalacturonase active site.	-	T	IPR000743	Glycoside hydrolase, family 28		SSF51126
Afu6g03070	Classical secretion pathway: Extracellular		PF00775.20	Dioxygenase																								cd03457	intradiol_dioxygenase_like	9.26412E-95	T																		SSF49482
Afu6g03090	Classical secretion pathway: Extracellular		PF00067.21	Cytochrome P450																																						PS00086	Cytochrome P450 cysteine heme-iron ligand signature.	-	T	IPR017972	Cytochrome P450, conserved site		SSF48264
Afu6g03150	Classical secretion pathway: Extracellular				GO:0043169, GO:0005975	cation binding (MF), carbohydrate metabolic process (BP)																																				PS00659	Glycosyl hydrolases family 5 signature.	-	T	IPR018087	Glycoside hydrolase, family 5, conserved site		SSF51445
Afu6g03280	Classical secretion pathway: Extracellular	CBM1	PF01357.20, PF00734.17	Pollen allergen, Fungal cellulose binding domain	GO:0005576, GO:0005975, GO:0030248, GO:0008810, GO:0008061	extracellular region (CC), carbohydrate metabolic process (BP), cellulose binding (MF), cellulase activity (MF), chitin binding (MF)																													PS51164,PS50842,PS50843	CBM1 (carbohydrate binding type-1) domain profile.,Expansin, family-45 endoglucanase-like domain profile.,Expansin, Cellulose-binding-like domain profile.	12.479,11.295,10.643	T,T,T	IPR000254,IPR007112,IPR007117	Cellulose-binding domain, fungal,Expansin/pollen allergen, DPBB domain,Expansin, cellulose-binding-like domain		PS00562	CBM1 (carbohydrate binding type-1) domain signature.	-	T	IPR000254	Cellulose-binding domain, fungal		SSF57180,SSF50685,SSF50685,SSF49590
Afu6g03440	Classical secretion pathway: Extracellular		PF01266.23	FAD dependent oxidoreductase																																													SSF51905,SSF51905,SSF51905
Afu6g03560	Classical secretion pathway: Extracellular				GO:0003674	molecular_function (MF)
Afu6g03620	Classical secretion pathway: Extracellular	AA7	PF01565.22, PF08031.11	FAD binding domain, Berberine and berberine like	GO:0008762, GO:0050660	UDP-N-acetylmuramate dehydrogenase activity (MF), flavin adenine dinucleotide binding (MF)																													PS51387	PCMH-type FAD-binding domain profile.	14.427	T	IPR016166	FAD-binding, type 2									SSF56176
Afu6g04690	Classical secretion pathway: Extracellular				GO:0005576, GO:0003674	extracellular region (CC), molecular_function (MF)
Afu6g06360	Classical secretion pathway: Extracellular				GO:0003674	molecular_function (MF)
Afu6g06510	Classical secretion pathway: Extracellular		PF01764.24	Lipase (class 3)	GO:0004806, GO:0006629	triglyceride lipase activity (MF), lipid metabolic process (BP)																						cd00519	Lipase_3	8.15726E-52	T				PS51257	Prokaryotic membrane lipoprotein lipid attachment site profile.	6.0	T											SSF53474
Afu6g06660	Classical secretion pathway: Extracellular	GH35	PF01301.18, PF13364.5, PF10435.8, PF13363.5	Glycosyl hydrolases family 35, Beta-galactosidase jelly roll domain, Beta-galactosidase, domain 2, Beta-galactosidase, domain 3	GO:0043169, GO:0005975, GO:0004553	cation binding (MF), carbohydrate metabolic process (BP), hydrolase activity, hydrolyzing O-glycosyl compounds (MF)																																											SSF49785,SSF51445,SSF51011,SSF49785,SSF117100
Afu6g06800	Classical secretion pathway: Extracellular		PF07687.13, PF01546.27	Peptidase dimerisation domain, Peptidase family M20/M25/M40	GO:0005576	extracellular region (CC)																						cd05652	M20_ArgE_DapE_like_fungal	4.65139E-169	T											PS00759,PS00758	ArgE / dapE / ACY1 / CPG2 / yscS family signature 2.,ArgE / dapE / ACY1 / CPG2 / yscS family signature 1.	-,-	T,T	IPR001261,IPR001261	ArgE/DapE/ACY1/CPG2/YscS, conserved site,ArgE/DapE/ACY1/CPG2/YscS, conserved site		SSF55031,SSF53187,SSF53187
Afu6g07070	Classical secretion pathway: Extracellular	GH7	PF00840.19	Glycosyl hydrolase family 7	GO:0009251	glucan catabolic process (BP)																						cd07999	GH7_CBH_EG	0.0	T	IPR001722	Glycoside hydrolase, family 7																SSF49899
Afu6g07480	Classical secretion pathway: Extracellular	GH5	PF00150.17	Cellulase (glycosyl hydrolase family 5)	GO:0043169, GO:0008810	cation binding (MF), cellulase activity (MF)																																											SSF51445
Afu6g08160	Classical secretion pathway: Extracellular		PF03473.16, PF03476.15	MOSC domain, MOSC N-terminal beta barrel domain																															PS51340	MOSC domain profile.	39.644	T	IPR005302	Molybdenum cofactor sulfurase, C-terminal									SSF141673,SSF50800,SSF50800
Afu6g08390	Classical secretion pathway: Extracellular	GH128	PF11790.7	Glycosyl hydrolase catalytic core	GO:0003674	molecular_function (MF)																																											SSF51445
Afu6g08700	Classical secretion pathway: Extracellular	GH3	PF01915.21, PF00933.20, PF14310.5	Glycosyl hydrolase family 3 C-terminal domain, Glycosyl hydrolase family 3 N terminal domain, Fibronectin type III-like domain	GO:0005975, GO:0008422	carbohydrate metabolic process (BP), beta-glucosidase activity (MF)																																				PS00775	Glycosyl hydrolases family 3 active site.	-	T	IPR019800	Glycoside hydrolase, family 3, active site		SSF51445,SSF52279
Afu6g08710	Classical secretion pathway: Extracellular		PF09423.9, PF16655.4	PhoD-like phosphatase, PhoD-like phosphatase, N-terminal domain	GO:0003674	molecular_function (MF)																						cd07389	MPP_PhoD	2.51067E-44	T																		SSF56300
Afu6g09040	Classical secretion pathway: Extracellular		PF07519.10	Tannase and feruloyl esterase																																													SSF53474,SSF53474
Afu6g09080	Classical secretion pathway: Extracellular		PF00790.18	VHS domain	GO:0003674	molecular_function (MF)																						cd14232,cd03561	GAT_LSB5,VHS	1.36396E-36,3.57954E-38	T,T				PS50179	VHS domain profile.	22.413	T	IPR002014	VHS domain									SSF48464,SSF89009
Afu6g09317	Classical secretion pathway: Extracellular	CBM50	PF01476.19	LysM domain	GO:0016998, GO:0003674	cell wall macromolecule catabolic process (BP), molecular_function (MF)																						cd00118,cd00118	LysM,LysM	2.50896E-5,3.59455E-8	T,T	IPR018392,IPR018392	LysM domain,LysM domain		PS51782,PS51782	LysM domain profile.,LysM domain profile.	12.482,14.157	T,T	IPR018392,IPR018392	LysM domain,LysM domain									SSF54106,SSF54106
Afu6g09540	Classical secretion pathway: Extracellular	CBM1, AA9	PF03443.13, PF00734.17	Glycosyl hydrolase family 61, Fungal cellulose binding domain	GO:0005576, GO:0030248, GO:0009251, GO:0008810	extracellular region (CC), cellulose binding (MF), glucan catabolic process (BP), cellulase activity (MF)																													PS51164	CBM1 (carbohydrate binding type-1) domain profile.	11.161	T	IPR000254	Cellulose-binding domain, fungal		PS00562	CBM1 (carbohydrate binding type-1) domain signature.	-	T	IPR000254	Cellulose-binding domain, fungal		SSF57180
Afu6g09560	Classical secretion pathway: Extracellular				GO:0003674	molecular_function (MF)
Afu6g09570	Classical secretion pathway: Extracellular				GO:0003674	molecular_function (MF)																																											SSF50969
Afu6g09780	Classical secretion pathway: Extracellular	CBM18, GH18	PF00704.27, PF00187.18	Glycosyl hydrolases family 18, Chitin recognition protein	GO:0043169, GO:0005975, GO:0004568, GO:0006032, GO:0008061	cation binding (MF), carbohydrate metabolic process (BP), chitinase activity (MF), chitin catabolic process (BP), chitin binding (MF)																						cd06922,cd00035	ChtBD1_GH18_1,ChtBD1	5.89243E-14,2.92156E-10	T,T				PS50941,PS50941	Chitin-binding type-1 domain profile.,Chitin-binding type-1 domain profile.	7.296,8.932	T,T	IPR001002,IPR001002	Chitin-binding, type 1,Chitin-binding, type 1		PS01095,PS00026	Chitinases family 18 active site.,Chitin recognition or binding domain signature.	-,-	T,T	IPR001579,IPR018371	Glycoside hydrolase, chitinase active site,Chitin-binding, type 1, conserved site	KEGG: 00520+3.2.1.14|MetaCyc: PWY-6855|MetaCyc: PWY-6902|MetaCyc: PWY-7822	SSF57016,SSF51445,SSF51445,SSF54556
Afu6g09790	Classical secretion pathway: Extracellular	CBM50	PF01476.19	LysM domain	GO:0016998, GO:0003674	cell wall macromolecule catabolic process (BP), molecular_function (MF)																						cd00118,cd00118	LysM,LysM	1.46504E-6,3.47106E-8	T,T	IPR018392,IPR018392	LysM domain,LysM domain		PS51782,PS51782	LysM domain profile.,LysM domain profile.	12.097,13.933	T,T	IPR018392,IPR018392	LysM domain,LysM domain									SSF54106,SSF54106
Afu6g09865	Classical secretion pathway: Extracellular				GO:0003674	molecular_function (MF)
Afu6g10130	Classical secretion pathway: Extracellular	GH25	PF01183.19	Glycosyl hydrolases family 25	GO:0043169, GO:0016998, GO:0044275	cation binding (MF), cell wall macromolecule catabolic process (BP), cellular carbohydrate catabolic process (BP)																						cd06412	GH25_CH-type	5.18363E-121	T																		SSF51445
Afu6g10200	Classical secretion pathway: Extracellular				GO:0003674	molecular_function (MF)
Afu6g10250	Classical secretion pathway: Extracellular		PF09286.10	Pro-kumamolisin, activation domain	GO:0006508, GO:0004252	proteolysis (BP), serine-type endopeptidase activity (MF)																						cd04056,cd11377	Peptidases_S53,Pro-peptidase_S53	8.98954E-130,7.00914E-45	T,T	IPR030400,IPR015366	Sedolisin domain,Peptidase S53, activation domain	Reactome: R-HSA-381038,Reactome: R-HSA-381038	PS51695	Sedolisin domain profile.	33.276	T	IPR030400	Sedolisin domain	Reactome: R-HSA-381038								SSF54897,SSF52743,SSF52743,SSF52743
Afu6g10930	Classical secretion pathway: Extracellular	AA11			GO:0003674	molecular_function (MF)
Afu6g11330	Classical secretion pathway: Extracellular		PF00328.21	Histidine phosphatase superfamily (branch 2)	GO:0005783, GO:0005794, GO:0000324, GO:0003993, GO:0009986, GO:0030287	endoplasmic reticulum (CC), Golgi apparatus (CC), fungal-type vacuole (CC), acid phosphatase activity (MF), cell surface (CC), cell wall-bounded periplasmic space (CC)																						cd07061	HP_HAP_like	1.33308E-35	T	IPR000560	Histidine phosphatase superfamily, clade-2									PS00616	Histidine acid phosphatases phosphohistidine signature.	-	T	IPR033379	Histidine acid phosphatase active site		SSF53254
Afu6g11380	Classical secretion pathway: Extracellular		PF02064.14	MAS20 protein import receptor	GO:0005886	plasma membrane (CC)																																											SSF47157
Afu6g11600	Classical secretion pathway: Extracellular	GH5, CBM1	PF00150.17, PF00734.17	Cellulase (glycosyl hydrolase family 5), Fungal cellulose binding domain	GO:0005576, GO:0043169, GO:0030248, GO:0008810	extracellular region (CC), cation binding (MF), cellulose binding (MF), cellulase activity (MF)																													PS51164	CBM1 (carbohydrate binding type-1) domain profile.	13.526	T	IPR000254	Cellulose-binding domain, fungal		PS00562	CBM1 (carbohydrate binding type-1) domain signature.	-	T	IPR000254	Cellulose-binding domain, fungal		SSF51445,SSF57180
Afu6g11610	Classical secretion pathway: Extracellular	CBM1, GH7	PF00840.19, PF00734.17	Glycosyl hydrolase family 7, Fungal cellulose binding domain	GO:0005576, GO:0030248, GO:0009251	extracellular region (CC), cellulose binding (MF), glucan catabolic process (BP)																						cd07999	GH7_CBH_EG	0.0	T	IPR001722	Glycoside hydrolase, family 7		PS51164	CBM1 (carbohydrate binding type-1) domain profile.	13.355	T	IPR000254	Cellulose-binding domain, fungal		PS00562	CBM1 (carbohydrate binding type-1) domain signature.	-	T	IPR000254	Cellulose-binding domain, fungal		SSF49899,SSF57180
Afu6g11630	Classical secretion pathway: Extracellular	AA7	PF01565.22, PF08031.11	FAD binding domain, Berberine and berberine like	GO:0008762, GO:0050660	UDP-N-acetylmuramate dehydrogenase activity (MF), flavin adenine dinucleotide binding (MF)																													PS51387	PCMH-type FAD-binding domain profile.	13.225	T	IPR016166	FAD-binding, type 2									SSF56176
Afu6g11710	Classical secretion pathway: Extracellular		PF12296.7	Hydrophobic surface binding protein A	GO:0003674	molecular_function (MF)
Afu6g11720	Classical secretion pathway: Extracellular	GH131			GO:0003674	molecular_function (MF)
Afu6g11820	Classical secretion pathway: Extracellular	GH10	PF00331.19	Glycosyl hydrolase family 10	GO:0005576, GO:0043169, GO:0045493, GO:0031176	extracellular region (CC), cation binding (MF), xylan catabolic process (BP), endo-1,4-beta-xylanase activity (MF)																													PS51760	Glycosyl hydrolases family 10 (GH10) domain profile.	25.17	T	IPR001000	Glycoside hydrolase family 10 domain	MetaCyc: PWY-6784								SSF51445
Afu6g11960	Classical secretion pathway: Extracellular	GH128	PF11790.7	Glycosyl hydrolase catalytic core	GO:0043169, GO:0005975	cation binding (MF), carbohydrate metabolic process (BP)																																											SSF51445
Afu6g11970	Classical secretion pathway: Extracellular		PF09362.9, PF01822.18	Domain of unknown function (DUF1996), WSC domain	GO:0003674	molecular_function (MF)																													PS51212	WSC domain profile.	10.718	T	IPR002889	Carbohydrate-binding WSC
Afu6g12070	Classical secretion pathway: Extracellular	AA7	PF01565.22, PF08031.11	FAD binding domain, Berberine and berberine like	GO:0005576, GO:0008762, GO:0050660	extracellular region (CC), UDP-N-acetylmuramate dehydrogenase activity (MF), flavin adenine dinucleotide binding (MF)																													PS51387	PCMH-type FAD-binding domain profile.	16.998	T	IPR016166	FAD-binding, type 2									SSF56176,SSF55103,SSF55103
Afu6g12120	Classical secretion pathway: Extracellular	GH93			GO:0003674	molecular_function (MF)																																											SSF110296
Afu6g12190	Classical secretion pathway: Extracellular				GO:0003674	molecular_function (MF)
Afu6g12210	Classical secretion pathway: Extracellular	GH11	PF00457.16	Glycosyl hydrolases family 11	GO:0005576, GO:0045493, GO:0031176	extracellular region (CC), xylan catabolic process (BP), endo-1,4-beta-xylanase activity (MF)																													PS51761	Glycosyl hydrolases family 11 (GH11) domain profile.	81.235	T	IPR033123	Glycosyl hydrolases family 11 (GH11) domain	MetaCyc: PWY-6784	PS00776,PS00777	Glycosyl hydrolases family 11 (GH11) active site signature 1.,Glycosyl hydrolases family 11 (GH11) active site signature 2.	-,-	T,T	IPR018208,IPR033119	Glycoside hydrolase family 11, active site 1,Glycoside hydrolase family 11, active site 2	MetaCyc: PWY-6784,MetaCyc: PWY-6784	SSF49899
Afu6g12240	Classical secretion pathway: Extracellular		PF03009.16	Glycerophosphoryl diester phosphodiesterase family	GO:0006629	lipid metabolic process (BP)																						cd08560	GDPD_EcGlpQ_like_1	0.0	T				PS51704	GP-PDE domain profile.	12.982	T	IPR030395	Glycerophosphodiester phosphodiesterase domain									SSF51695
Afu6g12360	Classical secretion pathway: Extracellular	GH47	PF01532.19	Glycosyl hydrolase family 47	GO:0016020	membrane (CC)																																											SSF48225,SSF48225,SSF48225
Afu6g12380	Classical secretion pathway: Extracellular	GH17			GO:0005576, GO:0043169, GO:0005975, GO:0009986	extracellular region (CC), cation binding (MF), carbohydrate metabolic process (BP), cell surface (CC)																																											SSF51445
Afu6g13270	Classical secretion pathway: Extracellular	GH55	PF12708.6, PF12218.7	Pectate lyase superfamily protein, N terminal extension of bacteriophage endosialidase	GO:0003674	molecular_function (MF)																																											SSF51126,SSF51126,SSF51126
Afu6g13540	Classical secretion pathway: Extracellular		PF00450.21, PF05388.10	Serine carboxypeptidase, Carboxypeptidase Y pro-peptide	GO:0005576, GO:0005783, GO:0006508, GO:0000324, GO:0004185	extracellular region (CC), endoplasmic reticulum (CC), proteolysis (BP), fungal-type vacuole (CC), serine-type carboxypeptidase activity (MF)																																				PS00131	Serine carboxypeptidases, serine active site.	-	T	IPR018202	Serine carboxypeptidase, serine active site		SSF53474
Afu6g13610	Classical secretion pathway: Extracellular	CBM1, GH10	PF00331.19, PF00734.17	Glycosyl hydrolase family 10, Fungal cellulose binding domain	GO:0005576, GO:0043169, GO:0030248, GO:0045493, GO:0031176	extracellular region (CC), cation binding (MF), cellulose binding (MF), xylan catabolic process (BP), endo-1,4-beta-xylanase activity (MF)																													PS51164,PS51760	CBM1 (carbohydrate binding type-1) domain profile.,Glycosyl hydrolases family 10 (GH10) domain profile.	13.805,56.685	T,T	IPR000254,IPR001000	Cellulose-binding domain, fungal,Glycoside hydrolase family 10 domain	MetaCyc: PWY-6784	PS00562	CBM1 (carbohydrate binding type-1) domain signature.	-	T	IPR000254	Cellulose-binding domain, fungal		SSF57180,SSF51445
Afu6g13720	Classical secretion pathway: Extracellular	CBM18, GH18, CBM50	PF00704.27, PF01476.19, PF00187.18	Glycosyl hydrolases family 18, LysM domain, Chitin recognition protein	GO:0043169, GO:0005975, GO:0004568, GO:0006032, GO:0016998, GO:0008061	cation binding (MF), carbohydrate metabolic process (BP), chitinase activity (MF), chitin catabolic process (BP), cell wall macromolecule catabolic process (BP), chitin binding (MF)																						cd00118,cd00035,cd02878,cd00118	LysM,ChtBD1,GH18_zymocin_alpha,LysM	3.3157E-4,0.00351727,0.0,3.52551E-6	T,T,T,T	IPR018392,IPR018392	LysM domain,LysM domain		PS51782,PS51782	LysM domain profile.,LysM domain profile.	11.094,12.615	T,T	IPR018392,IPR018392	LysM domain,LysM domain		PS01095	Chitinases family 18 active site.	-	T	IPR001579	Glycoside hydrolase, chitinase active site	KEGG: 00520+3.2.1.14|MetaCyc: PWY-6855|MetaCyc: PWY-6902|MetaCyc: PWY-7822	SSF54106,SSF51445,SSF51445,SSF54106,SSF57016,SSF54556
Afu6g13760	Classical secretion pathway: Extracellular	GH92	PF07971.11	Glycosyl hydrolase family 92			TIGR01180	aman2_put: putative alpha-1,2-mannosidase	6.6E-109	T	IPR005887	Alpha-1,2-mannosidase, putative																																					SSF48208,SSF48208
Afu6g14020	Classical secretion pathway: Extracellular				GO:0003674	molecular_function (MF)
Afu6g14070	Classical secretion pathway: Extracellular				GO:0003674	molecular_function (MF)
Afu6g14360	Classical secretion pathway: Extracellular		PF00067.21	Cytochrome P450																																													SSF48264
Afu6g14390	Classical secretion pathway: Extracellular	CE15			GO:0003674	molecular_function (MF)																																											SSF53474,SSF53474
Afu6g14400	Classical secretion pathway: Extracellular	PL1			GO:0003674	molecular_function (MF)																																				PS00018	EF-hand calcium-binding domain.	-	T	IPR018247	EF-Hand 1, calcium-binding site		SSF51126
Afu6g14410	Classical secretion pathway: Extracellular		PF01425.20	Amidase																																													SSF75304
Afu6g14470	Classical secretion pathway: Extracellular		PF14021.5	Tuberculosis necrotizing toxin	GO:0003674	molecular_function (MF)
Afu6g14510	Classical secretion pathway: Extracellular		PF01494.18, PF04820.13	FAD binding domain, Tryptophan halogenase																																													SSF51905,SSF51905
Afu6g14540	Classical secretion pathway: Extracellular	GH16	PF00722.20	Glycosyl hydrolases family 16	GO:0005975, GO:0004553	carbohydrate metabolic process (BP), hydrolase activity, hydrolyzing O-glycosyl compounds (MF)																						cd02182	GH16_Strep_laminarinase_like	2.81537E-132	T				PS51762	Glycosyl hydrolases family 16 (GH16) domain profile.	14.274	T	IPR000757	Glycoside hydrolase family 16									SSF49899
Afu6g14570	Classical secretion pathway: Extracellular				GO:0003674	molecular_function (MF)																																											SSF82171,SSF82171,SSF82171
Afu6g14620	Classical secretion pathway: Extracellular	GH54, CBM42	PF09206.10, PF05270.12	Alpha-L-arabinofuranosidase B, catalytic, Alpha-L-arabinofuranosidase B (ABFB) domain	GO:0045490, GO:0046556, GO:0046373	pectin catabolic process (BP), alpha-L-arabinofuranosidase activity (MF), L-arabinose metabolic process (BP)																																											SSF49899,SSF110221
Afu7g00150	Classical secretion pathway: Extracellular		PF01494.18	FAD binding domain																																													SSF51905,SSF51905
Afu7g00310	Classical secretion pathway: Extracellular				GO:0003674	molecular_function (MF)
Afu7g00320	Classical secretion pathway: Extracellular				GO:0003674	molecular_function (MF)
Afu7g00370	Classical secretion pathway: Extracellular				GO:0003674	molecular_function (MF)
Afu7g00450	Classical secretion pathway: Extracellular				GO:0003674	molecular_function (MF)
Afu7g00670	Classical secretion pathway: Extracellular	CBM14	PF01607.23	Chitin binding Peritrophin-A domain	GO:0005576, GO:0008061	extracellular region (CC), chitin binding (MF)																													PS50940	Chitin-binding type-2 domain profile.	9.905	T	IPR002557	Chitin binding domain	Reactome: R-HSA-71387								SSF57625
Afu7g00800	Classical secretion pathway: Extracellular		PF00149.27, PF14008.5, PF16656.4	Calcineurin-like phosphoesterase, Iron/zinc purple acid phosphatase-like protein C, Purple acid Phosphatase, N-terminal domain	GO:0003993, GO:0046872	acid phosphatase activity (MF), metal ion binding (MF)																						cd00839	MPP_PAPs	3.49485E-81	T																		SSF49363,SSF56300
Afu7g01060	Classical secretion pathway: Extracellular				GO:0003674	molecular_function (MF)
Afu7g01118	Classical secretion pathway: Extracellular				GO:0003674	molecular_function (MF)
Afu7g01180	Classical secretion pathway: Extracellular	CE10	PF00135.27, PF07859.12	Carboxylesterase family, alpha/beta hydrolase fold	GO:0003674	molecular_function (MF)																																				PS00122,PS00941	Carboxylesterases type-B serine active site.,Carboxylesterases type-B signature 2.	-,-	T,T	IPR019826,IPR019819	Carboxylesterase type B, active site,Carboxylesterase type B, conserved site		SSF53474
Afu7g01240	Classical secretion pathway: Extracellular		PF00328.21	Histidine phosphatase superfamily (branch 2)	GO:0005576, GO:0003993	extracellular region (CC), acid phosphatase activity (MF)																						cd07061	HP_HAP_like	1.2939E-55	T	IPR000560	Histidine phosphatase superfamily, clade-2																SSF53254
Afu7g01540	Classical secretion pathway: Extracellular	GH7	PF00840.19	Glycosyl hydrolase family 7	GO:0009251, GO:0008810	glucan catabolic process (BP), cellulase activity (MF)																						cd07999	GH7_CBH_EG	2.44207E-177	T	IPR001722	Glycoside hydrolase, family 7																SSF49899
Afu7g01560	Classical secretion pathway: Extracellular	AA7	PF01565.22	FAD binding domain	GO:0008762, GO:0050660	UDP-N-acetylmuramate dehydrogenase activity (MF), flavin adenine dinucleotide binding (MF)																													PS51387	PCMH-type FAD-binding domain profile.	17.197	T	IPR016166	FAD-binding, type 2									SSF56176
Afu7g01710	Classical secretion pathway: Extracellular	CE10	PF00135.27, PF07859.12, PF00326.20	Carboxylesterase family, alpha/beta hydrolase fold, Prolyl oligopeptidase family	GO:0005576, GO:0003674	extracellular region (CC), molecular_function (MF)																																				PS00941,PS00122	Carboxylesterases type-B signature 2.,Carboxylesterases type-B serine active site.	-,-	T,T	IPR019819,IPR019826	Carboxylesterase type B, conserved site,Carboxylesterase type B, active site		SSF53474
Afu7g02030	Classical secretion pathway: Extracellular		PF15786.4	PET assembly of cytochrome c oxidase, mitochondrial	GO:0003674	molecular_function (MF)
Afu7g02290	Classical secretion pathway: Extracellular	GH47	PF01532.19	Glycosyl hydrolase family 47	GO:0016020	membrane (CC)																																											SSF48225,SSF48225,SSF48225,SSF48225
Afu7g02380	Classical secretion pathway: Extracellular	CE1	PF10503.8	Esterase PHB depolymerase	GO:0003674	molecular_function (MF)																													PS51257	Prokaryotic membrane lipoprotein lipid attachment site profile.	5.0	T											SSF53474
Afu7g02570	Classical secretion pathway: Extracellular		PF07217.10	Heterokaryon incompatibility protein Het-C	GO:0003674	molecular_function (MF)
Afu7g04020	Classical secretion pathway: Extracellular				GO:0003674	molecular_function (MF)																																											SSF53474
Afu7g04680	Classical secretion pathway: Extracellular	GH115	PF15979.4	Glycosyl hydrolase family 115	GO:0003674	molecular_function (MF)
Afu7g04690	Classical secretion pathway: Extracellular		PF04777.12	Erv1 / Alr family																															PS51324	ERV/ALR sulfhydryl oxidase domain profile.	28.905	T	IPR017905	ERV/ALR sulfhydryl oxidase domain	MetaCyc: PWY-7533								SSF69000
Afu7g04720	Classical secretion pathway: Extracellular	GH92	PF07971.11	Glycosyl hydrolase family 92			TIGR01180	aman2_put: putative alpha-1,2-mannosidase	6.6E-99	T	IPR005887	Alpha-1,2-mannosidase, putative																																					SSF48208
Afu7g04910	Classical secretion pathway: Extracellular		PF04185.13	Phosphoesterase family
Afu7g04950	Classical secretion pathway: Extracellular		PF01764.24	Lipase (class 3)	GO:0004806, GO:0006629	triglyceride lipase activity (MF), lipid metabolic process (BP)																						cd00519	Lipase_3	2.82876E-51	T																		SSF53474
Afu7g05030	Classical secretion pathway: Extracellular	PL1	PF00544.18	Pectate lyase	GO:0005576, GO:0045490	extracellular region (CC), pectin catabolic process (BP)																																											SSF51126
Afu7g05140	Classical secretion pathway: Extracellular	CBM19, GH18	PF00704.27, PF03427.12	Glycosyl hydrolases family 18, Carbohydrate binding domain (family 19)	GO:0005576, GO:0043169, GO:0005975, GO:0004568, GO:0006032, GO:0009986, GO:0001896	extracellular region (CC), cation binding (MF), carbohydrate metabolic process (BP), chitinase activity (MF), chitin catabolic process (BP), cell surface (CC), autolysis (BP)																						cd02877	GH18_hevamine_XipI_class_III	3.19302E-110	T											PS01095	Chitinases family 18 active site.	-	T	IPR001579	Glycoside hydrolase, chitinase active site	KEGG: 00520+3.2.1.14|MetaCyc: PWY-6855|MetaCyc: PWY-6902|MetaCyc: PWY-7822	SSF51445
Afu7g05170	Classical secretion pathway: Extracellular				GO:0003674	molecular_function (MF)
Afu7g05180	Classical secretion pathway: Extracellular		PF01097.17	Arthropod defensin	GO:0003674	molecular_function (MF)																													PS51378	Invertebrate defensins family profile.	9.673	T	IPR001542	Defensin, invertebrate/fungal
Afu7g05450	Classical secretion pathway: Extracellular	GH132	PF03856.12	Beta-glucosidase (SUN family)	GO:0030246	carbohydrate binding (MF)
Afu7g06140	Classical secretion pathway: Extracellular	GH3	PF01915.21, PF00933.20, PF14310.5	Glycosyl hydrolase family 3 C-terminal domain, Glycosyl hydrolase family 3 N terminal domain, Fibronectin type III-like domain	GO:0005975, GO:0004553	carbohydrate metabolic process (BP), hydrolase activity, hydrolyzing O-glycosyl compounds (MF)																																											SSF51445,SSF52279
Afu7g06150	Classical secretion pathway: Extracellular	GH12	PF01670.15	Glycosyl hydrolase family 12	GO:0009251, GO:0008810	glucan catabolic process (BP), cellulase activity (MF)																																											SSF49899
Afu7g06160	Classical secretion pathway: Extracellular				GO:0003674	molecular_function (MF)																													PS51257	Prokaryotic membrane lipoprotein lipid attachment site profile.	5.0	T
Afu7g06400	Classical secretion pathway: Extracellular	PL3	PF03211.12	Pectate lyase	GO:0005576, GO:0045490, GO:0030570	extracellular region (CC), pectin catabolic process (BP), pectate lyase activity (MF)																																											SSF51126
Afu7g06720	Classical secretion pathway: Extracellular		PF07519.10	Tannase and feruloyl esterase	GO:0003674	molecular_function (MF)																																											SSF53474,SSF53474
Afu7g06750	Classical secretion pathway: Extracellular				GO:0003674	molecular_function (MF)																						cd07040	HP	8.32566E-4	T																		SSF53254
Afu7g06810	Classical secretion pathway: Extracellular		PF01593.23, PF13450.5	Flavin containing amine oxidoreductase, NAD(P)-binding Rossmann-like domain																																													SSF54373,SSF51905,SSF51905
Afu7g06890	Classical secretion pathway: Extracellular		PF04261.11	Dyp-type peroxidase family			TIGR01413	Dyp_perox_fam: Dyp-type peroxidase family	5.3E-41	T	IPR006314	Dyp-type peroxidase																							PS51404	DyP-type peroxidase family.	42.279	T	IPR006314	Dyp-type peroxidase									SSF54909
Afu7g08245	Classical secretion pathway: Extracellular																																																SSF53335
Afu7g08350	Classical secretion pathway: Extracellular	CBM24, GH71	PF03659.13	Glycosyl hydrolase family 71	GO:0003674	molecular_function (MF)																						cd11577	GH71	7.43392E-135	T	IPR005197	Glycoside hydrolase family 71
Afu7g08510	Classical secretion pathway: Extracellular	GH71	PF03659.13	Glycosyl hydrolase family 71	GO:0003674	molecular_function (MF)																						cd11577	GH71	2.23272E-128	T	IPR005197	Glycoside hydrolase family 71
Afu8g00360	Classical secretion pathway: Extracellular				GO:0003674	molecular_function (MF)																																											SSF54001
Afu8g00570	Classical secretion pathway: Extracellular		PF12146.7, PF00561.19, PF12697.6	Serine aminopeptidase, S33, alpha/beta hydrolase fold, Alpha/beta hydrolase family	GO:0003674	molecular_function (MF)																																											SSF53474,SSF53474
Afu8g00630	Classical secretion pathway: Extracellular	CE14	PF02585.16	GlcNAc-PI de-N-acetylase	GO:0005576, GO:0003674	extracellular region (CC), molecular_function (MF)																																											SSF102588,SSF102588
Afu8g00640	Classical secretion pathway: Extracellular	GT32	PF04488.14	Glycosyltransferase sugar-binding region containing DXD motif	GO:0003674	molecular_function (MF)																																											SSF53448
Afu8g00700	Classical secretion pathway: Extracellular	GH18	PF00704.27	Glycosyl hydrolases family 18	GO:0005576, GO:0005783, GO:0043169, GO:0005975, GO:0009277, GO:0004568, GO:0001896	extracellular region (CC), endoplasmic reticulum (CC), cation binding (MF), carbohydrate metabolic process (BP), fungal-type cell wall (CC), chitinase activity (MF), autolysis (BP)																						cd02877	GH18_hevamine_XipI_class_III	1.10753E-106	T																		SSF51445
Afu8g00710	Classical secretion pathway: Extracellular		PF09117.9	MiAMP1	GO:0003674	molecular_function (MF)																													PS51257	Prokaryotic membrane lipoprotein lipid attachment site profile.	5.0	T											SSF49695
Afu8g00820	Classical secretion pathway: Extracellular	PL4	PF14683.5, PF13620.5, PF14686.5	Polysaccharide lyase family 4, domain III, Carboxypeptidase regulatory-like domain, Polysaccharide lyase family 4, domain II	GO:0005975, GO:0030246	carbohydrate metabolic process (BP), carbohydrate binding (MF)																						cd10320,cd10316	RGL4_N,RGL4_M	1.11284E-59,2.91718E-18	T,T	IPR029413	Rhamnogalacturonan lyase, domain II																SSF49452,SSF49785,SSF74650
Afu8g00900	Classical secretion pathway: Extracellular	GH135	PF12138.7	Spherulation-specific family 4	GO:0003674	molecular_function (MF)
Afu8g00930	Classical secretion pathway: Extracellular	GH75	PF07335.10	Fungal chitosanase of glycosyl hydrolase group 75	GO:0003674	molecular_function (MF)
Afu8g01080	Classical secretion pathway: Extracellular				GO:0003674	molecular_function (MF)																																											SSF51322
Afu8g01410	Classical secretion pathway: Extracellular	GH18	PF00704.27	Glycosyl hydrolases family 18	GO:0043169, GO:0005975, GO:0004568, GO:0006032, GO:0001896	cation binding (MF), carbohydrate metabolic process (BP), chitinase activity (MF), chitin catabolic process (BP), autolysis (BP)																						cd06548	GH18_chitinase	2.07918E-135	T											PS01095	Chitinases family 18 active site.	-	T	IPR001579	Glycoside hydrolase, chitinase active site	KEGG: 00520+3.2.1.14|MetaCyc: PWY-6855|MetaCyc: PWY-6902|MetaCyc: PWY-7822	SSF51445,SSF51445,SSF54556
Afu8g01490	Classical secretion pathway: Extracellular	GH74	PF15902.4, PF15899.4, PF02012.19	Sortilin, neurotensin receptor 3,, BNR-Asp box repeat, BNR/Asp-box repeat																								cd15482,cd15482	Sialidase_non-viral,Sialidase_non-viral	3.53324E-8,6.94083E-4	T,T																		SSF110296,SSF110296
Afu8g01520	Classical secretion pathway: Extracellular	CE8	PF01095.18	Pectinesterase	GO:0042545, GO:0005618, GO:0030599	cell wall modification (BP), cell wall (CC), pectinesterase activity (MF)																																											SSF51126,SSF51126,SSF51126,SSF51126
Afu8g01610	Classical secretion pathway: Extracellular				GO:0003674	molecular_function (MF)
Afu8g01620	Classical secretion pathway: Extracellular				GO:0003674	molecular_function (MF)
Afu8g01630	Classical secretion pathway: Extracellular		PF07992.13, PF00070.26, PF01266.23	Pyridine nucleotide-disulphide oxidoreductase, Pyridine nucleotide-disulphide oxidoreductase, FAD dependent oxidoreductase																																													SSF51905,SSF51905,SSF51905
Afu8g01710	Classical secretion pathway: Extracellular				GO:0009277, GO:0003674	fungal-type cell wall (CC), molecular_function (MF)
Afu8g01950	Classical secretion pathway: Extracellular				GO:0043169, GO:0005975	cation binding (MF), carbohydrate metabolic process (BP)
Afu8g01970	Classical secretion pathway: Extracellular	GH28	PF00295.16	Glycosyl hydrolases family 28	GO:0045490, GO:0004650	pectin catabolic process (BP), polygalacturonase activity (MF)																																				PS00502	Polygalacturonase active site.	-	T	IPR000743	Glycoside hydrolase, family 28		SSF51126
Afu8g02040	Classical secretion pathway: Extracellular	GT32	PF04488.14	Glycosyltransferase sugar-binding region containing DXD motif	GO:0003674	molecular_function (MF)																																											SSF53448
Afu8g02100	Classical secretion pathway: Extracellular	GH3	PF00933.20, PF01915.21, PF14310.5	Glycosyl hydrolase family 3 N terminal domain, Glycosyl hydrolase family 3 C-terminal domain, Fibronectin type III-like domain	GO:0005975, GO:0008422	carbohydrate metabolic process (BP), beta-glucosidase activity (MF)																																				PS00775	Glycosyl hydrolases family 3 active site.	-	T	IPR019800	Glycoside hydrolase, family 3, active site		SSF51445,SSF52279,SSF52279,SSF52279
Afu8g02520	Classical secretion pathway: Extracellular		PF00884.22	Sulfatase																								cd16147	G6S	0.0	T											PS00523	Sulfatases signature 1.	-	T	IPR024607	Sulfatase, conserved site		SSF53649,SSF53649
Afu8g02530	Classical secretion pathway: Extracellular	CE10	PF00135.27	Carboxylesterase family	GO:0003674	molecular_function (MF)																																				PS00122	Carboxylesterases type-B serine active site.	-	T	IPR019826	Carboxylesterase type B, active site		SSF53474
Afu8g02630	Classical secretion pathway: Extracellular	GH28	PF00295.16	Glycosyl hydrolases family 28	GO:0045490, GO:0004650	pectin catabolic process (BP), polygalacturonase activity (MF)																																											SSF51126
Afu8g04120	Classical secretion pathway: Extracellular		PF00450.21	Serine carboxypeptidase	GO:0006508, GO:0004185	proteolysis (BP), serine-type carboxypeptidase activity (MF)																																				PS00560,PS00131	Serine carboxypeptidases, histidine active site.,Serine carboxypeptidases, serine active site.	-,-	T,T	IPR033124,IPR018202	Serine carboxypeptidases, histidine active site,Serine carboxypeptidase, serine active site	Reactome: R-HSA-1660662|Reactome: R-HSA-2132295|Reactome: R-HSA-4085001|Reactome: R-HSA-6798695	SSF53474,SSF53474
Afu8g04210	Classical secretion pathway: Extracellular	CE10	PF00135.27, PF07859.12	Carboxylesterase family, alpha/beta hydrolase fold	GO:0003674	molecular_function (MF)																																				PS00122,PS00941	Carboxylesterases type-B serine active site.,Carboxylesterases type-B signature 2.	-,-	T,T	IPR019826,IPR019819	Carboxylesterase type B, active site,Carboxylesterase type B, conserved site		SSF53474
Afu8g04830	Classical secretion pathway: Extracellular		PF11913.7	Protein of unknown function (DUF3431)	GO:0003674	molecular_function (MF)
Afu8g05020	Classical secretion pathway: Extracellular	GH20	PF00728.21, PF14845.5	Glycosyl hydrolase family 20, catalytic domain, beta-acetyl hexosaminidase like	GO:0005576, GO:0043169, GO:0005975, GO:0030287	extracellular region (CC), cation binding (MF), carbohydrate metabolic process (BP), cell wall-bounded periplasmic space (CC)																						cd06562	GH20_HexA_HexB-like	3.54466E-148	T																		SSF55545,SSF51445
Afu8g05110	Classical secretion pathway: Extracellular		PF09749.8	Uncharacterised conserved protein	GO:0003674	molecular_function (MF)
Afu8g05360	Classical secretion pathway: Extracellular		PF02469.21	Fasciclin domain	GO:0003674	molecular_function (MF)																													PS50213	FAS1/BIgH3 domain profile.	13.458	T	IPR000782	FAS1 domain									SSF82153
Afu8g05770	Classical secretion pathway: Extracellular		PF17111.4, PF17107.4	Fungal N-terminal domain of STAND proteins, N-terminal domain on NACHT_NTPase and P-loop NTPases	GO:0003674	molecular_function (MF)
Afu8g05910	Classical secretion pathway: Extracellular	PL3	PF03211.12	Pectate lyase	GO:0005576, GO:0045490, GO:0030570	extracellular region (CC), pectin catabolic process (BP), pectate lyase activity (MF)																																											SSF51126
Afu8g06070	Classical secretion pathway: Extracellular				GO:0003674	molecular_function (MF)
Afu8g06430	Classical secretion pathway: Extracellular		PF15044.5	Mitochondrial function, CLU-N-term	GO:0003674	molecular_function (MF)
Afu8g06440	Classical secretion pathway: Extracellular		PF01266.23, PF13450.5, PF07992.13, PF13454.5	FAD dependent oxidoreductase, NAD(P)-binding Rossmann-like domain, Pyridine nucleotide-disulphide oxidoreductase, FAD-NAD(P)-binding	GO:0005576, GO:0050660	extracellular region (CC), flavin adenine dinucleotide binding (MF)																																											SSF54373,SSF51905,SSF51905
Afu8g06490	Classical secretion pathway: Extracellular		PF11885.7	Protein of unknown function (DUF3405)	GO:0003674	molecular_function (MF)
Afu8g06570	Classical secretion pathway: Extracellular	CBM1, CE1	PF10503.8, PF00734.17, PF00326.20	Esterase PHB depolymerase, Fungal cellulose binding domain, Prolyl oligopeptidase family	GO:0005576, GO:0004553, GO:0030248, GO:0045493	extracellular region (CC), hydrolase activity, hydrolyzing O-glycosyl compounds (MF), cellulose binding (MF), xylan catabolic process (BP)	TIGR01840	esterase_phb: esterase, PHB depolymerase family	3.8E-41	T	IPR010126	Esterase, PHB depolymerase																							PS51164	CBM1 (carbohydrate binding type-1) domain profile.	13.829	T	IPR000254	Cellulose-binding domain, fungal		PS00562	CBM1 (carbohydrate binding type-1) domain signature.	-	T	IPR000254	Cellulose-binding domain, fungal		SSF53474,SSF53474
Afu8g06780	Classical secretion pathway: Extracellular		PF01391.17	Collagen triple helix repeat (20 copies)	GO:0003674	molecular_function (MF)
Afu8g06785	Classical secretion pathway: Extracellular				GO:0003674	molecular_function (MF)
Afu8g06790	Classical secretion pathway: Extracellular				GO:0003674	molecular_function (MF)
Afu8g06830	Classical secretion pathway: Extracellular	CBM1, AA9	PF03443.13, PF00734.17	Glycosyl hydrolase family 61, Fungal cellulose binding domain	GO:0005576, GO:0030248, GO:0009251, GO:0008810	extracellular region (CC), cellulose binding (MF), glucan catabolic process (BP), cellulase activity (MF)																													PS51164	CBM1 (carbohydrate binding type-1) domain profile.	11.971	T	IPR000254	Cellulose-binding domain, fungal		PS00562	CBM1 (carbohydrate binding type-1) domain signature.	-	T	IPR000254	Cellulose-binding domain, fungal		SSF57180
Afu8g06860	Classical secretion pathway: Extracellular				GO:0003674	molecular_function (MF)																																											SSF55486
Afu8g06880	Classical secretion pathway: Extracellular	CE8	PF01095.18	Pectinesterase	GO:0045490, GO:0042545, GO:0005618, GO:0030599	pectin catabolic process (BP), cell wall modification (BP), cell wall (CC), pectinesterase activity (MF)																																				PS00503	Pectinesterase signature 2.	-	T	IPR033131	Pectinesterase, Asp active site	KEGG: 00040+3.1.1.11|MetaCyc: PWY-1081|MetaCyc: PWY-7246|MetaCyc: PWY-7248	SSF51126
Afu8g06890	Classical secretion pathway: Extracellular	GH28	PF00295.16	Glycosyl hydrolases family 28	GO:0005975, GO:0004650	carbohydrate metabolic process (BP), polygalacturonase activity (MF)																																				PS00502	Polygalacturonase active site.	-	T	IPR000743	Glycoside hydrolase, family 28		SSF51126
Afu8g06980	Classical secretion pathway: Extracellular	GH25	PF01183.19	Glycosyl hydrolases family 25	GO:0043169, GO:0016998, GO:0044275	cation binding (MF), cell wall macromolecule catabolic process (BP), cellular carbohydrate catabolic process (BP)																						cd06412	GH25_CH-type	3.30442E-108	T																		SSF51445
Afu8g07030	Classical secretion pathway: Extracellular	CBM1, GH5	PF00150.17, PF00734.17, PF02449.14	Cellulase (glycosyl hydrolase family 5), Fungal cellulose binding domain, Beta-galactosidase	GO:0005576, GO:0043169, GO:0005975, GO:0030248	extracellular region (CC), cation binding (MF), carbohydrate metabolic process (BP), cellulose binding (MF)																													PS51164	CBM1 (carbohydrate binding type-1) domain profile.	12.307	T	IPR000254	Cellulose-binding domain, fungal		PS00562	CBM1 (carbohydrate binding type-1) domain signature.	-	T	IPR000254	Cellulose-binding domain, fungal		SSF51445,SSF57180
Afu8g07080	Classical secretion pathway: Extracellular		PF02128.14, PF07504.12	Fungalysin metallopeptidase (M36), Fungalysin/Thermolysin Propeptide Motif																								cd09596	M36	3.39901E-103	T																		SSF55486
Afu8g07090	Classical secretion pathway: Extracellular		PF10342.8	Ser-Thr-rich glycosyl-phosphatidyl-inositol-anchored membrane family	GO:0003674	molecular_function (MF)
Afu8g07100	Classical secretion pathway: Extracellular		PF08239.10	Bacterial SH3 domain	GO:0003674	molecular_function (MF)
Afu8g07120	Classical secretion pathway: Extracellular	GH30	PF02055.15, PF17189.3	Glycosyl hydrolase family 30 TIM-barrel domain, Glycosyl hydrolase family 30 beta sandwich domain	GO:0043169, GO:0005975	cation binding (MF), carbohydrate metabolic process (BP)																																											SSF51445
Afu8g07170	Classical secretion pathway: Extracellular				GO:0005576, GO:0003674	extracellular region (CC), molecular_function (MF)
Afu8g07250	Classical secretion pathway: Extracellular	CE8	PF01095.18	Pectinesterase	GO:0042545, GO:0005618, GO:0030599	cell wall modification (BP), cell wall (CC), pectinesterase activity (MF)																																											SSF51126
Afu8g07270	Classical secretion pathway: Extracellular																																																SSF48208
Afu1g03140	Non-classical secretion pathway: Extracellular, Direct experimental evidence for secretion	GH31	PF01055.25	Glycosyl hydrolases family 31	GO:0005576, GO:0005975, GO:0016020, GO:0004553, GO:0030246	extracellular region (CC), carbohydrate metabolic process (BP), membrane (CC), hydrolase activity, hydrolyzing O-glycosyl compounds (MF), carbohydrate binding (MF)																						cd06591,cd14752	GH31_xylosidase_XylS,GH31_N	0.0,6.5301E-21	T,T																		SSF51011,SSF74650,SSF51445
Afu1g04820	Non-classical secretion pathway: Extracellular, Direct experimental evidence for secretion		PF00248.20	Aldo/keto reductase family	GO:0005576	extracellular region (CC)																						cd06660	Aldo_ket_red	1.73683E-78	T	IPR023210	NADP-dependent oxidoreductase domain									PS00798,PS00062,PS00063	Aldo/keto reductase family signature 1.,Aldo/keto reductase family signature 2.,Aldo/keto reductase family putative active site signature.	-,-,-	T,T,T	IPR018170,IPR018170,IPR018170	Aldo/keto reductase, conserved site,Aldo/keto reductase, conserved site,Aldo/keto reductase, conserved site		SSF51430
Afu1g05210	Non-classical secretion pathway: Extracellular, Direct experimental evidence for secretion		PF00631.21	GGL domain																															PS50058	G-protein gamma subunit domain profile.	8.759	T	IPR015898	G-protein gamma-like domain	Reactome: R-HSA-418594|Reactome: R-HSA-6814122								SSF48670
Afu1g07130	Non-classical secretion pathway: Extracellular, Direct experimental evidence for secretion		PF01738.17	Dienelactone hydrolase family																																													SSF53474
Afu1g09470	Non-classical secretion pathway: Extracellular, Direct experimental evidence for secretion		PF00266.18, PF00155.20	Aminotransferase class-V, Aminotransferase class I and II																																						PS00595	Aminotransferases class-V pyridoxal-phosphate attachment site.	-	T	IPR020578	Aminotransferase class-V, pyridoxal-phosphate binding site		SSF53383
Afu1g09900	Non-classical secretion pathway: Extracellular, Direct experimental evidence for secretion	GH51	PF06964.11	Alpha-L-arabinofuranosidase C-terminal domain	GO:0043169, GO:0045490, GO:0046556, GO:0046373	cation binding (MF), pectin catabolic process (BP), alpha-L-arabinofuranosidase activity (MF), L-arabinose metabolic process (BP)																																											SSF51445,SSF51011
Afu1g11480	Non-classical secretion pathway: Extracellular, Direct experimental evidence for secretion		PF11578.7	Protein of unknown function (DUF3237)	GO:0016021, GO:0005576, GO:0003674	integral component of membrane (CC), extracellular region (CC), molecular_function (MF)
Afu1g13490	Non-classical secretion pathway: Extracellular, Direct experimental evidence for secretion		PF01564.16, PF17284.1	Spermine/spermidine synthase domain, Spermidine synthase tetramerisation domain	GO:0005576	extracellular region (CC)	TIGR00417	speE: spermidine synthase	5.0E-120	T	IPR001045	Spermidine/spermine synthases	KEGG: 00270+2.5.1.16|KEGG: 00330+2.5.1.16|KEGG: 00410+2.5.1.16|KEGG: 00480+2.5.1.16|Reactome: R-HSA-351202															cd02440	AdoMet_MTases	7.57042E-16	T				PS51006	Polyamine biosynthesis (PABS) domain profile.	107.978	T	IPR030374	Polyamine biosynthesis domain	KEGG: 00270+2.5.1.16|KEGG: 00330+2.5.1.16|KEGG: 00410+2.5.1.16|KEGG: 00480+2.5.1.16|Reactome: R-HSA-351202	PS01330	Polyamine biosynthesis (PABS) domain signature.	-	T	IPR030373	Polyamine biosynthesis domain, conserved site	KEGG: 00270+2.5.1.16|KEGG: 00330+2.5.1.16|KEGG: 00410+2.5.1.16|KEGG: 00480+2.5.1.16|Reactome: R-HSA-351202	SSF53335
Afu1g14710	Non-classical secretion pathway: Extracellular, Direct experimental evidence for secretion	GH1	PF00232.17	Glycosyl hydrolase family 1	GO:0043169, GO:0005975, GO:0008422	cation binding (MF), carbohydrate metabolic process (BP), beta-glucosidase activity (MF)																																				PS00653	Glycosyl hydrolases family 1 N-terminal signature.	-	T	IPR033132	Glycosyl hydrolases family 1, N-terminal conserved site		SSF51445
Afu1g16600	Non-classical secretion pathway: Extracellular, Direct experimental evidence for secretion		PF00445.17	Ribonuclease T2 family																								cd01061	RNase_T2_euk	2.0833E-67	T	IPR033697	Ribonuclease T2, eukaryotic	Reactome: R-HSA-6798695								PS00530,PS00531	Ribonuclease T2 family histidine active site 1.,Ribonuclease T2 family histidine active site 2.	-,-	T,T	IPR018188,IPR033130	Ribonuclease T2, His active site 1,Ribonuclease T2, His active site 2	Reactome: R-HSA-6798695,Reactome: R-HSA-6798695	SSF55895
Afu2g00430	Non-classical secretion pathway: Extracellular, Direct experimental evidence for secretion	GH55	PF12708.6	Pectate lyase superfamily protein	GO:0003674	molecular_function (MF)																						cd00254	LT_GEWL	1.33504E-5	T																		SSF51126,SSF53955,SSF51126,SSF51126
Afu2g00930	Non-classical secretion pathway: Extracellular, Direct experimental evidence for secretion	GH43	PF04616.13	Glycosyl hydrolases family 43	GO:0005975, GO:0004553	carbohydrate metabolic process (BP), hydrolase activity, hydrolyzing O-glycosyl compounds (MF)																						cd09001	GH43_XYL_2	1.61725E-124	T																		SSF75005,SSF49899
Afu2g00967	Non-classical secretion pathway: Extracellular, Direct experimental evidence for secretion		PF07883.10	Cupin domain	GO:0003674	molecular_function (MF)																																											SSF51182
Afu2g02100	Non-classical secretion pathway: Extracellular, Direct experimental evidence for secretion		PF07992.13, PF02852.21, PF00070.26, PF13450.5, PF12831.6, PF13738.5, PF01134.21, PF01266.23, PF00890.23, PF13434.5, PF01262.20, PF03486.13, PF01946.16	Pyridine nucleotide-disulphide oxidoreductase, Pyridine nucleotide-disulphide oxidoreductase, dimerisation domain, Pyridine nucleotide-disulphide oxidoreductase, NAD(P)-binding Rossmann-like domain, FAD dependent oxidoreductase, Pyridine nucleotide-disulphide oxidoreductase, Glucose inhibited division protein A, FAD dependent oxidoreductase, FAD binding domain, L-lysine 6-monooxygenase (NADPH-req…	GO:0005576, GO:0050660	extracellular region (CC), flavin adenine dinucleotide binding (MF)	TIGR01350	lipoamide_DH: dihydrolipoyl dehydrogenase	2.7E-167	T	IPR006258	Dihydrolipoamide dehydrogenase	KEGG: 00010+1.8.1.4|KEGG: 00020+1.8.1.4|KEGG: 00260+1.8.1.4|KEGG: 00280+1.8.1.4|KEGG: 00620+1.8.1.4|KEGG: 00640+1.8.1.4|MetaCyc: PWY-5046|MetaCyc: PWY-5084|Reactome: R-HSA-204174|Reactome: R-HSA-389661|Reactome: R-HSA-5362517|Reactome: R-HSA-6783984|Reactome: R-HSA-70268|Reactome: R-HSA-70895|Reactome: R-HSA-71064|Reactome: R-HSA-71403	SFLDG00296	disulfide reductase	0.0	T																									PS00076	Pyridine nucleotide-disulphide oxidoreductases class-I active site.	-	T	IPR012999	Pyridine nucleotide-disulphide oxidoreductase, class I, active site		SSF51905,SSF55424
Afu2g05740	Non-classical secretion pathway: Extracellular, Direct experimental evidence for secretion		PF00071.21, PF08477.12, PF00025.20	Ras family, Ras of Complex, Roc, domain of DAPkinase, ADP-ribosylation factor family	GO:0000329	fungal-type vacuole membrane (CC)	TIGR00231	small_GTP: small GTP-binding protein domain	2.0E-38	T	IPR005225	Small GTP-binding protein domain																cd01874	Cdc42	1.99449E-128	T				PS51420	small GTPase Rho family profile.	26.751	T	IPR003578	Small GTPase superfamily, Rho type	Reactome: R-HSA-194840								SSF52540
Afu2g10660	Non-classical secretion pathway: Extracellular, Direct experimental evidence for secretion		PF08125.12, PF01232.22	Mannitol dehydrogenase C-terminal domain, Mannitol dehydrogenase Rossmann domain	GO:0005576	extracellular region (CC)																																											SSF51735,SSF48179
Afu2g11340	Non-classical secretion pathway: Extracellular, Direct experimental evidence for secretion		PF02221.14	ML domain	GO:0003674	molecular_function (MF)																						cd00917	PG-PI_TP	1.45643E-58	T	IPR033917	ML domain, phosphatidylinositol/phosphatidylglycerol transfer protein																SSF81296
Afu2g14290	Non-classical secretion pathway: Extracellular, Direct experimental evidence for secretion		PF01008.16, PF00293.27	Initiation factor 2 subunit family, NUDIX domain																								cd04664	Nudix_Hydrolase_7	1.07639E-27	T				PS51462	Nudix hydrolase domain profile.	10.933	T	IPR000086	NUDIX hydrolase domain									SSF55811,SSF100950
Afu2g15430	Non-classical secretion pathway: Extracellular, Direct experimental evidence for secretion		PF13561.5, PF00106.24, PF08659.9	Enoyl-(Acyl carrier protein) reductase, short chain dehydrogenase, KR domain																								cd05352	MDH-like_SDR_c	2.38793E-131	T																		SSF51735
Afu3g00370	Non-classical secretion pathway: Extracellular, Direct experimental evidence for secretion		PF09364.9, PF09363.9, PF03894.14	XFP N-terminal domain, XFP C-terminal domain, D-xylulose 5-phosphate/D-fructose 6-phosphate phosphoketolase	GO:0005975	carbohydrate metabolic process (BP)																						cd02011	TPP_PK	2.53766E-166	T											PS60002,PS60003	Phosphoketolase signature 1.,Phosphoketolase signature 2.	-,-	T,T	IPR019790,IPR019789	Xylulose 5-phosphate/Fructose 6-phosphate phosphoketolase, conserved site,Xylulose 5-phosphate/Fructose 6-phosphate phosphoketolase, thiamine diphosphate binding site		SSF52518,SSF52518
Afu3g00590	Non-classical secretion pathway: Extracellular, Direct experimental evidence for secretion		PF06355.12	Aegerolysin
Afu3g03610	Non-classical secretion pathway: Extracellular, Direct experimental evidence for secretion	GH12	PF01670.15	Glycosyl hydrolase family 12	GO:0008810	cellulase activity (MF)																																											SSF49899
Afu3g07740	Non-classical secretion pathway: Extracellular, Direct experimental evidence for secretion				GO:0003674	molecular_function (MF)
Afu3g08200	Non-classical secretion pathway: Extracellular, Direct experimental evidence for secretion	GH38	PF01074.21, PF07748.12, PF09261.10	Glycosyl hydrolases family 38 N-terminal domain, Glycosyl hydrolases family 38 C-terminal domain, Alpha mannosidase middle domain	GO:0030246	carbohydrate binding (MF)																						cd10812	GH38N_AMII_ScAms1_like	7.50474E-169	T																		SSF88713,SSF74650,SSF88688
Afu3g11830	Non-classical secretion pathway: Extracellular, Direct experimental evidence for secretion		PF02878.15, PF02880.15, PF02879.15, PF00408.19	Phosphoglucomutase/phosphomannomutase, alpha/beta/alpha domain I, Phosphoglucomutase/phosphomannomutase, alpha/beta/alpha domain III, Phosphoglucomutase/phosphomannomutase, alpha/beta/alpha domain II, Phosphoglucomutase/phosphomannomutase, C-terminal domain	GO:0006874	cellular calcium ion homeostasis (BP)																						cd03085	PGM1	0.0	T											PS00710	Phosphoglucomutase and phosphomannomutase phosphoserine signature.	-	T	IPR016066	Alpha-D-phosphohexomutase, conserved site	KEGG: 00520+5.4.2.10|MetaCyc: PWY-6749	SSF53738,SSF55957,SSF53738,SSF53738
Afu4g03580	Non-classical secretion pathway: Extracellular, Direct experimental evidence for secretion		PF00300.21	Histidine phosphatase superfamily (branch 1)																								cd07067	HP_PGM_like	8.57076E-28	T	IPR013078	Histidine phosphatase superfamily, clade-1																SSF53254
Afu4g08600	Non-classical secretion pathway: Extracellular, Direct experimental evidence for secretion		PF00171.21	Aldehyde dehydrogenase family																								cd07144	ALDH_ALD2-YMR170C	0.0	T											PS00687	Aldehyde dehydrogenases glutamic acid active site.	-	T	IPR029510	Aldehyde dehydrogenase, glutamic acid active site		SSF53720
Afu4g11580	Non-classical secretion pathway: Extracellular, Direct experimental evidence for secretion		PF02777.17, PF00081.21	Iron/manganese superoxide dismutases, C-terminal domain, Iron/manganese superoxide dismutases, alpha-hairpin domain	GO:0046872	metal ion binding (MF)																																				PS00088	Manganese and iron superoxide dismutases signature.	-	T	IPR019833	Manganese/iron superoxide dismutase, binding site	MetaCyc: PWY-6854|Reactome: R-HSA-2151201|Reactome: R-HSA-3299685|Reactome: R-HSA-8862803	SSF54719,SSF46609
Afu4g13170	Non-classical secretion pathway: Extracellular, Direct experimental evidence for secretion		PF00400.31, PF12894.6, PF11715.7	WD domain, G-beta repeat, Anaphase-promoting complex subunit 4 WD40 domain, Nucleoporin Nup120/160																								cd00200	WD40	7.32596E-93	T				PS50082,PS50082,PS50082,PS50294,PS50082,PS50082,PS50082	Trp-Asp (WD) repeats profile.,Trp-Asp (WD) repeats profile.,Trp-Asp (WD) repeats profile.,Trp-Asp (WD) repeats circular profile.,Trp-Asp (WD) repeats profile.,Trp-Asp (WD) repeats profile.,Trp-Asp (WD) repeats profile.	12.213,9.406,14.017,51.201,14.92,15.822,12.346	T,T,T,T,T,T,T	IPR001680,IPR001680,IPR001680,IPR017986,IPR001680,IPR001680,IPR001680	WD40 repeat,WD40 repeat,WD40 repeat,WD40-repeat-containing domain,WD40 repeat,WD40 repeat,WD40 repeat		PS00678,PS00678,PS00678,PS00678,PS00678	Trp-Asp (WD) repeats signature.,Trp-Asp (WD) repeats signature.,Trp-Asp (WD) repeats signature.,Trp-Asp (WD) repeats signature.,Trp-Asp (WD) repeats signature.	-,-,-,-,-	T,T,T,T,T	IPR019775,IPR019775,IPR019775,IPR019775,IPR019775	WD40 repeat, conserved site,WD40 repeat, conserved site,WD40 repeat, conserved site,WD40 repeat, conserved site,WD40 repeat, conserved site		SSF50978
Afu5g00670	Non-classical secretion pathway: Extracellular, Direct experimental evidence for secretion	GH35	PF02449.14, PF01301.18	Beta-galactosidase, Glycosyl hydrolases family 35	GO:0043169, GO:0005975, GO:0004565	cation binding (MF), carbohydrate metabolic process (BP), beta-galactosidase activity (MF)																																											SSF51445,SSF51445
Afu5g01340	Non-classical secretion pathway: Extracellular, Direct experimental evidence for secretion		PF01735.17	Lysophospholipase catalytic domain	GO:0005783	endoplasmic reticulum (CC)																													PS51210	PLA2c domain profile.	125.573	T	IPR002642	Lysophospholipase, catalytic domain	Reactome: R-HSA-1482788|Reactome: R-HSA-1482801|Reactome: R-HSA-1482839|Reactome: R-HSA-1482922|Reactome: R-HSA-1483115								SSF52151
Afu5g02100	Non-classical secretion pathway: Extracellular, Direct experimental evidence for secretion		PF05630.10	Necrosis inducing protein (NPP1)	GO:0070051	fibrinogen binding (MF)
Afu5g03490	Non-classical secretion pathway: Extracellular, Direct experimental evidence for secretion		PF00334.18	Nucleoside diphosphate kinase	GO:0005576, GO:0005886	extracellular region (CC), plasma membrane (CC)																						cd04413	NDPk_I	5.60859E-93	T											PS00469	Nucleoside diphosphate kinases active site.	-	T	IPR023005	Nucleoside diphosphate kinase, active site	KEGG: 00230+2.7.4.6|KEGG: 00240+2.7.4.6|MetaCyc: PWY-6545|MetaCyc: PWY-7176|MetaCyc: PWY-7184|MetaCyc: PWY-7187|MetaCyc: PWY-7197|MetaCyc: PWY-7198|MetaCyc: PWY-7205|MetaCyc: PWY-7210|MetaCyc: PWY-7220|MetaCyc: PWY-7221|MetaCyc: PWY-7222|MetaCyc: PWY-7224|MetaCyc: PWY-7226|MetaCyc: PWY-7227|Reactome: R-HSA-499943	SSF54919
Afu5g03990	Non-classical secretion pathway: Extracellular, Direct experimental evidence for secretion		PF02127.14	Aminopeptidase I zinc metalloprotease (M18)	GO:0005576, GO:0006508, GO:0000324	extracellular region (CC), proteolysis (BP), fungal-type vacuole (CC)																						cd05658	M18_DAP	0.0	T																		SSF101821,SSF53187,SSF53187
Afu5g08270	Non-classical secretion pathway: Extracellular, Direct experimental evidence for secretion		PF13419.5, PF00702.25, PF03031.17, PF13242.5	Haloacid dehalogenase-like hydrolase, haloacid dehalogenase-like hydrolase, NLI interacting factor-like phosphatase, HAD-hyrolase-like			TIGR01509	HAD-SF-IA-v3: HAD hydrolase, family IA, variant 3	7.2E-12	T	IPR006439	HAD hydrolase, subfamily IA																																					SSF56784
Afu5g09230	Non-classical secretion pathway: Extracellular, Direct experimental evidence for secretion		PF00923.18	Transaldolase/Fructose-6-phosphate aldolase	GO:0005576, GO:0009986	extracellular region (CC), cell surface (CC)	TIGR00874	talAB: transaldolase	4.8E-147	T	IPR004730	Transaldolase type 1	KEGG: 00030+2.2.1.2|MetaCyc: PWY-1861|MetaCyc: PWY-5723|Reactome: R-HSA-163754|Reactome: R-HSA-71336															cd00957	Transaldolase_TalAB	3.77245E-177	T	IPR004730	Transaldolase type 1	KEGG: 00030+2.2.1.2|MetaCyc: PWY-1861|MetaCyc: PWY-5723|Reactome: R-HSA-163754|Reactome: R-HSA-71336								PS01054,PS00958	Transaldolase signature 1.,Transaldolase active site.	-,-	T,T	IPR018225,IPR018225	Transaldolase, active site,Transaldolase, active site	KEGG: 00030+2.2.1.2|MetaCyc: PWY-1861|MetaCyc: PWY-5723|Reactome: R-HSA-163754|Reactome: R-HSA-71336,KEGG: 00030+2.2.1.2|MetaCyc: PWY-1861|MetaCyc: PWY-5723|Reactome: R-HSA-163754|Reactome: R-HSA-71336	SSF51569
Afu5g09240	Non-classical secretion pathway: Extracellular, Direct experimental evidence for secretion		PF00080.19	Copper/zinc superoxide dismutase (SODC)	GO:0005576, GO:0031505, GO:0046872, GO:0006882	extracellular region (CC), fungal-type cell wall organization (BP), metal ion binding (MF), cellular zinc ion homeostasis (BP)																						cd00305	Cu-Zn_Superoxide_Dismutase	8.41536E-58	T	IPR001424	Superoxide dismutase, copper/zinc binding domain	MetaCyc: PWY-6854|Reactome: R-HSA-3299685								PS00087,PS00332	Copper/Zinc superoxide dismutase signature 1.,Copper/Zinc superoxide dismutase signature 2.	-,-	T,T	IPR018152,IPR018152	Superoxide dismutase, copper/zinc, binding site,Superoxide dismutase, copper/zinc, binding site	MetaCyc: PWY-6854|Reactome: R-HSA-3299685,MetaCyc: PWY-6854|Reactome: R-HSA-3299685	SSF49329
Afu5g11230	Non-classical secretion pathway: Extracellular, Direct experimental evidence for secretion		PF00071.21, PF08477.12, PF00025.20, PF00009.26	Ras family, Ras of Complex, Roc, domain of DAPkinase, ADP-ribosylation factor family, Elongation factor Tu GTP binding domain	GO:0005886, GO:0030428, GO:0005789	plasma membrane (CC), cell septum (CC), endoplasmic reticulum membrane (CC)	TIGR00231	small_GTP: small GTP-binding protein domain	8.7E-38	T	IPR005225	Small GTP-binding protein domain																cd04138	H_N_K_Ras_like	2.33389E-103	T				PS51421	small GTPase Ras family profile.	50.777	T	IPR020849	Small GTPase superfamily, Ras type									SSF52540
Afu5g12840	Non-classical secretion pathway: Extracellular, Direct experimental evidence for secretion		PF00753.26, PF16123.4	Metallo-beta-lactamase superfamily, Hydroxyacylglutathione hydrolase C-terminus																								cd07723	hydroxyacylglutathione_hydrolase_MBL-fold	1.02865E-83	T	IPR035680	Hydroxyacylglutathione hydrolase, MBL domain	KEGG: 00620+3.1.2.6|MetaCyc: PWY-5386															SSF56281
Afu5g14740	Non-classical secretion pathway: Extracellular, Direct experimental evidence for secretion		PF07938.11	Fungal fucose-specific lectin																																													SSF89372
Afu6g02560	Non-classical secretion pathway: Extracellular, Direct experimental evidence for secretion	GH27	PF16499.4, PF02065.17	Alpha galactosidase A, Melibiase	GO:0005576, GO:0005783, GO:0043169, GO:0005975	extracellular region (CC), endoplasmic reticulum (CC), cation binding (MF), carbohydrate metabolic process (BP)																						cd14792	GH27	1.46743E-116	T	IPR002241	Glycoside hydrolase, family 27	KEGG: 00052+3.2.1.22|KEGG: 00561+3.2.1.22|KEGG: 00600+3.2.1.22|KEGG: 00603+3.2.1.22|MetaCyc: PWY-6527								PS00512	Alpha-galactosidase signature.	-	T	IPR000111	Glycoside hydrolase family 27/36, conserved site	KEGG: 00052+3.2.1.22|KEGG: 00561+3.2.1.22|KEGG: 00600+3.2.1.22|KEGG: 00603+3.2.1.22|MetaCyc: PWY-6527	SSF51445,SSF51011,SSF51011
Afu6g04920	Non-classical secretion pathway: Extracellular, Direct experimental evidence for secretion		PF02826.18, PF00389.29	D-isomer specific 2-hydroxyacid dehydrogenase, NAD binding domain, D-isomer specific 2-hydroxyacid dehydrogenase, catalytic domain	GO:0005576	extracellular region (CC)																						cd05302	FDH	0.0	T	IPR033689	NAD-dependent formate dehydrogenase	KEGG: 00630+1.2.1.2|KEGG: 00680+1.2.1.2|MetaCyc: PWY-1881|MetaCyc: PWY-5497|MetaCyc: PWY-6696								PS00670,PS00065,PS00671	D-isomer specific 2-hydroxyacid dehydrogenases signature 2.,D-isomer specific 2-hydroxyacid dehydrogenases NAD-binding signature.,D-isomer specific 2-hydroxyacid dehydrogenases signature 3.	-,-,-	T,T,T	IPR029753,IPR029752,IPR029753	D-isomer specific 2-hydroxyacid dehydrogenase, NAD-binding domain conserved site,D-isomer specific 2-hydroxyacid dehydrogenase, NAD-binding domain conserved site 1,D-isomer specific 2-hydroxyacid dehydrogenase, NAD-binding domain conserved site		SSF51735,SSF52283
Afu6g06770	Non-classical secretion pathway: Extracellular, Direct experimental evidence for secretion		PF00113.21, PF03952.15	Enolase, C-terminal TIM barrel domain, Enolase, N-terminal domain	GO:0005576, GO:0005886, GO:0000324, GO:0009986	extracellular region (CC), plasma membrane (CC), fungal-type vacuole (CC), cell surface (CC)	TIGR01060	eno: phosphopyruvate hydratase	1.7E-163	T	IPR000941	Enolase	KEGG: 00010+4.2.1.11|KEGG: 00680+4.2.1.11|MetaCyc: PWY-1042|MetaCyc: PWY-1622|MetaCyc: PWY-2221|MetaCyc: PWY-5484|MetaCyc: PWY-5723|MetaCyc: PWY-6142|MetaCyc: PWY-6886|MetaCyc: PWY-6901|MetaCyc: PWY-7003|MetaCyc: PWY-7124|MetaCyc: PWY-7218	SFLDG00178,SFLDS00001,SFLDF00002	enolase,Enolase,enolase	0.0,0.0,0.0	T,T,T	IPR000941,IPR034390	Enolase,Enolase-like superfamily	KEGG: 00010+4.2.1.11|KEGG: 00680+4.2.1.11|MetaCyc: PWY-1042|MetaCyc: PWY-1622|MetaCyc: PWY-2221|MetaCyc: PWY-5484|MetaCyc: PWY-5723|MetaCyc: PWY-6142|MetaCyc: PWY-6886|MetaCyc: PWY-6901|MetaCyc: PWY-7003|MetaCyc: PWY-7124|MetaCyc: PWY-7218,KEGG: 00010+4.2.1.11|KEGG: 00680+4.2.1.11|MetaCyc: PWY-1042|MetaCyc: PWY-1622|MetaCyc: PWY-2221|MetaCyc: PWY-5484|MetaCyc: PWY-5723|MetaCyc: PWY-6142|MetaCyc: …								cd03313	enolase	0.0	T	IPR000941	Enolase	KEGG: 00010+4.2.1.11|KEGG: 00680+4.2.1.11|MetaCyc: PWY-1042|MetaCyc: PWY-1622|MetaCyc: PWY-2221|MetaCyc: PWY-5484|MetaCyc: PWY-5723|MetaCyc: PWY-6142|MetaCyc: PWY-6886|MetaCyc: PWY-6901|MetaCyc: PWY-7003|MetaCyc: PWY-7124|MetaCyc: PWY-7218								PS00164	Enolase signature.	-	T	IPR020809	Enolase, conserved site	KEGG: 00010+4.2.1.11|KEGG: 00680+4.2.1.11|MetaCyc: PWY-1042|MetaCyc: PWY-1622|MetaCyc: PWY-2221|MetaCyc: PWY-5484|MetaCyc: PWY-5723|MetaCyc: PWY-6142|MetaCyc: PWY-6886|MetaCyc: PWY-6901|MetaCyc: PWY-7003|MetaCyc: PWY-7124|MetaCyc: PWY-7218|Reactome: R-HSA-70171|Reactome: R-HSA-70263	SSF54826,SSF51604
Afu6g08840	Non-classical secretion pathway: Extracellular, Direct experimental evidence for secretion	GH2	PF00703.20	Glycosyl hydrolases family 2	GO:0043169, GO:0005975, GO:0004553	cation binding (MF), carbohydrate metabolic process (BP), hydrolase activity, hydrolyzing O-glycosyl compounds (MF)																																											SSF49303,SSF49785,SSF49303,SSF51445
Afu6g09740	Non-classical secretion pathway: Extracellular, Direct experimental evidence for secretion		PF07992.13, PF13454.5, PF00890.23	Pyridine nucleotide-disulphide oxidoreductase, FAD-NAD(P)-binding, FAD binding domain	GO:0005576, GO:0050660	extracellular region (CC), flavin adenine dinucleotide binding (MF)																																											SSF51905,SSF51905
Afu6g11430	Non-classical secretion pathway: Extracellular, Direct experimental evidence for secretion		PF00171.21	Aldehyde dehydrogenase family	GO:0005576, GO:0005794	extracellular region (CC), Golgi apparatus (CC)																						cd07091	ALDH_F1-2_Ald2-like	0.0	T											PS00070,PS00687	Aldehyde dehydrogenases cysteine active site.,Aldehyde dehydrogenases glutamic acid active site.	-,-	T,T	IPR016160,IPR029510	Aldehyde dehydrogenase, cysteine active site,Aldehyde dehydrogenase, glutamic acid active site		SSF53720
Afu6g11980	Non-classical secretion pathway: Extracellular, Direct experimental evidence for secretion	GH55	PF12708.6, PF12218.7	Pectate lyase superfamily protein, N terminal extension of bacteriophage endosialidase	GO:0003674	molecular_function (MF)																																											SSF51126,SSF51126,SSF51126,SSF51126
Afu6g12390	Non-classical secretion pathway: Extracellular, Direct experimental evidence for secretion		PF00155.20	Aminotransferase class I and II	GO:0005783	endoplasmic reticulum (CC)																																											SSF53383
Afu6g12740	Non-classical secretion pathway: Extracellular, Direct experimental evidence for secretion		PF01738.17	Dienelactone hydrolase family	GO:0005576	extracellular region (CC)																																											SSF53474
Afu6g14340	Non-classical secretion pathway: Extracellular, Direct experimental evidence for secretion	AA7	PF01565.22, PF08031.11	FAD binding domain, Berberine and berberine like	GO:0008762, GO:0050660	UDP-N-acetylmuramate dehydrogenase activity (MF), flavin adenine dinucleotide binding (MF)																													PS51387	PCMH-type FAD-binding domain profile.	19.671	T	IPR016166	FAD-binding, type 2		PS00862	Oxygen oxidoreductases covalent FAD-binding site.	-	T	IPR006093	Oxygen oxidoreductase covalent FAD-binding site		SSF56176
Afu7g01000	Non-classical secretion pathway: Extracellular, Direct experimental evidence for secretion		PF00171.21	Aldehyde dehydrogenase family	GO:0005576	extracellular region (CC)																						cd07091	ALDH_F1-2_Ald2-like	0.0	T											PS00687,PS00070	Aldehyde dehydrogenases glutamic acid active site.,Aldehyde dehydrogenases cysteine active site.	-,-	T,T	IPR029510,IPR016160	Aldehyde dehydrogenase, glutamic acid active site,Aldehyde dehydrogenase, cysteine active site		SSF53720
Afu7g04760	Non-classical secretion pathway: Extracellular, Direct experimental evidence for secretion		PF01019.20	Gamma-glutamyltranspeptidase	GO:0005576, GO:0005783	extracellular region (CC), endoplasmic reticulum (CC)																																											SSF56235
Afu7g05610	Non-classical secretion pathway: Extracellular, Direct experimental evidence for secretion	GH5	PF00150.17	Cellulase (glycosyl hydrolase family 5)	GO:0043169, GO:0005975, GO:0004553	cation binding (MF), carbohydrate metabolic process (BP), hydrolase activity, hydrolyzing O-glycosyl compounds (MF)																																											SSF51445
Afu7g05930	Non-classical secretion pathway: Extracellular, Direct experimental evidence for secretion		PF01432.19	Peptidase family M3	GO:0006508, GO:0008237	proteolysis (BP), metallopeptidase activity (MF)																						cd06455	M3A_TOP	0.0	T																		SSF55486
Afu7g06740	Non-classical secretion pathway: Extracellular, Direct experimental evidence for secretion	GH45, CBM1	PF00734.17, PF03330.17	Fungal cellulose binding domain, Lytic transglycolase	GO:0005576, GO:0005975, GO:0030248, GO:0008810	extracellular region (CC), carbohydrate metabolic process (BP), cellulose binding (MF), cellulase activity (MF)																													PS50842,PS51164	Expansin, family-45 endoglucanase-like domain profile.,CBM1 (carbohydrate binding type-1) domain profile.	8.628,13.117	T,T	IPR007112,IPR000254	Expansin/pollen allergen, DPBB domain,Cellulose-binding domain, fungal		PS00562	CBM1 (carbohydrate binding type-1) domain signature.	-	T	IPR000254	Cellulose-binding domain, fungal		SSF57180,SSF50685
Afu7g08490	Non-classical secretion pathway: Extracellular, Direct experimental evidence for secretion	GH18	PF00704.27	Glycosyl hydrolases family 18	GO:0043169, GO:0005975, GO:0004568, GO:0006032, GO:0001896	cation binding (MF), carbohydrate metabolic process (BP), chitinase activity (MF), chitin catabolic process (BP), autolysis (BP)																						cd06548	GH18_chitinase	2.044E-109	T											PS01095	Chitinases family 18 active site.	-	T	IPR001579	Glycoside hydrolase, chitinase active site	KEGG: 00520+3.2.1.14|MetaCyc: PWY-6855|MetaCyc: PWY-6902|MetaCyc: PWY-7822	SSF54556,SSF51445,SSF51445
Afu8g01670	Non-classical secretion pathway: Extracellular, Direct experimental evidence for secretion	AA2	PF00141.22	Peroxidase	GO:0005576	extracellular region (CC)	TIGR00198	cat_per_HPI: catalase/peroxidase HPI	0.0	T	IPR000763	Catalase-peroxidase haem	KEGG: 00360+1.11.1.21|KEGG: 00380+1.11.1.21|KEGG: 00940+1.11.1.21|MetaCyc: PWY-5506															cd00649,cd08200	catalase_peroxidase_1,catalase_peroxidase_2	0.0,0.0	T,T				PS50873,PS50873	Plant heme peroxidase family profile.,Plant heme peroxidase family profile.	11.24,9.782	T,T	IPR002016,IPR002016	Haem peroxidase, plant/fungal/bacterial,Haem peroxidase, plant/fungal/bacterial		PS00435,PS00436	Peroxidases proximal heme-ligand signature.,Peroxidases active site signature.	-,-	T,T	IPR019793,IPR019794	Peroxidases heam-ligand binding site,Peroxidase, active site	Reactome: R-HSA-2408557	SSF48113,SSF48113
Afu8g01980	Non-classical secretion pathway: Extracellular, Direct experimental evidence for secretion		PF08450.11	SMP-30/Gluconolaconase/LRE-like region	GO:0003674	molecular_function (MF)																																											SSF63829,SSF63829
Afu8g02310	Non-classical secretion pathway: Extracellular, Direct experimental evidence for secretion		PF00171.21	Aldehyde dehydrogenase family																																						PS00687	Aldehyde dehydrogenases glutamic acid active site.	-	T	IPR029510	Aldehyde dehydrogenase, glutamic acid active site		SSF53720
Afu8g02510	Non-classical secretion pathway: Extracellular, Direct experimental evidence for secretion	CBM35, GH43	PF04616.13	Glycosyl hydrolases family 43	GO:0005975, GO:0004553	carbohydrate metabolic process (BP), hydrolase activity, hydrolyzing O-glycosyl compounds (MF)																						cd04081,cd08985	CBM35_galactosidase-like,GH43_6	1.63491E-32,4.58251E-135	T,T																		SSF75005,SSF49785
Afu8g04710	Non-classical secretion pathway: Extracellular, Direct experimental evidence for secretion	GH43	PF04616.13	Glycosyl hydrolases family 43	GO:0005975, GO:0004553	carbohydrate metabolic process (BP), hydrolase activity, hydrolyzing O-glycosyl compounds (MF)																						cd08990	GH43_AXH_like	5.35371E-143	T																		SSF75005,SSF75005
Afu8g04730	Non-classical secretion pathway: Extracellular, Direct experimental evidence for secretion	CE10	PF00326.20, PF05448.11	Prolyl oligopeptidase family, Acetyl xylan esterase (AXE1)	GO:0006508, GO:0008236	proteolysis (BP), serine-type peptidase activity (MF)																																											SSF82171,SSF82171,SSF53474
Afu8g06350	Non-classical secretion pathway: Extracellular, Direct experimental evidence for secretion		PF13472.5	GDSL-like Lipase/Acylhydrolase family																								cd01823	SEST_like	4.36379E-60	T																		SSF52266,SSF52266
Afu8g06360	Non-classical secretion pathway: Extracellular, Direct experimental evidence for secretion	CBM24, GH71	PF03659.13	Glycosyl hydrolase family 71	GO:0008237	metallopeptidase activity (MF)																						cd11577	GH71	1.4389E-127	T	IPR005197	Glycoside hydrolase family 71																SSF55486
Afu1g00100	Classical secretion pathway: Cell membrane				GO:0003674	molecular_function (MF)																						cd06174	MFS	1.77911E-6	T	IPR020846	Major facilitator superfamily domain																SSF103473
Afu1g00350	Classical secretion pathway: Cell membrane		PF08022.11, PF01794.18, PF08030.11	FAD-binding domain, Ferric reductase like transmembrane component, Ferric reductase NAD binding domain																								cd06186	NOX_Duox_like_FAD_NADP	9.31412E-41	T				PS51384	Ferredoxin reductase-type FAD binding domain profile.	9.748	T	IPR017927	Ferredoxin reductase-type FAD-binding domain									SSF63380,SSF52343
Afu1g00970	Classical secretion pathway: Cell membrane		PF07690.15, PF00083.23	Major Facilitator Superfamily, Sugar (and other) transporter	GO:0016021, GO:0055085, GO:0003674	integral component of membrane (CC), transmembrane transport (BP), molecular_function (MF)																						cd06174	MFS	1.29197E-13	T	IPR020846	Major facilitator superfamily domain		PS50850	Major facilitator superfamily (MFS) profile.	15.206	T	IPR020846	Major facilitator superfamily domain									SSF103473
Afu1g01190	Classical secretion pathway: Cell membrane				GO:0003674	molecular_function (MF)
Afu1g01260	Classical secretion pathway: Cell membrane		PF07690.15, PF06779.13	Major Facilitator Superfamily, Uncharacterised MFS-type transporter YbfB	GO:0016021, GO:0055085, GO:0003674	integral component of membrane (CC), transmembrane transport (BP), molecular_function (MF)																						cd06174	MFS	5.00789E-20	T	IPR020846	Major facilitator superfamily domain																SSF103473
Afu1g01360	Classical secretion pathway: Cell membrane		PF16015.4	Promethin	GO:0003674	molecular_function (MF)
Afu1g01550	Classical secretion pathway: Cell membrane		PF02535.21	ZIP Zinc transporter	GO:0005783, GO:0005887	endoplasmic reticulum (CC), integral component of plasma membrane (CC)	TIGR00820	zip: ZIP zinc/iron transport family	2.7E-93	T	IPR004698	Zinc/iron permease, fungal/plant
Afu1g01610	Classical secretion pathway: Cell membrane				GO:0003674	molecular_function (MF)
Afu1g01620	Classical secretion pathway: Cell membrane	GT90	PF05686.11	Glycosyl transferase family 90	GO:0003674	molecular_function (MF)
Afu1g01720	Classical secretion pathway: Cell membrane		PF06479.11, PF00069.24, PF07714.16	Ribonuclease 2-5A, Protein kinase domain, Protein tyrosine kinase	GO:0005783, GO:0031505	endoplasmic reticulum (CC), fungal-type cell wall organization (BP)																						cd10422,cd09769,cd13982	RNase_Ire1,Luminal_IRE1,STKc_IRE1	1.18095E-50,9.20068E-98,2.61771E-144	T,T,T				PS51392,PS50011	KEN domain profile.,Protein kinase domain profile.	33.812,35.849	T,T	IPR010513,IPR000719	KEN domain,Protein kinase domain	KEGG: 04150+2.7.11.1|KEGG: 04151+2.7.11.1	PS00108	Serine/Threonine protein kinases active-site signature.	-	T	IPR008271	Serine/threonine-protein kinase, active site		SSF56112,SSF56112,SSF50998
Afu1g01730	Classical secretion pathway: Cell membrane	GH76	PF03663.13	Glycosyl hydrolase family 76																																													SSF48208
Afu1g01760	Classical secretion pathway: Cell membrane				GO:0003674	molecular_function (MF)
Afu1g01812	Classical secretion pathway: Cell membrane		PF07690.15	Major Facilitator Superfamily	GO:0016021, GO:0055085, GO:0003674	integral component of membrane (CC), transmembrane transport (BP), molecular_function (MF)																						cd06174	MFS	5.86535E-31	T	IPR020846	Major facilitator superfamily domain		PS50850	Major facilitator superfamily (MFS) profile.	11.101	T	IPR020846	Major facilitator superfamily domain									SSF103473
Afu1g01820	Classical secretion pathway: Cell membrane				GO:0003674	molecular_function (MF)
Afu1g01860	Classical secretion pathway: Cell membrane		PF04750.13	FAR-17a/AIG1-like protein	GO:0016021, GO:0005783, GO:0003674	integral component of membrane (CC), endoplasmic reticulum (CC), molecular_function (MF)
Afu1g01910	Classical secretion pathway: Cell membrane	GT54	PF04666.12	N-Acetylglucosaminyltransferase-IV (GnT-IV) conserved region	GO:0003674	molecular_function (MF)
Afu1g01920	Classical secretion pathway: Cell membrane				GO:0003674	molecular_function (MF)
Afu1g01930	Classical secretion pathway: Cell membrane		PF07690.15, PF00083.23	Major Facilitator Superfamily, Sugar (and other) transporter	GO:0016021, GO:0055085, GO:0003674	integral component of membrane (CC), transmembrane transport (BP), molecular_function (MF)																						cd06174	MFS	7.00872E-35	T	IPR020846	Major facilitator superfamily domain		PS50850	Major facilitator superfamily (MFS) profile.	27.69	T	IPR020846	Major facilitator superfamily domain		PS00216	Sugar transport proteins signature 1.	-	T	IPR005829	Sugar transporter, conserved site		SSF103473
Afu1g02130	Classical secretion pathway: Cell membrane		PF02714.14, PF14703.5, PF13967.5	Calcium-dependent channel, 7TM region, putative phosphate, Cytosolic domain of 10TM putative phosphate transporter, Late exocytosis, associated with Golgi transport	GO:0000329, GO:0003674	fungal-type vacuole membrane (CC), molecular_function (MF)
Afu1g02350	Classical secretion pathway: Cell membrane		PF07690.15	Major Facilitator Superfamily	GO:0016021, GO:0055085, GO:0003674	integral component of membrane (CC), transmembrane transport (BP), molecular_function (MF)																						cd06174	MFS	1.07697E-25	T	IPR020846	Major facilitator superfamily domain		PS50850	Major facilitator superfamily (MFS) profile.	9.485	T	IPR020846	Major facilitator superfamily domain									SSF103473
Afu1g02480	Classical secretion pathway: Cell membrane		PF00122.19, PF00702.25, PF00690.25	E1-E2 ATPase, haloacid dehalogenase-like hydrolase, Cation transporter/ATPase, N-terminus	GO:0016021, GO:0055085, GO:0005794, GO:0005886, GO:0006754, GO:0046872, GO:0009986, GO:0045121	integral component of membrane (CC), transmembrane transport (BP), Golgi apparatus (CC), plasma membrane (CC), ATP biosynthetic process (BP), metal ion binding (MF), cell surface (CC), membrane raft (CC)	TIGR01647,TIGR01494,TIGR01494	ATPase-IIIA_H: plasma-membrane proton-efflux P-type ATPase,ATPase_P-type: HAD ATPase, P-type, family IC,ATPase_P-type: HAD ATPase, P-type, family IC	3.9E-297,1.7E-27,3.7E-43	T,T,T	IPR006534,IPR001757,IPR001757	P-type ATPase, subfamily IIIA,P-type ATPase,P-type ATPase	KEGG: 00190+3.6.3.6,Reactome: R-HSA-936837,Reactome: R-HSA-936837															cd02076	P-type_ATPase_H	0.0	T	IPR006534	P-type ATPase, subfamily IIIA	KEGG: 00190+3.6.3.6								PS00154	E1-E2 ATPases phosphorylation site.	-	T	IPR018303	P-type ATPase, phosphorylation site	Reactome: R-HSA-936837	SSF56784,SSF56784,SSF81665,SSF81665,SSF81665,SSF81653
Afu1g02530	Classical secretion pathway: Cell membrane		PF00083.23, PF07690.15, PF03137.19	Sugar (and other) transporter, Major Facilitator Superfamily, Organic Anion Transporter Polypeptide (OATP) family	GO:0016021, GO:0055085, GO:0022891	integral component of membrane (CC), transmembrane transport (BP), substrate-specific transmembrane transporter activity (MF)																						cd06174	MFS	2.10197E-23	T	IPR020846	Major facilitator superfamily domain		PS50850	Major facilitator superfamily (MFS) profile.	44.279	T	IPR020846	Major facilitator superfamily domain		PS00217,PS00216	Sugar transport proteins signature 2.,Sugar transport proteins signature 1.	-,-	T,T	IPR005829,IPR005829	Sugar transporter, conserved site,Sugar transporter, conserved site		SSF103473,SSF103473
Afu1g02560	Classical secretion pathway: Cell membrane		PF10333.8	GPI-Mannosyltransferase II co-activator	GO:0003674	molecular_function (MF)
Afu1g02840	Classical secretion pathway: Cell membrane				GO:0003674	molecular_function (MF)																						cd08760	Cyt_b561_FRRS1_like	7.04321E-51	T				PS50939	Cytochrome b561 domain profile.	15.189	T	IPR006593	Cytochrome b561/ferric reductase transmembrane
Afu1g02910	Classical secretion pathway: Cell membrane				GO:0003674	molecular_function (MF)
Afu1g03020	Classical secretion pathway: Cell membrane		PF07297.11	Dolichol phosphate-mannose biosynthesis regulatory protein (DPM2)	GO:0005783, GO:0003674	endoplasmic reticulum (CC), molecular_function (MF)
Afu1g03090	Classical secretion pathway: Cell membrane		PF10329.8	Region of unknown function (DUF2417)	GO:0003674	molecular_function (MF)																																											SSF53474,SSF53474
Afu1g03150	Classical secretion pathway: Cell membrane		PF01222.16, PF06966.11	Ergosterol biosynthesis ERG4/ERG24 family, Protein of unknown function (DUF1295)	GO:0016020, GO:0003674	membrane (CC), molecular_function (MF)																																				PS01018,PS01017	Sterol reductase family signature 2.,Sterol reductase family signature 1.	-,-	T,T	IPR018083,IPR018083	Sterol reductase, conserved site,Sterol reductase, conserved site
Afu1g03160	Classical secretion pathway: Cell membrane				GO:0003674	molecular_function (MF)																																											SSF103473
Afu1g03200	Classical secretion pathway: Cell membrane		PF07690.15, PF06609.12	Major Facilitator Superfamily, Fungal trichothecene efflux pump (TRI12)	GO:0016021, GO:0055085, GO:0003674	integral component of membrane (CC), transmembrane transport (BP), molecular_function (MF)																						cd06174	MFS	1.23361E-21	T	IPR020846	Major facilitator superfamily domain		PS50850	Major facilitator superfamily (MFS) profile.	28.541	T	IPR020846	Major facilitator superfamily domain									SSF103473,SSF103473
Afu1g03260	Classical secretion pathway: Cell membrane				GO:0003674	molecular_function (MF)																						cd06174	MFS	6.0533E-7	T	IPR020846	Major facilitator superfamily domain																SSF103473
Afu1g03280	Classical secretion pathway: Cell membrane		PF00083.23	Sugar (and other) transporter	GO:0016021, GO:0055085, GO:0022857	integral component of membrane (CC), transmembrane transport (BP), transmembrane transporter activity (MF)																													PS50850	Major facilitator superfamily (MFS) profile.	11.058	T	IPR020846	Major facilitator superfamily domain									SSF103473
Afu1g03320	Classical secretion pathway: Cell membrane				GO:0003674	molecular_function (MF)
Afu1g03352	Classical secretion pathway: Cell membrane	CBM24, GH71	PF03659.13	Glycosyl hydrolase family 71	GO:0003674	molecular_function (MF)																						cd11577	GH71	1.83441E-125	T	IPR005197	Glycoside hydrolase family 71
Afu1g03570	Classical secretion pathway: Cell membrane		PF04185.13	Phosphoesterase family	GO:0005576, GO:0009277, GO:0003993	extracellular region (CC), fungal-type cell wall (CC), acid phosphatase activity (MF)
Afu1g03730	Classical secretion pathway: Cell membrane		PF07690.15, PF00083.23	Major Facilitator Superfamily, Sugar (and other) transporter	GO:0016021, GO:0055085, GO:0003674	integral component of membrane (CC), transmembrane transport (BP), molecular_function (MF)																						cd06174	MFS	6.19671E-11	T	IPR020846	Major facilitator superfamily domain		PS50850	Major facilitator superfamily (MFS) profile.	22.565	T	IPR020846	Major facilitator superfamily domain									SSF103473,SSF103473
Afu1g03880	Classical secretion pathway: Cell membrane				GO:0003674	molecular_function (MF)
Afu1g03910	Classical secretion pathway: Cell membrane		PF03907.12	Spo7-like protein	GO:0016021	integral component of membrane (CC)
Afu1g04020	Classical secretion pathway: Cell membrane		PF04893.16	Yip1 domain	GO:0005783, GO:0016020, GO:0003674	endoplasmic reticulum (CC), membrane (CC), molecular_function (MF)
Afu1g04110	Classical secretion pathway: Cell membrane		PF04082.17, PF00096.25, PF12874.6	Fungal specific transcription factor domain, Zinc finger, C2H2 type, Zinc-finger of C2H2 type																								cd12148	fungal_TF_MHR	2.74187E-10	T				PS50157,PS50157	Zinc finger C2H2 type domain profile.,Zinc finger C2H2 type domain profile.	11.427,13.942	T,T	IPR013087,IPR013087	Zinc finger C2H2-type,Zinc finger C2H2-type		PS00028,PS00028	Zinc finger C2H2 type domain signature.,Zinc finger C2H2 type domain signature.	-,-	T,T	IPR013087,IPR013087	Zinc finger C2H2-type,Zinc finger C2H2-type		SSF57667
Afu1g04260	Classical secretion pathway: Cell membrane	GH81	PF03639.12	Glycosyl hydrolase family 81	GO:0009277, GO:0016998, GO:0030428	fungal-type cell wall (CC), cell wall macromolecule catabolic process (BP), cell septum (CC)
Afu1g04270	Classical secretion pathway: Cell membrane		PF01699.23	Sodium/calcium exchanger protein	GO:0016021, GO:0055085, GO:0005783, GO:0000329, GO:0006816, GO:0006874	integral component of membrane (CC), transmembrane transport (BP), endoplasmic reticulum (CC), fungal-type vacuole membrane (CC), calcium ion transport (BP), cellular calcium ion homeostasis (BP)	TIGR00846,TIGR00378	caca2: calcium/proton exchanger,cax: calcium/proton exchanger	1.8E-131,7.3E-132	T,T	IPR004713,IPR004798	Calcium/proton exchanger,Calcium/proton exchanger CAX
Afu1g04290	Classical secretion pathway: Cell membrane		PF03105.18, PF00939.18, PF03600.15	SPX domain, Sodium:sulfate symporter transmembrane region, Citrate transporter	GO:0055085, GO:0005783, GO:0005886, GO:0005215	transmembrane transport (BP), endoplasmic reticulum (CC), plasma membrane (CC), transporter activity (MF)																						cd01115,cd14478	SLC13_permease,SPX_PHO87_PHO90_like	6.24813E-109,1.06779E-64	T,T				PS51382	SPX domain profile.	29.877	T	IPR004331	SPX domain
Afu1g04420	Classical secretion pathway: Cell membrane				GO:0003674	molecular_function (MF)
Afu1g04430	Classical secretion pathway: Cell membrane				GO:0003674	molecular_function (MF)
Afu1g04870	Classical secretion pathway: Cell membrane		PF00474.16	Sodium:solute symporter family	GO:0055085, GO:0005886	transmembrane transport (BP), plasma membrane (CC)	TIGR00813	sss: transporter, solute:sodium symporter (SSS) family	9.6E-59	T	IPR001734	Sodium/solute symporter																cd11476	SLC5sbd_DUR3	0.0	T				PS50283	Sodium:solute symporter family profile.	31.488	T	IPR001734	Sodium/solute symporter
Afu1g04880	Classical secretion pathway: Cell membrane				GO:0005794, GO:0003674	Golgi apparatus (CC), molecular_function (MF)
Afu1g05000	Classical secretion pathway: Cell membrane		PF07019.11	Rab5-interacting protein (Rab5ip)	GO:0005783, GO:0003674	endoplasmic reticulum (CC), molecular_function (MF)
Afu1g05010	Classical secretion pathway: Cell membrane		PF07690.15, PF06609.12	Major Facilitator Superfamily, Fungal trichothecene efflux pump (TRI12)	GO:0016021, GO:0055085, GO:0003674	integral component of membrane (CC), transmembrane transport (BP), molecular_function (MF)																						cd06174	MFS	5.90072E-13	T	IPR020846	Major facilitator superfamily domain		PS50850	Major facilitator superfamily (MFS) profile.	16.695	T	IPR020846	Major facilitator superfamily domain									SSF103473,SSF103473,SSF103473
Afu1g05020	Classical secretion pathway: Cell membrane		PF00916.19, PF01740.20	Sulfate permease family, STAS domain	GO:0016021, GO:0055085	integral component of membrane (CC), transmembrane transport (BP)	TIGR00815	sulP: sulfate permease	1.9E-163	T	IPR001902	SLC26A/SulP transporter																cd07042	STAS_SulP_like_sulfate_transporter	1.73623E-12	T				PS50801	STAS domain profile.	13.31	T	IPR002645	STAS domain		PS01130	SLC26A transporters signature.	-	T	IPR018045	Sulphate anion transporter, conserved site	Reactome: R-HSA-427601
Afu1g05120	Classical secretion pathway: Cell membrane		PF07970.11, PF13850.5	Endoplasmic reticulum vesicle transporter, Endoplasmic Reticulum-Golgi Intermediate Compartment (ERGIC)	GO:0005783, GO:0003674	endoplasmic reticulum (CC), molecular_function (MF)
Afu1g05170	Classical secretion pathway: Cell membrane		PF07690.15	Major Facilitator Superfamily	GO:0016021, GO:0055085, GO:0003674	integral component of membrane (CC), transmembrane transport (BP), molecular_function (MF)																						cd06174	MFS	8.54587E-18	T	IPR020846	Major facilitator superfamily domain		PS50850	Major facilitator superfamily (MFS) profile.	12.696	T	IPR020846	Major facilitator superfamily domain									SSF103473
Afu1g05300	Classical secretion pathway: Cell membrane	GT90	PF05686.11	Glycosyl transferase family 90	GO:0003674	molecular_function (MF)
Afu1g05470	Classical secretion pathway: Cell membrane		PF02544.15	3-oxo-5-alpha-steroid 4-dehydrogenase	GO:0016021, GO:0005783	integral component of membrane (CC), endoplasmic reticulum (CC)																													PS50244	Steroid 5-alpha reductase C-terminal domain profile.	13.423	T	IPR001104	3-oxo-5-alpha-steroid 4-dehydrogenase, C-terminal
Afu1g05720	Classical secretion pathway: Cell membrane		PF01222.16, PF06966.11	Ergosterol biosynthesis ERG4/ERG24 family, Protein of unknown function (DUF1295)	GO:0005783, GO:0016020	endoplasmic reticulum (CC), membrane (CC)																																				PS01018,PS01017	Sterol reductase family signature 2.,Sterol reductase family signature 1.	-,-	T,T	IPR018083,IPR018083	Sterol reductase, conserved site,Sterol reductase, conserved site
Afu1g05960	Classical secretion pathway: Cell membrane		PF04389.16	Peptidase family M28	GO:0000329, GO:0006508, GO:0008233	fungal-type vacuole membrane (CC), proteolysis (BP), peptidase activity (MF)																						cd03875	M28_Fxna_like	1.9717E-117	T																		SSF53187,SSF53187
Afu1g06050	Classical secretion pathway: Cell membrane		PF00892.19, PF04142.14	EamA-like transporter family, Nucleotide-sugar transporter	GO:0016021	integral component of membrane (CC)																																											SSF103481
Afu1g06071	Classical secretion pathway: Cell membrane		PF04791.15	LMBR1-like membrane protein	GO:0005794, GO:0003674	Golgi apparatus (CC), molecular_function (MF)
Afu1g06200	Classical secretion pathway: Cell membrane		PF04080.12	Per1-like family	GO:0005794, GO:0000329, GO:0003674	Golgi apparatus (CC), fungal-type vacuole membrane (CC), molecular_function (MF)
Afu1g06320	Classical secretion pathway: Cell membrane		PF03798.15	TLC domain	GO:0016021, GO:0005783, GO:0003674	integral component of membrane (CC), endoplasmic reticulum (CC), molecular_function (MF)																													PS50922	TLC domain profile.	27.866	T	IPR006634	TRAM/LAG1/CLN8 homology domain
Afu1g06440	Classical secretion pathway: Cell membrane		PF07690.15, PF00083.23, PF06609.12	Major Facilitator Superfamily, Sugar (and other) transporter, Fungal trichothecene efflux pump (TRI12)	GO:0016021, GO:0055085, GO:0003674	integral component of membrane (CC), transmembrane transport (BP), molecular_function (MF)																						cd06174	MFS	1.62907E-34	T	IPR020846	Major facilitator superfamily domain		PS50850	Major facilitator superfamily (MFS) profile.	18.8	T	IPR020846	Major facilitator superfamily domain		PS00216	Sugar transport proteins signature 1.	-	T	IPR005829	Sugar transporter, conserved site		SSF103473
Afu1g06500	Classical secretion pathway: Cell membrane		PF07264.10	Etoposide-induced protein 2.4 (EI24)	GO:0003674	molecular_function (MF)
Afu1g06550	Classical secretion pathway: Cell membrane		PF07690.15	Major Facilitator Superfamily	GO:0016021, GO:0055085, GO:0003674	integral component of membrane (CC), transmembrane transport (BP), molecular_function (MF)																						cd06174	MFS	5.14046E-21	T	IPR020846	Major facilitator superfamily domain		PS50850	Major facilitator superfamily (MFS) profile.	8.528	T	IPR020846	Major facilitator superfamily domain									SSF103473
Afu1g06840	Classical secretion pathway: Cell membrane		PF04193.13	PQ loop repeat	GO:0003674, GO:0071627	molecular_function (MF), integral component of fungal-type vacuolar membrane (CC)
Afu1g06930	Classical secretion pathway: Cell membrane		PF13418.5	Galactose oxidase, central domain	GO:0003674	molecular_function (MF)																																											SSF50965,SSF50965
Afu1g07010	Classical secretion pathway: Cell membrane		PF01148.19	Cytidylyltransferase family	GO:0005783, GO:0016020	endoplasmic reticulum (CC), membrane (CC)																																				PS01315	Phosphatidate cytidylyltransferase signature.	-	T	IPR000374	Phosphatidate cytidylyltransferase	KEGG: 00564+2.7.7.41|KEGG: 04070+2.7.7.41|MetaCyc: PWY-5667|MetaCyc: PWY-5981|MetaCyc: PWY-7817
Afu1g07140	Classical secretion pathway: Cell membrane		PF01222.16	Ergosterol biosynthesis ERG4/ERG24 family	GO:0005783, GO:0016020	endoplasmic reticulum (CC), membrane (CC)																																				PS01018,PS01017	Sterol reductase family signature 2.,Sterol reductase family signature 1.	-,-	T,T	IPR018083,IPR018083	Sterol reductase, conserved site,Sterol reductase, conserved site
Afu1g07170	Classical secretion pathway: Cell membrane		PF00999.20	Sodium/hydrogen exchanger family	GO:0016021, GO:0055085, GO:0006812, GO:0005886	integral component of membrane (CC), transmembrane transport (BP), cation transport (BP), plasma membrane (CC)
Afu1g07300	Classical secretion pathway: Cell membrane		PF07690.15, PF00083.23	Major Facilitator Superfamily, Sugar (and other) transporter	GO:0016021, GO:0055085, GO:0003674	integral component of membrane (CC), transmembrane transport (BP), molecular_function (MF)																						cd06174	MFS	3.52144E-18	T	IPR020846	Major facilitator superfamily domain		PS50850	Major facilitator superfamily (MFS) profile.	18.141	T	IPR020846	Major facilitator superfamily domain		PS00216	Sugar transport proteins signature 1.	-	T	IPR005829	Sugar transporter, conserved site		SSF103473,SSF103473
Afu1g07340	Classical secretion pathway: Cell membrane		PF00067.21	Cytochrome P450																																													SSF48264
Afu1g07670	Classical secretion pathway: Cell membrane		PF04515.11	Plasma-membrane choline transporter	GO:0005783, GO:0003674	endoplasmic reticulum (CC), molecular_function (MF)
Afu1g07690	Classical secretion pathway: Cell membrane	GT39	PF02366.17, PF16192.4, PF02815.18	Dolichyl-phosphate-mannose-protein mannosyltransferase, C-terminal four TMM region of protein-O-mannosyltransferase, MIR domain	GO:0005886, GO:0031505	plasma membrane (CC), fungal-type cell wall organization (BP)																													PS50919,PS50919,PS50919	MIR domain profile.,MIR domain profile.,MIR domain profile.	14.256,12.151,11.441	T,T,T	IPR016093,IPR016093,IPR016093	MIR motif,MIR motif,MIR motif									SSF82109
Afu1g07700	Classical secretion pathway: Cell membrane		PF00083.23, PF07690.15, PF13347.5	Sugar (and other) transporter, Major Facilitator Superfamily, MFS/sugar transport protein	GO:0016021, GO:0055085, GO:0022891	integral component of membrane (CC), transmembrane transport (BP), substrate-specific transmembrane transporter activity (MF)	TIGR00879	SP: MFS transporter, sugar porter (SP) family	8.3E-100	T	IPR003663	Sugar/inositol transporter																cd06174	MFS	5.86856E-35	T	IPR020846	Major facilitator superfamily domain		PS50850	Major facilitator superfamily (MFS) profile.	43.641	T	IPR020846	Major facilitator superfamily domain		PS00217	Sugar transport proteins signature 2.	-	T	IPR005829	Sugar transporter, conserved site		SSF103473,SSF103473
Afu1g07740	Classical secretion pathway: Cell membrane		PF03381.14	LEM3 (ligand-effect modulator 3) family / CDC50 family	GO:0005783, GO:0004012, GO:0045332	endoplasmic reticulum (CC), phospholipid-translocating ATPase activity (MF), phospholipid translocation (BP)
Afu1g08890	Classical secretion pathway: Cell membrane				GO:0003674	molecular_function (MF)
Afu1g08940	Classical secretion pathway: Cell membrane		PF00450.21	Serine carboxypeptidase	GO:0006508, GO:0000324, GO:0004185	proteolysis (BP), fungal-type vacuole (CC), serine-type carboxypeptidase activity (MF)																																				PS00131	Serine carboxypeptidases, serine active site.	-	T	IPR018202	Serine carboxypeptidase, serine active site		SSF53474
Afu1g08970	Classical secretion pathway: Cell membrane		PF08426.9	ICE2	GO:0003674, GO:0006882	molecular_function (MF), cellular zinc ion homeostasis (BP)
Afu1g09040	Classical secretion pathway: Cell membrane		PF02194.14, PF08628.11, PF00787.23, PF00615.18	PXA domain, Sorting nexin C terminal, PX domain, Regulator of G protein signaling domain																								cd06876	PX_MDM1p	3.31033E-59	T				PS50195,PS51207,PS50132	PX domain profile.,PXA domain profile.,RGS domain profile.	18.329,78.859,14.869	T,T,T	IPR001683,IPR003114,IPR016137	Phox homologous domain,Phox-associated domain,RGS domain									SSF64268,SSF48097
Afu1g09050	Classical secretion pathway: Cell membrane		PF04191.12	Phospholipid methyltransferase	GO:0005783	endoplasmic reticulum (CC)																													PS51599	Phospholipid methyltransferases (EC 2.1.1.17 and EC=2.1.1.71) family profile.	65.743	T	IPR024960	Phosphatidyl-N-methylethanolamine/N-methyltransferase	Reactome: R-HSA-1483191
Afu1g09110	Classical secretion pathway: Cell membrane		PF11815.7, PF01734.21	Domain of unknown function (DUF3336), Patatin-like phospholipase	GO:0004806	triglyceride lipase activity (MF)																						cd07229	Pat_TGL3_like	0.0	T				PS51635	Patatin-like phospholipase (PNPLA) domain profile.	24.737	T	IPR002641	Patatin-like phospholipase domain									SSF52151,SSF52151
Afu1g09310	Classical secretion pathway: Cell membrane		PF00892.19	EamA-like transporter family	GO:0016020, GO:0003674	membrane (CC), molecular_function (MF)																																											SSF103481,SSF103481
Afu1g09360	Classical secretion pathway: Cell membrane		PF06842.11	Protein of unknown function (DUF1242)	GO:0003674	molecular_function (MF)
Afu1g09540	Classical secretion pathway: Cell membrane		PF02656.14	Domain of unknown function (DUF202)	GO:0005783, GO:0000329	endoplasmic reticulum (CC), fungal-type vacuole membrane (CC)
Afu1g09580	Classical secretion pathway: Cell membrane		PF06687.11	SUR7/PalI family	GO:0003674	molecular_function (MF)
Afu1g09590	Classical secretion pathway: Cell membrane				GO:0006629	lipid metabolic process (BP)																						cd08588	PI-PLCc_At5g67130_like	4.0656E-92	T																		SSF51695
Afu1g09680	Classical secretion pathway: Cell membrane		PF04178.11	Got1/Sft2-like family	GO:0016021, GO:0000329, GO:0003674	integral component of membrane (CC), fungal-type vacuole membrane (CC), molecular_function (MF)
Afu1g09730	Classical secretion pathway: Cell membrane		PF01569.20	PAP2 superfamily	GO:0016020	membrane (CC)																						cd03390	PAP2_containing_1_like	2.09105E-64	T																		SSF48317
Afu1g09910	Classical secretion pathway: Cell membrane		PF00083.23, PF07690.15	Sugar (and other) transporter, Major Facilitator Superfamily	GO:0016021, GO:0055085, GO:0022891	integral component of membrane (CC), transmembrane transport (BP), substrate-specific transmembrane transporter activity (MF)	TIGR00879	SP: MFS transporter, sugar porter (SP) family	7.2E-96	T	IPR003663	Sugar/inositol transporter																cd06174	MFS	9.99525E-26	T	IPR020846	Major facilitator superfamily domain		PS50850	Major facilitator superfamily (MFS) profile.	38.664	T	IPR020846	Major facilitator superfamily domain		PS00217	Sugar transport proteins signature 2.	-	T	IPR005829	Sugar transporter, conserved site		SSF103473
Afu1g09980	Classical secretion pathway: Cell membrane		PF00153.26	Mitochondrial carrier protein	GO:0003674	molecular_function (MF)																													PS50920,PS50920,PS50920	Solute carrier (Solcar) repeat profile.,Solute carrier (Solcar) repeat profile.,Solute carrier (Solcar) repeat profile.	17.944,9.341,15.391	T,T,T	IPR018108,IPR018108,IPR018108	Mitochondrial substrate/solute carrier,Mitochondrial substrate/solute carrier,Mitochondrial substrate/solute carrier									SSF103506
Afu1g10140	Classical secretion pathway: Cell membrane				GO:0003674	molecular_function (MF)
Afu1g10160	Classical secretion pathway: Cell membrane		PF01040.17	UbiA prenyltransferase family	GO:0016021	integral component of membrane (CC)																						cd13965	PT_UbiA_3	3.46645E-101	T
Afu1g10390	Classical secretion pathway: Cell membrane		PF00005.26, PF00664.22, PF13304.5, PF03193.15, PF13555.5, PF09818.8, PF01926.22, PF00004.28, PF00910.21	ABC transporter, ABC transporter transmembrane region, AAA domain, putative AbiEii toxin, Type IV TA system, RsgA GTPase, P-loop containing region of AAA domain, Predicted ATPase of the ABC class, 50S ribosome-binding GTPase, ATPase family associated with various cellular activities (AAA), RNA helicase	GO:0016021, GO:0055085, GO:0042626	integral component of membrane (CC), transmembrane transport (BP), ATPase activity, coupled to transmembrane movement of substances (MF)																						cd03250,cd03244	ABCC_MRP_domain1,ABCC_MRP_domain2	2.58822E-84,8.07768E-104	T,T				PS50929,PS50929,PS50893,PS50893	ABC transporter integral membrane type-1 fused domain profile.,ABC transporter integral membrane type-1 fused domain profile.,ATP-binding cassette, ABC transporter-type domain profile.,ATP-binding cassette, ABC transporter-type domain profile.	16.993,29.77,18.081,20.242	T,T,T,T	IPR011527,IPR011527,IPR003439,IPR003439	ABC transporter type 1, transmembrane domain,ABC transporter type 1, transmembrane domain,ABC transporter-like,ABC transporter-like		PS00211,PS00211	ABC transporters family signature.,ABC transporters family signature.	-,-	T,T	IPR017871,IPR017871	ABC transporter, conserved site,ABC transporter, conserved site		SSF52540,SSF90123,SSF52540,SSF90123
Afu1g10770	Classical secretion pathway: Cell membrane		PF01490.17	Transmembrane amino acid transporter protein	GO:0003674	molecular_function (MF)
Afu1g10880	Classical secretion pathway: Cell membrane		PF00689.20, PF00122.19, PF13246.5, PF00702.25, PF00690.25	Cation transporting ATPase, C-terminus, E1-E2 ATPase, Cation transport ATPase (P-type), haloacid dehalogenase-like hydrolase, Cation transporter/ATPase, N-terminus	GO:0016021, GO:0000329, GO:0006754, GO:0046872, GO:0070588, GO:0006816, GO:0006874	integral component of membrane (CC), fungal-type vacuole membrane (CC), ATP biosynthetic process (BP), metal ion binding (MF), calcium ion transmembrane transport (BP), calcium ion transport (BP), cellular calcium ion homeostasis (BP)	TIGR01494,TIGR01494,TIGR01517	ATPase_P-type: HAD ATPase, P-type, family IC,ATPase_P-type: HAD ATPase, P-type, family IC,ATPase-IIB_Ca: calcium-translocating P-type ATPase, PMCA-type	5.5E-22,4.5E-31,2.8E-187	T,T,T	IPR001757,IPR001757,IPR006408	P-type ATPase,P-type ATPase,P-type ATPase, subfamily IIB	Reactome: R-HSA-936837,Reactome: R-HSA-936837,Reactome: R-HSA-418359|Reactome: R-HSA-5578775|Reactome: R-HSA-936837															cd02081	P-type_ATPase_Ca_PMCA-like	0.0	T											PS00154	E1-E2 ATPases phosphorylation site.	-	T	IPR018303	P-type ATPase, phosphorylation site	Reactome: R-HSA-936837	SSF81665,SSF81665,SSF81665,SSF56784,SSF56784,SSF81660,SSF81653
Afu1g10890	Classical secretion pathway: Cell membrane		PF02133.14	Permease for cytosine/purines, uracil, thiamine, allantoin	GO:0016020, GO:0015205	membrane (CC), nucleobase transmembrane transporter activity (MF)
Afu1g10930	Classical secretion pathway: Cell membrane		PF00909.20	Ammonium Transporter Family	GO:0016020, GO:0005794	membrane (CC), Golgi apparatus (CC)	TIGR00836	amt: ammonium transporter	1.9E-131	T	IPR001905	Ammonium transporter																														PS01219	Ammonium transporters signature.	-	T	IPR018047	Ammonium transporter, conserved site		SSF111352
Afu1g11000	Classical secretion pathway: Cell membrane		PF04082.17, PF00172.17	Fungal specific transcription factor domain, Fungal Zn(2)-Cys(6) binuclear cluster domain																								cd12148,cd00067	fungal_TF_MHR,GAL4	6.56757E-62,3.87224E-11	T,T	IPR001138	Zn(2)-C6 fungal-type DNA-binding domain		PS50048	Zn(2)-C6 fungal-type DNA-binding domain profile.	9.743	T	IPR001138	Zn(2)-C6 fungal-type DNA-binding domain		PS00463	Zn(2)-C6 fungal-type DNA-binding domain signature.	-	T	IPR001138	Zn(2)-C6 fungal-type DNA-binding domain		SSF57701
Afu1g11050	Classical secretion pathway: Cell membrane		PF00083.23, PF07690.15, PF13347.5	Sugar (and other) transporter, Major Facilitator Superfamily, MFS/sugar transport protein	GO:0016021, GO:0055085, GO:0022891	integral component of membrane (CC), transmembrane transport (BP), substrate-specific transmembrane transporter activity (MF)	TIGR00879	SP: MFS transporter, sugar porter (SP) family	1.7E-83	T	IPR003663	Sugar/inositol transporter																cd06174	MFS	1.22911E-20	T	IPR020846	Major facilitator superfamily domain		PS51257,PS50850	Prokaryotic membrane lipoprotein lipid attachment site profile.,Major facilitator superfamily (MFS) profile.	6.0,29.732	T,T	IPR020846	Major facilitator superfamily domain		PS00216	Sugar transport proteins signature 1.	-	T	IPR005829	Sugar transporter, conserved site		SSF103473,SSF103473
Afu1g11110	Classical secretion pathway: Cell membrane		PF00520.30	Ion transport protein	GO:0005783, GO:0031505, GO:0070588, GO:0006816	endoplasmic reticulum (CC), fungal-type cell wall organization (BP), calcium ion transmembrane transport (BP), calcium ion transport (BP)																													PS50222	EF-hand calcium-binding domain profile.	12.087	T	IPR002048	EF-hand domain									SSF81324,SSF81324,SSF47473,SSF81324,SSF81324,SSF81324,SSF81324,SSF81324
Afu1g11140	Classical secretion pathway: Cell membrane		PF04116.12	Fatty acid hydroxylase superfamily
Afu1g11230	Classical secretion pathway: Cell membrane		PF00368.17, PF13323.5, PF12349.7	Hydroxymethylglutaryl-coenzyme A reductase, N-terminal domain with HPIH motif, Sterol-sensing domain of SREBP cleavage-activation	GO:0016021	integral component of membrane (CC)	TIGR00533	HMG_CoA_R_NADP: hydroxymethylglutaryl-CoA reductase (NADPH)	3.6E-167	T	IPR004554	Hydroxymethylglutaryl-CoA reductase, eukaryotic/archaeal type	KEGG: 00900+1.1.1.34|MetaCyc: PWY-6174|MetaCyc: PWY-7391|MetaCyc: PWY-7524|MetaCyc: PWY-922|Reactome: R-HSA-191273|Reactome: R-HSA-1989781|Reactome: R-HSA-2426168															cd00643	HMG-CoA_reductase_classI	0.0	T	IPR004554	Hydroxymethylglutaryl-CoA reductase, eukaryotic/archaeal type	KEGG: 00900+1.1.1.34|MetaCyc: PWY-6174|MetaCyc: PWY-7391|MetaCyc: PWY-7524|MetaCyc: PWY-922|Reactome: R-HSA-191273|Reactome: R-HSA-1989781|Reactome: R-HSA-2426168	PS50065,PS50156	Hydroxymethylglutaryl-coenzyme A reductases family profile.,Sterol-sensing domain (SSD) profile.	115.616,26.514	T,T	IPR002202,IPR000731	Hydroxymethylglutaryl-CoA reductase, class I/II,Sterol-sensing domain	KEGG: 00900+1.1.1.34|MetaCyc: PWY-6174|MetaCyc: PWY-7391|MetaCyc: PWY-7524|MetaCyc: PWY-922|Reactome: R-HSA-191273|Reactome: R-HSA-1989781|Reactome: R-HSA-2426168	PS00318,PS00066	Hydroxymethylglutaryl-coenzyme A reductases signature 2.,Hydroxymethylglutaryl-coenzyme A reductases signature 1.	-,-	T,T	IPR023076,IPR023076	Hydroxymethylglutaryl-CoA reductase, class I/II, conserved site,Hydroxymethylglutaryl-CoA reductase, class I/II, conserved site	KEGG: 00900+1.1.1.34|MetaCyc: PWY-6174|MetaCyc: PWY-7391|MetaCyc: PWY-7524|MetaCyc: PWY-922|Reactome: R-HSA-191273|Reactome: R-HSA-1989781|Reactome: R-HSA-2426168,KEGG: 00900+1.1.1.34|MetaCyc: PWY-6174|MetaCyc: PWY-7391|MetaCyc: PWY-7524|MetaCyc: PWY-922|Reactome: R-HSA-191273|Reactome: R-HSA-1989781|Reactome: R-HSA-2426168	SSF56542,SSF56542,SSF55035
Afu1g11350	Classical secretion pathway: Cell membrane		PF07690.15	Major Facilitator Superfamily	GO:0016021, GO:0055085, GO:0003674	integral component of membrane (CC), transmembrane transport (BP), molecular_function (MF)																						cd06174	MFS	4.67485E-12	T	IPR020846	Major facilitator superfamily domain		PS50850	Major facilitator superfamily (MFS) profile.	21.352	T	IPR020846	Major facilitator superfamily domain									SSF103473,SSF103473
Afu1g11380	Classical secretion pathway: Cell membrane				GO:0003674	molecular_function (MF)
Afu1g11390	Classical secretion pathway: Cell membrane		PF00067.21	Cytochrome P450																																													SSF48264
Afu1g11580	Classical secretion pathway: Cell membrane		PF00083.23, PF07690.15	Sugar (and other) transporter, Major Facilitator Superfamily	GO:0016021, GO:0055085, GO:0022891	integral component of membrane (CC), transmembrane transport (BP), substrate-specific transmembrane transporter activity (MF)	TIGR00879	SP: MFS transporter, sugar porter (SP) family	4.1E-125	T	IPR003663	Sugar/inositol transporter																cd06174	MFS	6.89558E-23	T	IPR020846	Major facilitator superfamily domain		PS50850	Major facilitator superfamily (MFS) profile.	44.556	T	IPR020846	Major facilitator superfamily domain		PS00216,PS00217	Sugar transport proteins signature 1.,Sugar transport proteins signature 2.	-,-	T,T	IPR005829,IPR005829	Sugar transporter, conserved site,Sugar transporter, conserved site		SSF103473
Afu1g11660	Classical secretion pathway: Cell membrane		PF11885.7	Protein of unknown function (DUF3405)	GO:0003674	molecular_function (MF)
Afu1g11830	Classical secretion pathway: Cell membrane		PF00083.23, PF07690.15	Sugar (and other) transporter, Major Facilitator Superfamily	GO:0016021, GO:0055085, GO:0022891	integral component of membrane (CC), transmembrane transport (BP), substrate-specific transmembrane transporter activity (MF)	TIGR00879	SP: MFS transporter, sugar porter (SP) family	6.0E-87	T	IPR003663	Sugar/inositol transporter																cd06174	MFS	4.4353E-26	T	IPR020846	Major facilitator superfamily domain		PS50850,PS51257	Major facilitator superfamily (MFS) profile.,Prokaryotic membrane lipoprotein lipid attachment site profile.	37.197,5.0	T,T	IPR020846	Major facilitator superfamily domain		PS00216,PS00217,PS00216	Sugar transport proteins signature 1.,Sugar transport proteins signature 2.,Sugar transport proteins signature 1.	-,-,-	T,T,T	IPR005829,IPR005829,IPR005829	Sugar transporter, conserved site,Sugar transporter, conserved site,Sugar transporter, conserved site		SSF103473
Afu1g11900	Classical secretion pathway: Cell membrane		PF04193.13	PQ loop repeat	GO:0003674	molecular_function (MF)
Afu1g11990	Classical secretion pathway: Cell membrane				GO:0003674	molecular_function (MF)
Afu1g12040	Classical secretion pathway: Cell membrane		PF12271.7	Chitin synthase III catalytic subunit	GO:0005789	endoplasmic reticulum membrane (CC)
Afu1g12080	Classical secretion pathway: Cell membrane		PF12678.6, PF13639.5, PF00097.24, PF13923.5, PF14634.5	RING-H2 zinc finger domain, Ring finger domain, Zinc finger, C3HC4 type (RING finger), Zinc finger, C3HC4 type (RING finger), zinc-RING finger domain	GO:0005783, GO:0005794	endoplasmic reticulum (CC), Golgi apparatus (CC)																						cd16448	RING-H2	5.23551E-11	T				PS50089	Zinc finger RING-type profile.	12.091	T	IPR001841	Zinc finger, RING-type									SSF57850
Afu1g12090	Classical secretion pathway: Cell membrane		PF01545.20	Cation efflux family	GO:0016021, GO:0055085, GO:0006882	integral component of membrane (CC), transmembrane transport (BP), cellular zinc ion homeostasis (BP)																																											SSF161111
Afu1g12240	Classical secretion pathway: Cell membrane		PF00854.20	POT family	GO:0016020, GO:0006810, GO:0005215	membrane (CC), transport (BP), transporter activity (MF)																						cd06174	MFS	3.03529E-6	T	IPR020846	Major facilitator superfamily domain									PS01023	PTR2 family proton/oligopeptide symporters signature 2.	-	T	IPR018456	PTR2 family proton/oligopeptide symporter, conserved site	Reactome: R-HSA-427975	SSF103473,SSF103473
Afu1g12600	Classical secretion pathway: Cell membrane	GT2	PF03142.14, PF13632.5, PF13641.5	Chitin synthase, Glycosyl transferase family group 2, Glycosyltransferase like family 2																																													SSF53448
Afu1g12620	Classical secretion pathway: Cell membrane		PF07690.15	Major Facilitator Superfamily	GO:0016021, GO:0055085, GO:0003674	integral component of membrane (CC), transmembrane transport (BP), molecular_function (MF)																						cd06174	MFS	1.43847E-22	T	IPR020846	Major facilitator superfamily domain		PS50850	Major facilitator superfamily (MFS) profile.	29.455	T	IPR020846	Major facilitator superfamily domain									SSF103473,SSF103473,SSF103473
Afu1g12690	Classical secretion pathway: Cell membrane		PF00664.22, PF00005.26, PF02463.18, PF13555.5, PF13191.5, PF09818.8, PF13401.5, PF01935.16	ABC transporter transmembrane region, ABC transporter, RecF/RecN/SMC N terminal domain, P-loop containing region of AAA domain, AAA ATPase domain, Predicted ATPase of the ABC class, AAA domain, Domain of unknown function DUF87	GO:0016021, GO:0055085, GO:0042626	integral component of membrane (CC), transmembrane transport (BP), ATPase activity, coupled to transmembrane movement of substances (MF)																													PS50893,PS50929,PS50929,PS50893	ATP-binding cassette, ABC transporter-type domain profile.,ABC transporter integral membrane type-1 fused domain profile.,ABC transporter integral membrane type-1 fused domain profile.,ATP-binding cassette, ABC transporter-type domain profile.	25.65,41.019,37.421,24.623	T,T,T,T	IPR003439,IPR011527,IPR011527,IPR003439	ABC transporter-like,ABC transporter type 1, transmembrane domain,ABC transporter type 1, transmembrane domain,ABC transporter-like		PS00211,PS00211	ABC transporters family signature.,ABC transporters family signature.	-,-	T,T	IPR017871,IPR017871	ABC transporter, conserved site,ABC transporter, conserved site		SSF90123,SSF52540,SSF90123,SSF52540
Afu1g12700	Classical secretion pathway: Cell membrane		PF12348.7, PF12717.6, PF02985.21	CLASP N terminal, non-SMC mitotic condensation complex subunit 1, HEAT repeat	GO:0003674	molecular_function (MF)																													PS51257	Prokaryotic membrane lipoprotein lipid attachment site profile.	5.0	T											SSF48371,SSF48371,SSF48371
Afu1g12850	Classical secretion pathway: Cell membrane		PF07690.15	Major Facilitator Superfamily	GO:0016021, GO:0055085	integral component of membrane (CC), transmembrane transport (BP)	TIGR00886	2A0108: nitrite transporter	1.8E-122	T	IPR004737	Nitrate transporter																cd06174	MFS	7.83547E-16	T	IPR020846	Major facilitator superfamily domain		PS50850	Major facilitator superfamily (MFS) profile.	12.398	T	IPR020846	Major facilitator superfamily domain									SSF103473,SSF103473
Afu1g12870	Classical secretion pathway: Cell membrane				GO:0003674	molecular_function (MF)
Afu1g12980	Classical secretion pathway: Cell membrane				GO:0003674	molecular_function (MF)
Afu1g13340	Classical secretion pathway: Cell membrane		PF00892.19, PF16965.4	EamA-like transporter family, Ceramide synthase regulator	GO:0016020, GO:0003674	membrane (CC), molecular_function (MF)																																											SSF103481,SSF103481
Afu1g13350	Classical secretion pathway: Cell membrane		PF07690.15	Major Facilitator Superfamily	GO:0003674	molecular_function (MF)																						cd06174	MFS	1.78313E-12	T	IPR020846	Major facilitator superfamily domain																SSF103473
Afu1g13360	Classical secretion pathway: Cell membrane		PF03595.16	Voltage-dependent anion channel	GO:0016021, GO:0055085, GO:0003674	integral component of membrane (CC), transmembrane transport (BP), molecular_function (MF)																						cd09318	TDT_SSU1	2.07053E-134	T
Afu1g13430	Classical secretion pathway: Cell membrane		PF02656.14	Domain of unknown function (DUF202)	GO:0003674	molecular_function (MF)
Afu1g13610	Classical secretion pathway: Cell membrane		PF14604.5, PF00018.27, PF07653.16	Variant SH3 domain, SH3 domain, Variant SH3 domain	GO:0003674	molecular_function (MF)																						cd12841	TM_EphA1	2.42668E-4	T				PS50002	Src homology 3 (SH3) domain profile.	10.174	T	IPR001452	SH3 domain									SSF50044
Afu1g13620	Classical secretion pathway: Cell membrane		PF03169.14	OPT oligopeptide transporter protein	GO:0055085, GO:0000329, GO:0003674	transmembrane transport (BP), fungal-type vacuole membrane (CC), molecular_function (MF)	TIGR00728	OPT_sfam: oligopeptide transporter, OPT superfamily	1.3E-88	T	IPR004813	Oligopeptide transporter, OPT superfamily
Afu1g13800	Classical secretion pathway: Cell membrane		PF07690.15, PF00083.23	Major Facilitator Superfamily, Sugar (and other) transporter	GO:0016021, GO:0055085, GO:0003674	integral component of membrane (CC), transmembrane transport (BP), molecular_function (MF)																						cd06174	MFS	8.39811E-36	T	IPR020846	Major facilitator superfamily domain		PS50850	Major facilitator superfamily (MFS) profile.	21.99	T	IPR020846	Major facilitator superfamily domain									SSF103473
Afu1g13870	Classical secretion pathway: Cell membrane	GT22	PF03901.16	Alg9-like mannosyltransferase family	GO:0005783, GO:0006506	endoplasmic reticulum (CC), GPI anchor biosynthetic process (BP)
Afu1g13970	Classical secretion pathway: Cell membrane		PF07690.15	Major Facilitator Superfamily	GO:0016021, GO:0055085, GO:0003674	integral component of membrane (CC), transmembrane transport (BP), molecular_function (MF)																						cd06174	MFS	1.03894E-9	T	IPR020846	Major facilitator superfamily domain		PS50850	Major facilitator superfamily (MFS) profile.	10.591	T	IPR020846	Major facilitator superfamily domain									SSF103473,SSF103473
Afu1g13980	Classical secretion pathway: Cell membrane		PF14269.5, PF05935.10	Arylsulfotransferase (ASST), Arylsulfotransferase (ASST)	GO:0003674	molecular_function (MF)
Afu1g14000	Classical secretion pathway: Cell membrane				GO:0003674	molecular_function (MF)
Afu1g14080	Classical secretion pathway: Cell membrane				GO:0003674	molecular_function (MF)
Afu1g14140	Classical secretion pathway: Cell membrane	GT76	PF04188.12	Mannosyltransferase (PIG-V)	GO:0016021, GO:0006506, GO:0005789	integral component of membrane (CC), GPI anchor biosynthetic process (BP), endoplasmic reticulum membrane (CC)
Afu1g14250	Classical secretion pathway: Cell membrane		PF07885.15	Ion channel	GO:0005886, GO:0071805, GO:0005267	plasma membrane (CC), potassium ion transmembrane transport (BP), potassium channel activity (MF)																																											SSF81324,SSF81324
Afu1g14310	Classical secretion pathway: Cell membrane																											cd00180	PKc	7.95605E-8	T																		SSF56112
Afu1g14330	Classical secretion pathway: Cell membrane		PF01061.23, PF00005.26, PF06422.11, PF14510.5	ABC-2 type transporter, ABC transporter, CDR ABC transporter, ABC-transporter extracellular N-terminal	GO:0016021, GO:0042626, GO:0005886	integral component of membrane (CC), ATPase activity, coupled to transmembrane movement of substances (MF), plasma membrane (CC)	TIGR00956	3a01205: pleiotropic drug resistance family protein	0.0	T	IPR005285	Pleiotropic drug resistance protein PDR/CDR																cd03232,cd03233	ABCG_PDR_domain2,ABCG_PDR_domain1	1.75023E-103,9.33218E-76	T,T	IPR034003,IPR034001	ATP-binding cassette transporter, PDR-like subfamily G, domain 2,ATP-binding cassette transporter, PDR-like subfamily G, domain 1		PS50893,PS50893	ATP-binding cassette, ABC transporter-type domain profile.,ATP-binding cassette, ABC transporter-type domain profile.	13.245,13.439	T,T	IPR003439,IPR003439	ABC transporter-like,ABC transporter-like		PS00211	ABC transporters family signature.	-	T	IPR017871	ABC transporter, conserved site		SSF52540,SSF52540
Afu1g14440	Classical secretion pathway: Cell membrane		PF01545.20, PF16916.4	Cation efflux family, Dimerisation domain of Zinc Transporter	GO:0016021, GO:0055085, GO:0006812, GO:0008324	integral component of membrane (CC), transmembrane transport (BP), cation transport (BP), cation transmembrane transporter activity (MF)	TIGR01297	CDF: cation diffusion facilitator family transporter	6.4E-26	T	IPR002524	Cation efflux protein																																					SSF160240,SSF161111
Afu1g14510	Classical secretion pathway: Cell membrane		PF12796.6, PF00023.29, PF13637.5, PF13857.5, PF13606.5, PF01544.17	Ankyrin repeats (3 copies), Ankyrin repeat, Ankyrin repeats (many copies), Ankyrin repeats (many copies), Ankyrin repeat, CorA-like Mg2+ transporter protein	GO:0055085, GO:0016020, GO:0046873, GO:0030001	transmembrane transport (BP), membrane (CC), metal ion transmembrane transporter activity (MF), metal ion transport (BP)																						cd00204	ANK	6.756E-43	T	IPR020683	Ankyrin repeat-containing domain		PS50088,PS50088,PS50088,PS50297,PS50088,PS50088,PS50088	Ankyrin repeat profile.,Ankyrin repeat profile.,Ankyrin repeat profile.,Ankyrin repeat region circular profile.,Ankyrin repeat profile.,Ankyrin repeat profile.,Ankyrin repeat profile.	9.484,11.541,10.553,65.099,12.476,14.506,12.957	T,T,T,T,T,T,T	IPR002110,IPR002110,IPR002110,IPR020683,IPR002110,IPR002110,IPR002110	Ankyrin repeat,Ankyrin repeat,Ankyrin repeat,Ankyrin repeat-containing domain,Ankyrin repeat,Ankyrin repeat,Ankyrin repeat									SSF48403,SSF144083
Afu1g14620	Classical secretion pathway: Cell membrane		PF00041.20	Fibronectin type III domain	GO:0003674	molecular_function (MF)																						cd00063	FN3	2.37875E-10	T	IPR003961	Fibronectin type III		PS50853	Fibronectin type-III domain profile.	12.773	T	IPR003961	Fibronectin type III									SSF49265
Afu1g14780	Classical secretion pathway: Cell membrane		PF05529.11	B-cell receptor-associated protein 31-like	GO:0016021, GO:0005783, GO:0005886, GO:0003674	integral component of membrane (CC), endoplasmic reticulum (CC), plasma membrane (CC), molecular_function (MF)
Afu1g14940	Classical secretion pathway: Cell membrane		PF00226.30, PF02889.15	DnaJ domain, Sec63 Brl domain	GO:0005783	endoplasmic reticulum (CC)																						cd06257	DnaJ	2.86259E-15	T	IPR001623	DnaJ domain		PS50076	dnaJ domain profile.	17.893	T	IPR001623	DnaJ domain									SSF81296,SSF81296,SSF46565,SSF158702
Afu1g15160	Classical secretion pathway: Cell membrane				GO:0003674	molecular_function (MF)
Afu1g15290	Classical secretion pathway: Cell membrane				GO:0003674	molecular_function (MF)
Afu1g15300	Classical secretion pathway: Cell membrane		PF13520.5, PF00324.20	Amino acid permease, Amino acid permease	GO:0016020, GO:0003333, GO:0015171	membrane (CC), amino acid transmembrane transport (BP), amino acid transmembrane transporter activity (MF)																																				PS00218	Amino acid permeases signature.	-	T	IPR004840	Amino acid permease, conserved site
Afu1g15440	Classical secretion pathway: Cell membrane	GH13, GT5	PF00128.23, PF08323.10	Alpha amylase, catalytic domain, Starch synthase catalytic domain	GO:0043169	cation binding (MF)																						cd11323	AmyAc_AGS	0.0	T																		SSF53756,SSF51445
Afu1g15520	Classical secretion pathway: Cell membrane		PF02626.14, PF02786.16, PF02785.18, PF02682.15, PF00364.21, PF07478.12	Carboxyltransferase domain, subdomain A and B, Carbamoyl-phosphate synthase L chain, ATP binding domain, Biotin carboxylase C-terminal domain, Carboxyltransferase domain, subdomain C and D, Biotin-requiring enzyme, D-ala D-ala ligase C-terminus																								cd06850	biotinyl_domain	2.59553E-19	T				PS50979,PS50968,PS50975	Biotin carboxylation domain profile.,Biotinyl/lipoyl domain profile.,ATP-grasp fold profile.	26.218,17.891,39.581	T,T,T	IPR011764,IPR000089,IPR011761	Biotin carboxylation domain,Biotin/lipoyl attachment,ATP-grasp fold	Reactome: R-HSA-196780|Reactome: R-HSA-3371599	PS00188,PS00866,PS00867	Biotin-requiring enzymes attachment site.,Carbamoyl-phosphate synthase subdomain signature 1.,Carbamoyl-phosphate synthase subdomain signature 2.	-,-,-	T,T,T	IPR001882,IPR005479,IPR005479	Biotin-binding site,Carbamoyl-phosphate synthetase large subunit-like, ATP-binding domain,Carbamoyl-phosphate synthetase large subunit-like, ATP-binding domain	Reactome: R-HSA-196780|Reactome: R-HSA-3371599	SSF50891,SSF51246,SSF160467,SSF56059,SSF50891,SSF51230
Afu1g15820	Classical secretion pathway: Cell membrane		PF00173.27, PF04116.12	Cytochrome b5-like Heme/Steroid binding domain, Fatty acid hydroxylase superfamily	GO:0005783, GO:0016020	endoplasmic reticulum (CC), membrane (CC)																													PS50255	Cytochrome b5 family, heme-binding domain profile.	22.925	T	IPR001199	Cytochrome b5-like heme/steroid binding domain		PS00191	Cytochrome b5 family, heme-binding domain signature.	-	T	IPR018506	Cytochrome b5, heme-binding site		SSF55856
Afu1g15880	Classical secretion pathway: Cell membrane		PF05653.13	Magnesium transporter NIPA	GO:0016020	membrane (CC)																																											SSF103481
Afu1g15940	Classical secretion pathway: Cell membrane		PF03547.17	Membrane transport protein	GO:0016021, GO:0055085, GO:0005783, GO:0003674	integral component of membrane (CC), transmembrane transport (BP), endoplasmic reticulum (CC), molecular_function (MF)
Afu1g16040	Classical secretion pathway: Cell membrane		PF01794.18, PF08022.11, PF08030.11	Ferric reductase like transmembrane component, FAD-binding domain, Ferric reductase NAD binding domain																								cd06186	NOX_Duox_like_FAD_NADP	2.00051E-41	T				PS51384	Ferredoxin reductase-type FAD binding domain profile.	10.287	T	IPR017927	Ferredoxin reductase-type FAD-binding domain									SSF63380
Afu1g16130	Classical secretion pathway: Cell membrane		PF00122.19, PF00702.25, PF00403.25, PF08282.11	E1-E2 ATPase, haloacid dehalogenase-like hydrolase, Heavy-metal-associated domain, haloacid dehalogenase-like hydrolase	GO:0016021, GO:0055085, GO:0005886, GO:0006754	integral component of membrane (CC), transmembrane transport (BP), plasma membrane (CC), ATP biosynthetic process (BP)	TIGR01525,TIGR01511,TIGR01494	ATPase-IB_hvy: heavy metal translocating P-type ATPase,ATPase-IB1_Cu: copper-translocating P-type ATPase,ATPase_P-type: HAD ATPase, P-type, family IC	5.6E-162,7.4E-159,8.2E-70	T,T,T	IPR027256,IPR001757	P-type ATPase, subfamily IB,P-type ATPase	Reactome: R-HSA-936837,Reactome: R-HSA-936837															cd02094,cd00371	P-type_ATPase_Cu-like,HMA	0.0,4.6908E-7	T,T	IPR006121	Heavy metal-associated domain, HMA		PS50846	Heavy-metal-associated domain profile.	13.544	T	IPR006121	Heavy metal-associated domain, HMA		PS00154	E1-E2 ATPases phosphorylation site.	-	T	IPR018303	P-type ATPase, phosphorylation site	Reactome: R-HSA-936837	SSF81665,SSF81665,SSF81665,SSF55008,SSF56784,SSF56784,SSF81653
Afu1g16190	Classical secretion pathway: Cell membrane	GH16	PF00722.20	Glycosyl hydrolases family 16	GO:0005975, GO:0004553, GO:0009277	carbohydrate metabolic process (BP), hydrolase activity, hydrolyzing O-glycosyl compounds (MF), fungal-type cell wall (CC)																						cd02183	GH16_fungal_CRH1_transglycosylase	3.0876E-123	T				PS51762	Glycosyl hydrolases family 16 (GH16) domain profile.	23.313	T	IPR000757	Glycoside hydrolase family 16									SSF49899
Afu1g16230	Classical secretion pathway: Cell membrane		PF00083.23, PF07690.15	Sugar (and other) transporter, Major Facilitator Superfamily	GO:0016021, GO:0055085, GO:0022891	integral component of membrane (CC), transmembrane transport (BP), substrate-specific transmembrane transporter activity (MF)	TIGR00879	SP: MFS transporter, sugar porter (SP) family	3.9E-86	T	IPR003663	Sugar/inositol transporter																cd06174	MFS	1.05577E-12	T	IPR020846	Major facilitator superfamily domain		PS51257,PS50850	Prokaryotic membrane lipoprotein lipid attachment site profile.,Major facilitator superfamily (MFS) profile.	5.0,26.116	T,T	IPR020846	Major facilitator superfamily domain									SSF103473
Afu1g16340	Classical secretion pathway: Cell membrane		PF02386.15	Cation transport protein	GO:0055085, GO:0006812, GO:0008324	transmembrane transport (BP), cation transport (BP), cation transmembrane transporter activity (MF)
Afu1g16390	Classical secretion pathway: Cell membrane		PF00083.23, PF07690.15, PF06609.12	Sugar (and other) transporter, Major Facilitator Superfamily, Fungal trichothecene efflux pump (TRI12)	GO:0016021, GO:0055085, GO:0022857	integral component of membrane (CC), transmembrane transport (BP), transmembrane transporter activity (MF)																						cd06174	MFS	8.26997E-21	T	IPR020846	Major facilitator superfamily domain		PS50850	Major facilitator superfamily (MFS) profile.	28.839	T	IPR020846	Major facilitator superfamily domain									SSF103473
Afu1g16640	Classical secretion pathway: Cell membrane				GO:0003674	molecular_function (MF)
Afu1g16690	Classical secretion pathway: Cell membrane		PF07690.15	Major Facilitator Superfamily	GO:0016021, GO:0055085, GO:0003674	integral component of membrane (CC), transmembrane transport (BP), molecular_function (MF)																						cd06174	MFS	1.87078E-24	T	IPR020846	Major facilitator superfamily domain		PS50850	Major facilitator superfamily (MFS) profile.	22.033	T	IPR020846	Major facilitator superfamily domain									SSF103473
Afu1g16850	Classical secretion pathway: Cell membrane		PF04116.12	Fatty acid hydroxylase superfamily	GO:0005789	endoplasmic reticulum membrane (CC)
Afu1g16870	Classical secretion pathway: Cell membrane				GO:0003674	molecular_function (MF)																																											SSF53474,SSF53474
Afu1g16880	Classical secretion pathway: Cell membrane		PF00005.26, PF00664.22	ABC transporter, ABC transporter transmembrane region	GO:0016021, GO:0000329	integral component of membrane (CC), fungal-type vacuole membrane (CC)																						cd03244,cd03250	ABCC_MRP_domain2,ABCC_MRP_domain1	1.55653E-115,1.20353E-92	T,T				PS50929,PS50893,PS50893,PS50929	ABC transporter integral membrane type-1 fused domain profile.,ATP-binding cassette, ABC transporter-type domain profile.,ATP-binding cassette, ABC transporter-type domain profile.,ABC transporter integral membrane type-1 fused domain profile.	24.46,16.58,18.494,20.286	T,T,T,T	IPR011527,IPR003439,IPR003439,IPR011527	ABC transporter type 1, transmembrane domain,ABC transporter-like,ABC transporter-like,ABC transporter type 1, transmembrane domain		PS00211,PS00211	ABC transporters family signature.,ABC transporters family signature.	-,-	T,T	IPR017871,IPR017871	ABC transporter, conserved site,ABC transporter, conserved site		SSF52540,SSF90123,SSF90123,SSF52540
Afu1g17160	Classical secretion pathway: Cell membrane		PF07690.15	Major Facilitator Superfamily	GO:0016021, GO:0055085, GO:0003674	integral component of membrane (CC), transmembrane transport (BP), molecular_function (MF)																						cd06174	MFS	5.36284E-22	T	IPR020846	Major facilitator superfamily domain																SSF103473
Afu1g17260	Classical secretion pathway: Cell membrane				GO:0003674	molecular_function (MF)
Afu1g17270	Classical secretion pathway: Cell membrane		PF01794.18, PF08030.11, PF08022.11, PF00175.20	Ferric reductase like transmembrane component, Ferric reductase NAD binding domain, FAD-binding domain, Oxidoreductase NAD-binding domain	GO:0005886, GO:0015891	plasma membrane (CC), siderophore transport (BP)								SFLDG01168,SFLDS00052	Ferric reductase subgroup (FRE),Ferric Reductase Domain	0.0,0.0	T,T											cd06186	NOX_Duox_like_FAD_NADP	3.45153E-43	T				PS51384	Ferredoxin reductase-type FAD binding domain profile.	10.323	T	IPR017927	Ferredoxin reductase-type FAD-binding domain									SSF52343
Afu1g17280	Classical secretion pathway: Cell membrane				GO:0003674	molecular_function (MF)
Afu1g17310	Classical secretion pathway: Cell membrane		PF00083.23, PF07690.15	Sugar (and other) transporter, Major Facilitator Superfamily	GO:0016021, GO:0055085, GO:0022857	integral component of membrane (CC), transmembrane transport (BP), transmembrane transporter activity (MF)	TIGR00879	SP: MFS transporter, sugar porter (SP) family	6.8E-75	T	IPR003663	Sugar/inositol transporter																cd06174	MFS	5.34151E-29	T	IPR020846	Major facilitator superfamily domain		PS50850	Major facilitator superfamily (MFS) profile.	31.327	T	IPR020846	Major facilitator superfamily domain		PS00216	Sugar transport proteins signature 1.	-	T	IPR005829	Sugar transporter, conserved site		SSF103473
Afu1g17440	Classical secretion pathway: Cell membrane		PF01061.23, PF00005.26, PF06422.11, PF14510.5	ABC-2 type transporter, ABC transporter, CDR ABC transporter, ABC-transporter extracellular N-terminal	GO:0016021, GO:0042626, GO:0006810	integral component of membrane (CC), ATPase activity, coupled to transmembrane movement of substances (MF), transport (BP)																						cd03233,cd03232	ABCG_PDR_domain1,ABCG_PDR_domain2	2.42922E-74,3.23421E-101	T,T	IPR034001,IPR034003	ATP-binding cassette transporter, PDR-like subfamily G, domain 1,ATP-binding cassette transporter, PDR-like subfamily G, domain 2		PS50893,PS50893	ATP-binding cassette, ABC transporter-type domain profile.,ATP-binding cassette, ABC transporter-type domain profile.	13.852,12.125	T,T	IPR003439,IPR003439	ABC transporter-like,ABC transporter-like									SSF52540,SSF52540
Afu1g17470	Classical secretion pathway: Cell membrane		PF07690.15	Major Facilitator Superfamily	GO:0016021, GO:0055085	integral component of membrane (CC), transmembrane transport (BP)	TIGR00886	2A0108: nitrite transporter	3.5E-117	T	IPR004737	Nitrate transporter																cd06174	MFS	1.79125E-17	T	IPR020846	Major facilitator superfamily domain		PS50850	Major facilitator superfamily (MFS) profile.	11.548	T	IPR020846	Major facilitator superfamily domain									SSF103473,SSF103473
Afu1g17480	Classical secretion pathway: Cell membrane		PF07690.15, PF05978.15	Major Facilitator Superfamily, Ion channel regulatory protein UNC-93	GO:0016021, GO:0055085, GO:0003674	integral component of membrane (CC), transmembrane transport (BP), molecular_function (MF)																						cd06174	MFS	8.13609E-9	T	IPR020846	Major facilitator superfamily domain																SSF103473
Afu1g17530	Classical secretion pathway: Cell membrane		PF07690.15	Major Facilitator Superfamily	GO:0016021, GO:0055085, GO:0003674	integral component of membrane (CC), transmembrane transport (BP), molecular_function (MF)																						cd06174	MFS	2.94178E-24	T	IPR020846	Major facilitator superfamily domain		PS50850	Major facilitator superfamily (MFS) profile.	10.995	T	IPR020846	Major facilitator superfamily domain									SSF103473
Afu1g17570	Classical secretion pathway: Cell membrane		PF00474.16	Sodium:solute symporter family	GO:0055085, GO:0016020, GO:0005215	transmembrane transport (BP), membrane (CC), transporter activity (MF)																						cd11476	SLC5sbd_DUR3	0.0	T				PS50283	Sodium:solute symporter family profile.	28.132	T	IPR001734	Sodium/solute symporter
Afu1g17680	Classical secretion pathway: Cell membrane		PF07690.15, PF00083.23, PF06609.12	Major Facilitator Superfamily, Sugar (and other) transporter, Fungal trichothecene efflux pump (TRI12)	GO:0016021, GO:0055085, GO:0003674	integral component of membrane (CC), transmembrane transport (BP), molecular_function (MF)																						cd06174	MFS	7.82963E-16	T	IPR020846	Major facilitator superfamily domain		PS50850	Major facilitator superfamily (MFS) profile.	17.588	T	IPR020846	Major facilitator superfamily domain									SSF103473,SSF103473
Afu2g00180	Classical secretion pathway: Cell membrane		PF01490.17	Transmembrane amino acid transporter protein	GO:0003674	molecular_function (MF)
Afu2g00320	Classical secretion pathway: Cell membrane		PF04116.12	Fatty acid hydroxylase superfamily
Afu2g00370	Classical secretion pathway: Cell membrane				GO:0003674	molecular_function (MF)
Afu2g00420	Classical secretion pathway: Cell membrane		PF04479.12	RTA1 like protein	GO:0016021, GO:0006950, GO:0003674	integral component of membrane (CC), response to stress (BP), molecular_function (MF)
Afu2g00530	Classical secretion pathway: Cell membrane		PF06912.10	Protein of unknown function (DUF1275)	GO:0003674	molecular_function (MF)
Afu2g00650	Classical secretion pathway: Cell membrane	GH43			GO:0003674	molecular_function (MF)																													PS51257	Prokaryotic membrane lipoprotein lipid attachment site profile.	5.0	T											SSF75005
Afu2g00660	Classical secretion pathway: Cell membrane		PF02518.25, PF00072.23, PF00512.24	Histidine kinase-, DNA gyrase B-, and HSP90-like ATPase, Response regulator receiver domain, His Kinase A (phospho-acceptor) domain	GO:0005887	integral component of plasma membrane (CC)																						cd00082,cd00156,cd00075	HisKA,REC,HATPase_c	2.62506E-8,2.69084E-28,3.59964E-26	T,T,T	IPR003661,IPR001789	Signal transduction histidine kinase, dimerisation/phosphoacceptor domain,Signal transduction response regulator, receiver domain		PS50109,PS50110	Histidine kinase domain profile.,Response regulatory domain profile.	38.709,39.35	T,T	IPR005467,IPR001789	Histidine kinase domain,Signal transduction response regulator, receiver domain	Reactome: R-HSA-204174|Reactome: R-HSA-5362517								SSF52172,SSF55874,SSF55874,SSF47384
Afu2g00680	Classical secretion pathway: Cell membrane	GH76	PF03663.13	Glycosyl hydrolase family 76																																													SSF48208,SSF48208
Afu2g00740	Classical secretion pathway: Cell membrane				GO:0003674	molecular_function (MF)
Afu2g00780	Classical secretion pathway: Cell membrane		PF07690.15, PF03137.19	Major Facilitator Superfamily, Organic Anion Transporter Polypeptide (OATP) family	GO:0016021, GO:0055085, GO:0003674	integral component of membrane (CC), transmembrane transport (BP), molecular_function (MF)																						cd06174	MFS	1.03244E-17	T	IPR020846	Major facilitator superfamily domain		PS50850	Major facilitator superfamily (MFS) profile.	18.119	T	IPR020846	Major facilitator superfamily domain									SSF103473,SSF103473
Afu2g00840	Classical secretion pathway: Cell membrane		PF07690.15	Major Facilitator Superfamily	GO:0016021, GO:0055085, GO:0005783, GO:0003674	integral component of membrane (CC), transmembrane transport (BP), endoplasmic reticulum (CC), molecular_function (MF)																						cd06174	MFS	8.71155E-27	T	IPR020846	Major facilitator superfamily domain		PS50850	Major facilitator superfamily (MFS) profile.	13.504	T	IPR020846	Major facilitator superfamily domain									SSF103473
Afu2g00900	Classical secretion pathway: Cell membrane				GO:0003674	molecular_function (MF)
Afu2g01160	Classical secretion pathway: Cell membrane		PF04116.12	Fatty acid hydroxylase superfamily
Afu2g01170	Classical secretion pathway: Cell membrane	GH72	PF03198.13, PF00150.17	Glucanosyltransferase, Cellulase (glycosyl hydrolase family 5)	GO:0005576, GO:0005783, GO:0043169, GO:0009277, GO:0005886, GO:0031505, GO:0046658, GO:0009986, GO:0042124	extracellular region (CC), endoplasmic reticulum (CC), cation binding (MF), fungal-type cell wall (CC), plasma membrane (CC), fungal-type cell wall organization (BP), anchored component of plasma membrane (CC), cell surface (CC), 1,3-beta-glucanosyltransferase activity (MF)																																											SSF51445
Afu2g01320	Classical secretion pathway: Cell membrane		PF00122.19, PF00689.20, PF00702.25, PF00690.25, PF13246.5, PF08282.11	E1-E2 ATPase, Cation transporting ATPase, C-terminus, haloacid dehalogenase-like hydrolase, Cation transporter/ATPase, N-terminus, Cation transport ATPase (P-type), haloacid dehalogenase-like hydrolase	GO:0016021, GO:0006812, GO:0015662, GO:0006754, GO:0019829, GO:0046872	integral component of membrane (CC), cation transport (BP), ATPase activity, coupled to transmembrane movement of ions, phosphorylative mechanism (MF), ATP biosynthetic process (BP), cation-transporting ATPase activity (MF), metal ion binding (MF)	TIGR01523,TIGR01494,TIGR01494,TIGR01494	ATPase-IID_K-Na: potassium/sodium efflux P-type ATPase, fungal-type,ATPase_P-type: HAD ATPase, P-type, family IC,ATPase_P-type: HAD ATPase, P-type, family IC,ATPase_P-type: HAD ATPase, P-type, family IC	0.0,2.4E-31,2.7E-22,1.5E-18	T,T,T,T	IPR006414,IPR001757,IPR001757,IPR001757	P-type ATPase, subfamily IID,P-type ATPase,P-type ATPase,P-type ATPase	Reactome: R-HSA-936837,Reactome: R-HSA-936837,Reactome: R-HSA-936837																													PS00154	E1-E2 ATPases phosphorylation site.	-	T	IPR018303	P-type ATPase, phosphorylation site	Reactome: R-HSA-936837	SSF81665,SSF81665,SSF81665,SSF81660,SSF56784,SSF56784,SSF81653
Afu2g01370	Classical secretion pathway: Cell membrane		PF13520.5, PF00324.20	Amino acid permease, Amino acid permease	GO:0016020, GO:0003333, GO:0015171	membrane (CC), amino acid transmembrane transport (BP), amino acid transmembrane transporter activity (MF)																																				PS00218	Amino acid permeases signature.	-	T	IPR004840	Amino acid permease, conserved site
Afu2g01460	Classical secretion pathway: Cell membrane		PF02535.21	ZIP Zinc transporter	GO:0055085, GO:0005783, GO:0016020	transmembrane transport (BP), endoplasmic reticulum (CC), membrane (CC)
Afu2g01500	Classical secretion pathway: Cell membrane		PF00005.26, PF00664.22, PF02463.18, PF00437.19, PF02492.18	ABC transporter, ABC transporter transmembrane region, RecF/RecN/SMC N terminal domain, Type II/IV secretion system protein, CobW/HypB/UreG, nucleotide-binding domain	GO:0016021, GO:0055085, GO:0042626	integral component of membrane (CC), transmembrane transport (BP), ATPase activity, coupled to transmembrane movement of substances (MF)																						cd03244,cd03250	ABCC_MRP_domain2,ABCC_MRP_domain1	4.11346E-93,1.27104E-95	T,T				PS50929,PS50893,PS50893,PS50929	ABC transporter integral membrane type-1 fused domain profile.,ATP-binding cassette, ABC transporter-type domain profile.,ATP-binding cassette, ABC transporter-type domain profile.,ABC transporter integral membrane type-1 fused domain profile.	27.755,16.54,19.208,18.012	T,T,T,T	IPR011527,IPR003439,IPR003439,IPR011527	ABC transporter type 1, transmembrane domain,ABC transporter-like,ABC transporter-like,ABC transporter type 1, transmembrane domain		PS00211	ABC transporters family signature.	-	T	IPR017871	ABC transporter, conserved site		SSF52540,SSF90123,SSF90123,SSF52540,SSF90123,SSF90123
Afu2g01590	Classical secretion pathway: Cell membrane		PF01284.22	Membrane-associating domain	GO:0005783, GO:0005794, GO:0003674, GO:0045121, GO:0030428	endoplasmic reticulum (CC), Golgi apparatus (CC), molecular_function (MF), membrane raft (CC), cell septum (CC)
Afu2g01810	Classical secretion pathway: Cell membrane				GO:0003674	molecular_function (MF)
Afu2g01860	Classical secretion pathway: Cell membrane		PF10639.8	Putative transmembrane family 234	GO:0003674	molecular_function (MF)																																											SSF103481
Afu2g01870	Classical secretion pathway: Cell membrane	GT2	PF01644.16, PF08407.10, PF03142.14	Chitin synthase, Chitin synthase N-terminal, Chitin synthase	GO:0005783, GO:0004100, GO:0030428	endoplasmic reticulum (CC), chitin synthase activity (MF), cell septum (CC)																						cd04190	Chitin_synth_C	1.51071E-98	T
Afu2g01960	Classical secretion pathway: Cell membrane		PF01040.17	UbiA prenyltransferase family	GO:0016021	integral component of membrane (CC)																						cd13965	PT_UbiA_3	1.3342E-71	T
Afu2g02040	Classical secretion pathway: Cell membrane		PF07690.15	Major Facilitator Superfamily	GO:0016021, GO:0055085, GO:0003674	integral component of membrane (CC), transmembrane transport (BP), molecular_function (MF)																						cd06174	MFS	4.41016E-15	T	IPR020846	Major facilitator superfamily domain																SSF103473,SSF103473
Afu2g02110	Classical secretion pathway: Cell membrane		PF00083.23, PF07690.15	Sugar (and other) transporter, Major Facilitator Superfamily	GO:0016021, GO:0055085, GO:0022891	integral component of membrane (CC), transmembrane transport (BP), substrate-specific transmembrane transporter activity (MF)	TIGR00879	SP: MFS transporter, sugar porter (SP) family	4.7E-76	T	IPR003663	Sugar/inositol transporter																cd06174	MFS	5.43517E-22	T	IPR020846	Major facilitator superfamily domain		PS50850	Major facilitator superfamily (MFS) profile.	30.774	T	IPR020846	Major facilitator superfamily domain									SSF103473,SSF103473
Afu2g02240	Classical secretion pathway: Cell membrane		PF11712.7	Endoplasmic reticulum-based factor for assembly of V-ATPase	GO:0003674	molecular_function (MF)
Afu2g02310	Classical secretion pathway: Cell membrane		PF06687.11	SUR7/PalI family	GO:0000324, GO:0005887, GO:0031505, GO:0003674, GO:0045121	fungal-type vacuole (CC), integral component of plasma membrane (CC), fungal-type cell wall organization (BP), molecular_function (MF), membrane raft (CC)
Afu2g02470	Classical secretion pathway: Cell membrane		PF13639.5, PF02225.21, PF17123.4, PF13923.5, PF12678.6, PF00097.24, PF14634.5	Ring finger domain, PA domain, RING-like zinc finger, Zinc finger, C3HC4 type (RING finger), RING-H2 zinc finger domain, Zinc finger, C3HC4 type (RING finger), zinc-RING finger domain																								cd16454,cd04813	RING-H2_PA-TM-RING,PA_1	6.64088E-19,8.94996E-56	T,T				PS50089	Zinc finger RING-type profile.	13.404	T	IPR001841	Zinc finger, RING-type									SSF57850,SSF52025
Afu2g02640	Classical secretion pathway: Cell membrane				GO:0003674	molecular_function (MF)
Afu2g02650	Classical secretion pathway: Cell membrane				GO:0003674	molecular_function (MF)
Afu2g02670	Classical secretion pathway: Cell membrane		PF06966.11	Protein of unknown function (DUF1295)	GO:0005783, GO:0003674	endoplasmic reticulum (CC), molecular_function (MF)
Afu2g02720	Classical secretion pathway: Cell membrane				GO:0003674	molecular_function (MF)
Afu2g02980	Classical secretion pathway: Cell membrane		PF00810.17	ER lumen protein retaining receptor	GO:0016021	integral component of membrane (CC)
Afu2g03000	Classical secretion pathway: Cell membrane		PF02133.14	Permease for cytosine/purines, uracil, thiamine, allantoin	GO:0005886, GO:0015205	plasma membrane (CC), nucleobase transmembrane transporter activity (MF)
Afu2g03090	Classical secretion pathway: Cell membrane		PF00664.22, PF00005.26	ABC transporter transmembrane region, ABC transporter	GO:0071627	integral component of fungal-type vacuolar membrane (CC)																						cd03253	ABCC_ATM1_transporter	1.11392E-148	T				PS50893,PS50929	ATP-binding cassette, ABC transporter-type domain profile.,ABC transporter integral membrane type-1 fused domain profile.	23.149,32.13	T,T	IPR003439,IPR011527	ABC transporter-like,ABC transporter type 1, transmembrane domain		PS00211	ABC transporters family signature.	-	T	IPR017871	ABC transporter, conserved site		SSF52540,SSF90123
Afu2g03120	Classical secretion pathway: Cell membrane	GH16, CBM18	PF00722.20	Glycosyl hydrolases family 16	GO:0005576, GO:0004553, GO:0009277, GO:0031505, GO:0046658, GO:0009986, GO:0030428	extracellular region (CC), hydrolase activity, hydrolyzing O-glycosyl compounds (MF), fungal-type cell wall (CC), fungal-type cell wall organization (BP), anchored component of plasma membrane (CC), cell surface (CC), cell septum (CC)																						cd02183	GH16_fungal_CRH1_transglycosylase	6.0631E-100	T				PS51762	Glycosyl hydrolases family 16 (GH16) domain profile.	30.066	T	IPR000757	Glycoside hydrolase family 16									SSF49899
Afu2g03230	Classical secretion pathway: Cell membrane	GH13	PF00128.23, PF09260.10	Alpha amylase, catalytic domain, Domain of unknown function (DUF1966)	GO:0016052	carbohydrate catabolic process (BP)																						cd11319	AmyAc_euk_AmyA	0.0	T																		SSF51445,SSF51011
Afu2g03500	Classical secretion pathway: Cell membrane		PF07690.15, PF00083.23	Major Facilitator Superfamily, Sugar (and other) transporter	GO:0016021, GO:0055085, GO:0022857	integral component of membrane (CC), transmembrane transport (BP), transmembrane transporter activity (MF)																						cd06174	MFS	8.4719E-21	T	IPR020846	Major facilitator superfamily domain		PS50850	Major facilitator superfamily (MFS) profile.	19.651	T	IPR020846	Major facilitator superfamily domain									SSF103473,SSF103473
Afu2g03520	Classical secretion pathway: Cell membrane		PF07690.15, PF00083.23	Major Facilitator Superfamily, Sugar (and other) transporter	GO:0016021, GO:0055085, GO:0000329, GO:0003674	integral component of membrane (CC), transmembrane transport (BP), fungal-type vacuole membrane (CC), molecular_function (MF)																						cd06174	MFS	3.01253E-25	T	IPR020846	Major facilitator superfamily domain		PS50850	Major facilitator superfamily (MFS) profile.	14.546	T	IPR020846	Major facilitator superfamily domain									SSF103473
Afu2g03700	Classical secretion pathway: Cell membrane		PF00368.17, PF13323.5, PF12349.7, PF02460.17	Hydroxymethylglutaryl-coenzyme A reductase, N-terminal domain with HPIH motif, Sterol-sensing domain of SREBP cleavage-activation, Patched family	GO:0016021, GO:0005886, GO:0005789	integral component of membrane (CC), plasma membrane (CC), endoplasmic reticulum membrane (CC)	TIGR00533	HMG_CoA_R_NADP: hydroxymethylglutaryl-CoA reductase (NADPH)	6.0E-176	T	IPR004554	Hydroxymethylglutaryl-CoA reductase, eukaryotic/archaeal type	KEGG: 00900+1.1.1.34|MetaCyc: PWY-6174|MetaCyc: PWY-7391|MetaCyc: PWY-7524|MetaCyc: PWY-922|Reactome: R-HSA-191273|Reactome: R-HSA-1989781|Reactome: R-HSA-2426168															cd00643	HMG-CoA_reductase_classI	0.0	T	IPR004554	Hydroxymethylglutaryl-CoA reductase, eukaryotic/archaeal type	KEGG: 00900+1.1.1.34|MetaCyc: PWY-6174|MetaCyc: PWY-7391|MetaCyc: PWY-7524|MetaCyc: PWY-922|Reactome: R-HSA-191273|Reactome: R-HSA-1989781|Reactome: R-HSA-2426168	PS50065,PS50156	Hydroxymethylglutaryl-coenzyme A reductases family profile.,Sterol-sensing domain (SSD) profile.	117.856,28.226	T,T	IPR002202,IPR000731	Hydroxymethylglutaryl-CoA reductase, class I/II,Sterol-sensing domain	KEGG: 00900+1.1.1.34|MetaCyc: PWY-6174|MetaCyc: PWY-7391|MetaCyc: PWY-7524|MetaCyc: PWY-922|Reactome: R-HSA-191273|Reactome: R-HSA-1989781|Reactome: R-HSA-2426168	PS00318,PS01192,PS00066	Hydroxymethylglutaryl-coenzyme A reductases signature 2.,Hydroxymethylglutaryl-coenzyme A reductases signature 3.,Hydroxymethylglutaryl-coenzyme A reductases signature 1.	-,-,-	T,T,T	IPR023076,IPR023076,IPR023076	Hydroxymethylglutaryl-CoA reductase, class I/II, conserved site,Hydroxymethylglutaryl-CoA reductase, class I/II, conserved site,Hydroxymethylglutaryl-CoA reductase, class I/II, conserved site	KEGG: 00900+1.1.1.34|MetaCyc: PWY-6174|MetaCyc: PWY-7391|MetaCyc: PWY-7524|MetaCyc: PWY-922|Reactome: R-HSA-191273|Reactome: R-HSA-1989781|Reactome: R-HSA-2426168,KEGG: 00900+1.1.1.34|MetaCyc: PWY-6174|MetaCyc: PWY-7391|MetaCyc: PWY-7524|MetaCyc: PWY-922|Reactome: R-HSA-191273|Reactome: R-HSA-1989781|Reactome: R-HSA-2426168,KEGG: 00900+1.1.1.34|MetaCyc: PWY-6174|MetaCyc: PWY-7391|MetaCyc: PWY-752…	SSF56542,SSF56542,SSF55035
Afu2g03840	Classical secretion pathway: Cell membrane		PF10568.8, PF17171.3	Outer mitochondrial membrane transport complex protein, Glutathione S-transferase, C-terminal domain	GO:0003674	molecular_function (MF)																						cd03078	GST_N_Metaxin1_like	9.08951E-26	T																		SSF47616
Afu2g03880	Classical secretion pathway: Cell membrane		PF00173.27	Cytochrome b5-like Heme/Steroid binding domain																															PS50255	Cytochrome b5 family, heme-binding domain profile.	16.712	T	IPR001199	Cytochrome b5-like heme/steroid binding domain		PS00191	Cytochrome b5 family, heme-binding domain signature.	-	T	IPR018506	Cytochrome b5, heme-binding site		SSF55856
Afu2g04070	Classical secretion pathway: Cell membrane		PF07690.15	Major Facilitator Superfamily	GO:0016021, GO:0055085, GO:0003674	integral component of membrane (CC), transmembrane transport (BP), molecular_function (MF)																						cd06174	MFS	3.32471E-7	T	IPR020846	Major facilitator superfamily domain																SSF103473
Afu2g04290	Classical secretion pathway: Cell membrane		PF00067.21	Cytochrome P450																																													SSF48264
Afu2g04400	Classical secretion pathway: Cell membrane		PF16944.4	Fungal potassium channel	GO:0003674	molecular_function (MF)
Afu2g04430	Classical secretion pathway: Cell membrane		PF01595.19	Domain of unknown function DUF21	GO:0000329, GO:0003674	fungal-type vacuole membrane (CC), molecular_function (MF)																													PS51371,PS51371	CBS domain profile.,CBS domain profile.	8.485,8.551	T,T	IPR000644,IPR000644	CBS domain,CBS domain									SSF54631
Afu2g04450	Classical secretion pathway: Cell membrane		PF00632.24, PF16558.4	HECT-domain (ubiquitin-transferase), Amino-terminal Zinc-binding domain of ubiquitin ligase E3A																															PS50237	HECT domain profile.	67.573	T	IPR000569	HECT domain	Reactome: R-HSA-983168								SSF56204,SSF56204
Afu2g04550	Classical secretion pathway: Cell membrane		PF00083.23, PF07690.15	Sugar (and other) transporter, Major Facilitator Superfamily	GO:0016021, GO:0055085, GO:0022891	integral component of membrane (CC), transmembrane transport (BP), substrate-specific transmembrane transporter activity (MF)	TIGR00879	SP: MFS transporter, sugar porter (SP) family	4.1E-94	T	IPR003663	Sugar/inositol transporter																cd06174	MFS	1.27853E-15	T	IPR020846	Major facilitator superfamily domain		PS50850	Major facilitator superfamily (MFS) profile.	32.858	T	IPR020846	Major facilitator superfamily domain		PS00217	Sugar transport proteins signature 2.	-	T	IPR005829	Sugar transporter, conserved site		SSF103473
Afu2g04710	Classical secretion pathway: Cell membrane		PF00173.27	Cytochrome b5-like Heme/Steroid binding domain																															PS50255	Cytochrome b5 family, heme-binding domain profile.	25.96	T	IPR001199	Cytochrome b5-like heme/steroid binding domain		PS00191	Cytochrome b5 family, heme-binding domain signature.	-	T	IPR018506	Cytochrome b5, heme-binding site		SSF55856
Afu2g05190	Classical secretion pathway: Cell membrane		PF00083.23, PF07690.15	Sugar (and other) transporter, Major Facilitator Superfamily	GO:0016021, GO:0055085, GO:0022891	integral component of membrane (CC), transmembrane transport (BP), substrate-specific transmembrane transporter activity (MF)	TIGR00879	SP: MFS transporter, sugar porter (SP) family	8.7E-114	T	IPR003663	Sugar/inositol transporter																cd06174	MFS	2.41599E-29	T	IPR020846	Major facilitator superfamily domain		PS50850	Major facilitator superfamily (MFS) profile.	48.001	T	IPR020846	Major facilitator superfamily domain		PS00217,PS00216	Sugar transport proteins signature 2.,Sugar transport proteins signature 1.	-,-	T,T	IPR005829,IPR005829	Sugar transporter, conserved site,Sugar transporter, conserved site		SSF103473,SSF103473
Afu2g05325	Classical secretion pathway: Cell membrane		PF01699.23	Sodium/calcium exchanger protein	GO:0016021, GO:0055085, GO:0003674	integral component of membrane (CC), transmembrane transport (BP), molecular_function (MF)
Afu2g05340	Classical secretion pathway: Cell membrane	CBM43, GH72	PF03198.13, PF07983.12	Glucanosyltransferase, X8 domain	GO:0005576, GO:0043169, GO:0005975, GO:0009277, GO:0031505, GO:0046658, GO:0042124	extracellular region (CC), cation binding (MF), carbohydrate metabolic process (BP), fungal-type cell wall (CC), fungal-type cell wall organization (BP), anchored component of plasma membrane (CC), 1,3-beta-glucanosyltransferase activity (MF)																																											SSF51445
Afu2g05350	Classical secretion pathway: Cell membrane		PF07690.15, PF00083.23	Major Facilitator Superfamily, Sugar (and other) transporter	GO:0016021, GO:0055085, GO:0003674	integral component of membrane (CC), transmembrane transport (BP), molecular_function (MF)																						cd06174	MFS	8.02475E-26	T	IPR020846	Major facilitator superfamily domain		PS50850	Major facilitator superfamily (MFS) profile.	26.116	T	IPR020846	Major facilitator superfamily domain									SSF103473
Afu2g05710	Classical secretion pathway: Cell membrane	GT69	PF11735.7	Cryptococcal mannosyltransferase 1	GO:0003674	molecular_function (MF)
Afu2g05730	Classical secretion pathway: Cell membrane		PF07690.15	Major Facilitator Superfamily	GO:0016021, GO:0055085, GO:0005783, GO:0015891	integral component of membrane (CC), transmembrane transport (BP), endoplasmic reticulum (CC), siderophore transport (BP)																						cd06174	MFS	1.05649E-22	T	IPR020846	Major facilitator superfamily domain		PS50850	Major facilitator superfamily (MFS) profile.	13.036	T	IPR020846	Major facilitator superfamily domain									SSF103473,SSF103473,SSF103473
Afu2g05790	Classical secretion pathway: Cell membrane		PF04597.13	Ribophorin I	GO:0016021, GO:0005886, GO:0004579	integral component of membrane (CC), plasma membrane (CC), dolichyl-diphosphooligosaccharide-protein glycotransferase activity (MF)
Afu2g05840	Classical secretion pathway: Cell membrane		PF07690.15	Major Facilitator Superfamily	GO:0016021, GO:0055085, GO:0003674	integral component of membrane (CC), transmembrane transport (BP), molecular_function (MF)																						cd06174	MFS	7.37191E-27	T	IPR020846	Major facilitator superfamily domain																SSF103473
Afu2g05880	Classical secretion pathway: Cell membrane		PF00909.20	Ammonium Transporter Family	GO:0005886	plasma membrane (CC)	TIGR00836	amt: ammonium transporter	1.2E-130	T	IPR001905	Ammonium transporter																														PS01219	Ammonium transporters signature.	-	T	IPR018047	Ammonium transporter, conserved site		SSF111352
Afu2g05940	Classical secretion pathway: Cell membrane		PF12400.7	STIMATE family	GO:0000329, GO:0003674	fungal-type vacuole membrane (CC), molecular_function (MF)
Afu2g06050	Classical secretion pathway: Cell membrane		PF13515.5	Fusaric acid resistance protein-like	GO:0003674	molecular_function (MF)
Afu2g06100	Classical secretion pathway: Cell membrane		PF06011.11, PF14558.5	Transient receptor potential (TRP) ion channel, ML-like domain	GO:0003674	molecular_function (MF)
Afu2g06170	Classical secretion pathway: Cell membrane		PF11700.7	Vacuole effluxer Atg22 like	GO:0000329, GO:0003674	fungal-type vacuole membrane (CC), molecular_function (MF)																						cd06174	MFS	1.66143E-6	T	IPR020846	Major facilitator superfamily domain																SSF103473
Afu2g06270	Classical secretion pathway: Cell membrane				GO:0003674	molecular_function (MF)
Afu2g06280	Classical secretion pathway: Cell membrane		PF04756.12	OST3 / OST6 family, transporter family	GO:0016021, GO:0004579, GO:0006487	integral component of membrane (CC), dolichyl-diphosphooligosaccharide-protein glycotransferase activity (MF), protein N-linked glycosylation (BP)																																											SSF52833
Afu2g06295	Classical secretion pathway: Cell membrane		PF04506.12	Rft protein
Afu2g07630	Classical secretion pathway: Cell membrane		PF01699.23	Sodium/calcium exchanger protein	GO:0016021, GO:0055085, GO:0006816	integral component of membrane (CC), transmembrane transport (BP), calcium ion transport (BP)	TIGR00378	cax: calcium/proton exchanger	5.7E-67	T	IPR004798	Calcium/proton exchanger CAX
Afu2g07670	Classical secretion pathway: Cell membrane		PF12796.6, PF13857.5, PF00023.29, PF13606.5, PF13637.5	Ankyrin repeats (3 copies), Ankyrin repeats (many copies), Ankyrin repeat, Ankyrin repeat, Ankyrin repeats (many copies)	GO:0005794, GO:0000329	Golgi apparatus (CC), fungal-type vacuole membrane (CC)																						cd00204	ANK	8.74685E-36	T	IPR020683	Ankyrin repeat-containing domain		PS50088,PS50088,PS50297,PS50216,PS50088,PS50088	Ankyrin repeat profile.,Ankyrin repeat profile.,Ankyrin repeat region circular profile.,DHHC domain profile.,Ankyrin repeat profile.,Ankyrin repeat profile.	13.731,8.683,49.685,8.651,11.461,10.873	T,T,T,T,T,T	IPR002110,IPR002110,IPR020683,IPR002110,IPR002110	Ankyrin repeat,Ankyrin repeat,Ankyrin repeat-containing domain,Ankyrin repeat,Ankyrin repeat									SSF48403
Afu2g07910	Classical secretion pathway: Cell membrane		PF00083.23, PF07690.15	Sugar (and other) transporter, Major Facilitator Superfamily	GO:0016021, GO:0022891, GO:0005794, GO:0000329	integral component of membrane (CC), substrate-specific transmembrane transporter activity (MF), Golgi apparatus (CC), fungal-type vacuole membrane (CC)	TIGR00879	SP: MFS transporter, sugar porter (SP) family	1.3E-102	T	IPR003663	Sugar/inositol transporter																cd06174	MFS	4.59927E-31	T	IPR020846	Major facilitator superfamily domain		PS50850	Major facilitator superfamily (MFS) profile.	43.492	T	IPR020846	Major facilitator superfamily domain		PS00216,PS00217	Sugar transport proteins signature 1.,Sugar transport proteins signature 2.	-,-	T,T	IPR005829,IPR005829	Sugar transporter, conserved site,Sugar transporter, conserved site		SSF103473
Afu2g08070	Classical secretion pathway: Cell membrane		PF01544.17	CorA-like Mg2+ transporter protein	GO:0055085, GO:0016020	transmembrane transport (BP), membrane (CC)																						cd12829	Alr1p-like	9.09559E-142	T																		SSF143865,SSF143865,SSF144083
Afu2g08120	Classical secretion pathway: Cell membrane		PF00083.23, PF07690.15	Sugar (and other) transporter, Major Facilitator Superfamily	GO:0016021, GO:0055085, GO:0022891	integral component of membrane (CC), transmembrane transport (BP), substrate-specific transmembrane transporter activity (MF)																						cd06174	MFS	8.57563E-16	T	IPR020846	Major facilitator superfamily domain		PS50850	Major facilitator superfamily (MFS) profile.	30.349	T	IPR020846	Major facilitator superfamily domain									SSF103473,SSF103473
Afu2g08230	Classical secretion pathway: Cell membrane		PF07690.15, PF06609.12, PF00083.23	Major Facilitator Superfamily, Fungal trichothecene efflux pump (TRI12), Sugar (and other) transporter	GO:0016021, GO:0055085, GO:0003674	integral component of membrane (CC), transmembrane transport (BP), molecular_function (MF)																						cd06174	MFS	5.26138E-27	T	IPR020846	Major facilitator superfamily domain		PS50850	Major facilitator superfamily (MFS) profile.	29.37	T	IPR020846	Major facilitator superfamily domain									SSF103473,SSF103473,SSF103473
Afu2g08350	Classical secretion pathway: Cell membrane		PF07690.15	Major Facilitator Superfamily	GO:0016021, GO:0055085, GO:0005783, GO:0005794, GO:0003674	integral component of membrane (CC), transmembrane transport (BP), endoplasmic reticulum (CC), Golgi apparatus (CC), molecular_function (MF)																						cd06174	MFS	3.3839E-22	T	IPR020846	Major facilitator superfamily domain		PS50850	Major facilitator superfamily (MFS) profile.	8.719	T	IPR020846	Major facilitator superfamily domain									SSF103473
Afu2g08600	Classical secretion pathway: Cell membrane		PF01553.20	Acyltransferase	GO:0005783, GO:0005886	endoplasmic reticulum (CC), plasma membrane (CC)	TIGR00530	AGP_acyltrn: 1-acylglycerol-3-phosphate O-acyltransferases	1.9E-38	T	IPR004552	1-acyl-sn-glycerol-3-phosphate acyltransferase	KEGG: 00561+2.3.1.51|KEGG: 00564+2.3.1.51|MetaCyc: PWY-5667|MetaCyc: PWY-5981|MetaCyc: PWY-6453|MetaCyc: PWY-7411|MetaCyc: PWY-7417|MetaCyc: PWY-7587|MetaCyc: PWY-7589|MetaCyc: PWY-7782|Reactome: R-HSA-1483166															cd07989	LPLAT_AGPAT-like	9.80247E-57	T																		SSF69593
Afu2g08650	Classical secretion pathway: Cell membrane		PF12906.6	RING-variant domain	GO:0005783	endoplasmic reticulum (CC)																						cd16702	RING_CH-C4HC3_MARCH6	9.47824E-31	T				PS51292	Zinc finger RING-CH-type profile.	24.18	T	IPR011016	Zinc finger, RING-CH-type									SSF57850
Afu2g08800	Classical secretion pathway: Cell membrane		PF00324.20, PF13520.5	Amino acid permease, Amino acid permease	GO:0005783, GO:0003333, GO:0005794, GO:0000329, GO:0005886	endoplasmic reticulum (CC), amino acid transmembrane transport (BP), Golgi apparatus (CC), fungal-type vacuole membrane (CC), plasma membrane (CC)																																				PS00218	Amino acid permeases signature.	-	T	IPR004840	Amino acid permease, conserved site
Afu2g08830	Classical secretion pathway: Cell membrane		PF03824.15	High-affinity nickel-transport protein	GO:0016021, GO:0005783, GO:0005886, GO:0046872	integral component of membrane (CC), endoplasmic reticulum (CC), plasma membrane (CC), metal ion binding (MF)
Afu2g08850	Classical secretion pathway: Cell membrane		PF16212.4, PF16209.4, PF13246.5, PF00702.25, PF00122.19	Phospholipid-translocating P-type ATPase C-terminal, Phospholipid-translocating ATPase N-terminal, Cation transport ATPase (P-type), haloacid dehalogenase-like hydrolase, E1-E2 ATPase	GO:0016021, GO:0005783, GO:0006812, GO:0015662, GO:0019829, GO:0004012, GO:0045332	integral component of membrane (CC), endoplasmic reticulum (CC), cation transport (BP), ATPase activity, coupled to transmembrane movement of ions, phosphorylative mechanism (MF), cation-transporting ATPase activity (MF), phospholipid-translocating ATPase activity (MF), phospholipid translocation (BP)	TIGR01652,TIGR01494,TIGR01494	ATPase-Plipid: phospholipid-translocating P-type ATPase, flippase,ATPase_P-type: HAD ATPase, P-type, family IC,ATPase_P-type: HAD ATPase, P-type, family IC	0.0,1.5E-31,3.0E-18	T,T,T	IPR006539,IPR001757,IPR001757	P-type ATPase, subfamily IV,P-type ATPase,P-type ATPase	Reactome: R-HSA-936837,Reactome: R-HSA-936837,Reactome: R-HSA-936837	SFLDG00002,SFLDF00027	C1.7: P-type atpase like,p-type atpase	0.0,0.0	T,T											cd02073	P-type_ATPase_APLT_Dnf-like	0.0	T											PS00154	E1-E2 ATPases phosphorylation site.	-	T	IPR018303	P-type ATPase, phosphorylation site	Reactome: R-HSA-936837	SSF81665,SSF81665,SSF81665,SSF56784,SSF56784,SSF56784,SSF81660,SSF81653,SSF81653
Afu2g08900	Classical secretion pathway: Cell membrane		PF00654.19	Voltage gated chloride channel	GO:0055085, GO:0005886, GO:0006821	transmembrane transport (BP), plasma membrane (CC), chloride transport (BP)																						cd03684,cd04591	ClC_3_like,CBS_pair_EriC_assoc_euk_bac	0.0,1.35049E-19	T,T																		SSF54631,SSF81340,SSF81340,SSF81340
Afu2g09070	Classical secretion pathway: Cell membrane		PF02714.14, PF13967.5, PF14703.5, PF12621.7	Calcium-dependent channel, 7TM region, putative phosphate, Late exocytosis, associated with Golgi transport, Cytosolic domain of 10TM putative phosphate transporter, Extracellular tail, of 10TM putative phosphate transporter	GO:0016020, GO:0003674	membrane (CC), molecular_function (MF)
Afu2g09282	Classical secretion pathway: Cell membrane		PF01544.17, PF05057.13	CorA-like Mg2+ transporter protein, Putative serine esterase (DUF676)	GO:0055085, GO:0016020, GO:0046873, GO:0030001	transmembrane transport (BP), membrane (CC), metal ion transmembrane transporter activity (MF), metal ion transport (BP)																																											SSF53474,SSF144083
Afu2g09450	Classical secretion pathway: Cell membrane		PF07690.15, PF00083.23, PF01306.18	Major Facilitator Superfamily, Sugar (and other) transporter, LacY proton/sugar symporter	GO:0016021, GO:0055085, GO:0003674	integral component of membrane (CC), transmembrane transport (BP), molecular_function (MF)																						cd06174	MFS	4.12995E-26	T	IPR020846	Major facilitator superfamily domain		PS50850	Major facilitator superfamily (MFS) profile.	27.52	T	IPR020846	Major facilitator superfamily domain									SSF103473
Afu2g09570	Classical secretion pathway: Cell membrane		PF00924.17	Mechanosensitive ion channel	GO:0055085, GO:0016020, GO:0006874	transmembrane transport (BP), membrane (CC), cellular calcium ion homeostasis (BP)																													PS50222	EF-hand calcium-binding domain profile.	13.007	T	IPR002048	EF-hand domain		PS00018	EF-hand calcium-binding domain.	-	T	IPR018247	EF-Hand 1, calcium-binding site		SSF47473,SSF50182
Afu2g09630	Classical secretion pathway: Cell membrane				GO:0003674	molecular_function (MF)
Afu2g09640	Classical secretion pathway: Cell membrane		PF13639.5, PF17123.4, PF13923.5, PF00097.24	Ring finger domain, RING-like zinc finger, Zinc finger, C3HC4 type (RING finger), Zinc finger, C3HC4 type (RING finger)																								cd16454	RING-H2_PA-TM-RING	3.25842E-22	T				PS50089	Zinc finger RING-type profile.	12.902	T	IPR001841	Zinc finger, RING-type									SSF57850
Afu2g09860	Classical secretion pathway: Cell membrane		PF02133.14	Permease for cytosine/purines, uracil, thiamine, allantoin	GO:0000329, GO:0005886, GO:0015238, GO:0015205	fungal-type vacuole membrane (CC), plasma membrane (CC), drug transmembrane transporter activity (MF), nucleobase transmembrane transporter activity (MF)																						cd11484	SLC-NCS1sbd_CobB-like	2.25119E-84	T
Afu2g10530	Classical secretion pathway: Cell membrane		PF07690.15	Major Facilitator Superfamily	GO:0016021, GO:0055085, GO:0005886, GO:0005215	integral component of membrane (CC), transmembrane transport (BP), plasma membrane (CC), transporter activity (MF)																						cd06174	MFS	2.18708E-15	T	IPR020846	Major facilitator superfamily domain		PS50850	Major facilitator superfamily (MFS) profile.	20.544	T	IPR020846	Major facilitator superfamily domain									SSF103473
Afu2g10560	Classical secretion pathway: Cell membrane		PF13520.5, PF00324.20	Amino acid permease, Amino acid permease	GO:0016020, GO:0003333, GO:0015171, GO:0000324	membrane (CC), amino acid transmembrane transport (BP), amino acid transmembrane transporter activity (MF), fungal-type vacuole (CC)
Afu2g10590	Classical secretion pathway: Cell membrane		PF00085.19, PF13848.5, PF13098.5	Thioredoxin, Thioredoxin-like domain, Thioredoxin-like domain	GO:0005794, GO:0003674	Golgi apparatus (CC), molecular_function (MF)								SFLDG00345,SFLDG00345	PDI-like,PDI-like	5.7E-23,4.4E-28	T,T											cd02961,cd02961	PDI_a_family,PDI_a_family	1.39527E-33,1.05203E-25	T,T				PS51352,PS51352	Thioredoxin domain profile.,Thioredoxin domain profile.	13.806,11.317	T,T	IPR013766,IPR013766	Thioredoxin domain,Thioredoxin domain									SSF52833,SSF52833,SSF52833
Afu2g10800	Classical secretion pathway: Cell membrane		PF04893.16	Yip1 domain	GO:0005783, GO:0016020, GO:0003674	endoplasmic reticulum (CC), membrane (CC), molecular_function (MF)
Afu2g10840	Classical secretion pathway: Cell membrane		PF04479.12	RTA1 like protein	GO:0016021, GO:0006950, GO:0003674	integral component of membrane (CC), response to stress (BP), molecular_function (MF)
Afu2g10910	Classical secretion pathway: Cell membrane		PF00083.23, PF07690.15	Sugar (and other) transporter, Major Facilitator Superfamily	GO:0016021, GO:0055085, GO:0022891	integral component of membrane (CC), transmembrane transport (BP), substrate-specific transmembrane transporter activity (MF)	TIGR00879	SP: MFS transporter, sugar porter (SP) family	1.5E-99	T	IPR003663	Sugar/inositol transporter																cd06174	MFS	9.67779E-20	T	IPR020846	Major facilitator superfamily domain		PS50850	Major facilitator superfamily (MFS) profile.	18.502	T	IPR020846	Major facilitator superfamily domain		PS00217	Sugar transport proteins signature 2.	-	T	IPR005829	Sugar transporter, conserved site		SSF103473,SSF103473
Afu2g11080	Classical secretion pathway: Cell membrane	GT59	PF04922.11	DIE2/ALG10 family	GO:0016021, GO:0005783	integral component of membrane (CC), endoplasmic reticulum (CC)
Afu2g11220	Classical secretion pathway: Cell membrane		PF00324.20, PF13520.5	Amino acid permease, Amino acid permease	GO:0016020, GO:0003333, GO:0015171	membrane (CC), amino acid transmembrane transport (BP), amino acid transmembrane transporter activity (MF)
Afu2g11240	Classical secretion pathway: Cell membrane		PF00953.20	Glycosyl transferase family 4	GO:0016021	integral component of membrane (CC)																						cd06855	GT_GPT_euk	1.92394E-145	T	IPR033895	UDP-GlcNAc-dolichyl-phosphate GlcNAc phosphotransferase	KEGG: 00510+2.7.8.15|Reactome: R-HSA-446193
Afu2g11270	Classical secretion pathway: Cell membrane	GH13, GT5	PF00128.23, PF08323.10	Alpha amylase, catalytic domain, Starch synthase catalytic domain	GO:0043169	cation binding (MF)																						cd11323,cd06174,cd03791	AmyAc_AGS,MFS,GT1_Glycogen_synthase_DULL1_like	0.0,4.37032E-5,8.26236E-81	T,T,T	IPR020846	Major facilitator superfamily domain																SSF51445,SSF53756
Afu2g11420	Classical secretion pathway: Cell membrane		PF07690.15	Major Facilitator Superfamily	GO:0016021, GO:0055085, GO:0003674	integral component of membrane (CC), transmembrane transport (BP), molecular_function (MF)																						cd06174	MFS	1.12246E-12	T	IPR020846	Major facilitator superfamily domain		PS50850	Major facilitator superfamily (MFS) profile.	15.589	T	IPR020846	Major facilitator superfamily domain									SSF103473
Afu2g11520	Classical secretion pathway: Cell membrane		PF00083.23, PF07690.15	Sugar (and other) transporter, Major Facilitator Superfamily	GO:0016021, GO:0005886	integral component of membrane (CC), plasma membrane (CC)	TIGR00879	SP: MFS transporter, sugar porter (SP) family	6.2E-127	T	IPR003663	Sugar/inositol transporter																cd06174	MFS	9.33097E-30	T	IPR020846	Major facilitator superfamily domain		PS50850	Major facilitator superfamily (MFS) profile.	43.556	T	IPR020846	Major facilitator superfamily domain		PS00216,PS00217,PS00216	Sugar transport proteins signature 1.,Sugar transport proteins signature 2.,Sugar transport proteins signature 1.	-,-,-	T,T,T	IPR005829,IPR005829,IPR005829	Sugar transporter, conserved site,Sugar transporter, conserved site,Sugar transporter, conserved site		SSF103473
Afu2g11830	Classical secretion pathway: Cell membrane				GO:0003674	molecular_function (MF)
Afu2g11920	Classical secretion pathway: Cell membrane				GO:0003674	molecular_function (MF)
Afu2g12050	Classical secretion pathway: Cell membrane		PF02535.21	ZIP Zinc transporter	GO:0055085, GO:0030001	transmembrane transport (BP), metal ion transport (BP)
Afu2g12140	Classical secretion pathway: Cell membrane		PF00654.19	Voltage gated chloride channel	GO:0055085, GO:0016020, GO:0006821	transmembrane transport (BP), membrane (CC), chloride transport (BP)																						cd03684,cd04591	ClC_3_like,CBS_pair_EriC_assoc_euk_bac	0.0,4.15936E-24	T,T				PS51371,PS51371	CBS domain profile.,CBS domain profile.	9.036,8.118	T,T	IPR000644,IPR000644	CBS domain,CBS domain									SSF81340,SSF81340,SSF54631
Afu2g12500	Classical secretion pathway: Cell membrane		PF07690.15, PF00083.23	Major Facilitator Superfamily, Sugar (and other) transporter	GO:0016021, GO:0055085, GO:0003674	integral component of membrane (CC), transmembrane transport (BP), molecular_function (MF)																						cd06174	MFS	3.00855E-25	T	IPR020846	Major facilitator superfamily domain		PS50850	Major facilitator superfamily (MFS) profile.	26.435	T	IPR020846	Major facilitator superfamily domain									SSF103473
Afu2g12550	Classical secretion pathway: Cell membrane		PF07690.15	Major Facilitator Superfamily	GO:0016021, GO:0055085, GO:0003674	integral component of membrane (CC), transmembrane transport (BP), molecular_function (MF)																						cd06174	MFS	3.80849E-20	T	IPR020846	Major facilitator superfamily domain		PS50850	Major facilitator superfamily (MFS) profile.	12.058	T	IPR020846	Major facilitator superfamily domain									SSF103473
Afu2g12590	Classical secretion pathway: Cell membrane				GO:0003674	molecular_function (MF)																																				PS00615	C-type lectin domain signature.	-	T	IPR018378	C-type lectin, conserved site		SSF56436
Afu2g12600	Classical secretion pathway: Cell membrane				GO:0003674	molecular_function (MF)
Afu2g12640	Classical secretion pathway: Cell membrane		PF11710.7, PF11970.7	G protein-coupled glucose receptor regulating Gpa2, G protein-coupled glucose receptor regulating Gpa2 C-term	GO:0003674	molecular_function (MF)																																											SSF81321
Afu2g12710	Classical secretion pathway: Cell membrane		PF07690.15	Major Facilitator Superfamily	GO:0016021, GO:0055085, GO:0003674	integral component of membrane (CC), transmembrane transport (BP), molecular_function (MF)																						cd06174	MFS	5.63985E-17	T	IPR020846	Major facilitator superfamily domain		PS50850	Major facilitator superfamily (MFS) profile.	17.077	T	IPR020846	Major facilitator superfamily domain									SSF103473
Afu2g12790	Classical secretion pathway: Cell membrane		PF07690.15	Major Facilitator Superfamily	GO:0016021, GO:0055085, GO:0003674	integral component of membrane (CC), transmembrane transport (BP), molecular_function (MF)																						cd06174	MFS	3.62115E-20	T	IPR020846	Major facilitator superfamily domain		PS50850	Major facilitator superfamily (MFS) profile.	11.59	T	IPR020846	Major facilitator superfamily domain									SSF103473
Afu2g12850	Classical secretion pathway: Cell membrane	CBM43, GH72	PF03198.13, PF07983.12, PF00150.17	Glucanosyltransferase, X8 domain, Cellulase (glycosyl hydrolase family 5)	GO:0043169, GO:0005975, GO:0031505, GO:0042124	cation binding (MF), carbohydrate metabolic process (BP), fungal-type cell wall organization (BP), 1,3-beta-glucanosyltransferase activity (MF)																													PS51257	Prokaryotic membrane lipoprotein lipid attachment site profile.	5.0	T											SSF51445
Afu2g13390	Classical secretion pathway: Cell membrane		PF07690.15, PF06813.12	Major Facilitator Superfamily, Nodulin-like	GO:0016021, GO:0055085, GO:0003674	integral component of membrane (CC), transmembrane transport (BP), molecular_function (MF)																						cd06174,cd06174	MFS,MFS	1.61689E-8,3.35125E-6	T,T	IPR020846,IPR020846	Major facilitator superfamily domain,Major facilitator superfamily domain																SSF103473,SSF103473
Afu2g13400	Classical secretion pathway: Cell membrane		PF03348.14	Serine incorporator (Serinc)	GO:0000329, GO:0003674	fungal-type vacuole membrane (CC), molecular_function (MF)
Afu2g13430	Classical secretion pathway: Cell membrane	GT2	PF03142.14, PF08766.10, PF00173.27, PF13632.5, PF13641.5, PF00063.20	Chitin synthase, DEK C terminal domain, Cytochrome b5-like Heme/Steroid binding domain, Glycosyl transferase family group 2, Glycosyltransferase like family 2, Myosin head (motor domain)	GO:0031505, GO:0030428	fungal-type cell wall organization (BP), cell septum (CC)																						cd04190	Chitin_synth_C	9.06998E-77	T																		SSF52540,SSF53448,SSF53448,SSF55856,SSF109715
Afu2g13440	Classical secretion pathway: Cell membrane	GT2	PF03142.14, PF00063.20, PF00173.27, PF08766.10, PF13641.5, PF13632.5	Chitin synthase, Myosin head (motor domain), Cytochrome b5-like Heme/Steroid binding domain, DEK C terminal domain, Glycosyltransferase like family 2, Glycosyl transferase family group 2	GO:0031505, GO:0004100, GO:0030428	fungal-type cell wall organization (BP), chitin synthase activity (MF), cell septum (CC)																						cd14879	MYSc_Myo17	0.0	T				PS50255,PS51456	Cytochrome b5 family, heme-binding domain profile.,Myosin motor domain profile.	13.677,63.603	T,T	IPR001199,IPR001609	Cytochrome b5-like heme/steroid binding domain,Myosin head, motor domain									SSF109715,SSF55856,SSF52540,SSF52540,SSF53448,SSF53448
Afu2g13512	Classical secretion pathway: Cell membrane		PF03619.15	Organic solute transporter Ostalpha	GO:0003674	molecular_function (MF)
Afu2g13780	Classical secretion pathway: Cell membrane		PF08920.9, PF13646.5, PF13513.5, PF02985.21, PF12717.6, PF12755.6, PF08161.11	Splicing factor 3B subunit 1, HEAT repeats, HEAT-like repeat, HEAT repeat, non-SMC mitotic condensation complex subunit 1, Vacuolar 14 Fab1-binding region, NUC173 domain	GO:0003674	molecular_function (MF)																													PS50077	HEAT repeat profile.	8.578	T	IPR021133	HEAT, type 2									SSF48371,SSF48371,SSF48371
Afu2g13840	Classical secretion pathway: Cell membrane				GO:0003674	molecular_function (MF)
Afu2g14020	Classical secretion pathway: Cell membrane		PF01061.23, PF00005.26	ABC-2 type transporter, ABC transporter	GO:0016020	membrane (CC)																													PS50893	ATP-binding cassette, ABC transporter-type domain profile.	17.594	T	IPR003439	ABC transporter-like		PS00211	ABC transporters family signature.	-	T	IPR017871	ABC transporter, conserved site		SSF52540
Afu2g14230	Classical secretion pathway: Cell membrane		PF07690.15, PF03137.19	Major Facilitator Superfamily, Organic Anion Transporter Polypeptide (OATP) family	GO:0016021, GO:0055085, GO:0003674	integral component of membrane (CC), transmembrane transport (BP), molecular_function (MF)																						cd06174,cd06174	MFS,MFS	4.95872E-7,1.99791E-6	T,T	IPR020846,IPR020846	Major facilitator superfamily domain,Major facilitator superfamily domain																SSF103473,SSF103473
Afu2g14360	Classical secretion pathway: Cell membrane	GH16	PF00722.20	Glycosyl hydrolases family 16	GO:0009251	glucan catabolic process (BP)																						cd02181	GH16_fungal_Lam16A_glucanase	4.58185E-157	T				PS51762	Glycosyl hydrolases family 16 (GH16) domain profile.	17.592	T	IPR000757	Glycoside hydrolase family 16									SSF49899,SSF49899
Afu2g14380	Classical secretion pathway: Cell membrane		PF04191.12, PF04140.13	Phospholipid methyltransferase, Isoprenylcysteine carboxyl methyltransferase (ICMT) family	GO:0003674	molecular_function (MF)
Afu2g14510	Classical secretion pathway: Cell membrane		PF11915.7	Protein of unknown function (DUF3433)	GO:0003674	molecular_function (MF)
Afu2g14570	Classical secretion pathway: Cell membrane		PF01545.20	Cation efflux family	GO:0016021, GO:0055085, GO:0006812, GO:0000324, GO:0006882	integral component of membrane (CC), transmembrane transport (BP), cation transport (BP), fungal-type vacuole (CC), cellular zinc ion homeostasis (BP)	TIGR01297,TIGR01297	CDF: cation diffusion facilitator family transporter,CDF: cation diffusion facilitator family transporter	1.4E-33,2.2E-36	T,T	IPR002524,IPR002524	Cation efflux protein,Cation efflux protein																																					SSF161111,SSF161111,SSF160240
Afu2g14580	Classical secretion pathway: Cell membrane		PF00149.27	Calcineurin-like phosphoesterase	GO:0005783	endoplasmic reticulum (CC)																																											SSF56300,SSF56300,SSF56300
Afu2g14590	Classical secretion pathway: Cell membrane		PF00083.23, PF07690.15	Sugar (and other) transporter, Major Facilitator Superfamily	GO:0016021, GO:0055085, GO:0005886	integral component of membrane (CC), transmembrane transport (BP), plasma membrane (CC)	TIGR00879	SP: MFS transporter, sugar porter (SP) family	2.7E-128	T	IPR003663	Sugar/inositol transporter																cd06174	MFS	6.26001E-24	T	IPR020846	Major facilitator superfamily domain		PS50850	Major facilitator superfamily (MFS) profile.	44.088	T	IPR020846	Major facilitator superfamily domain		PS00216,PS00216,PS00217	Sugar transport proteins signature 1.,Sugar transport proteins signature 1.,Sugar transport proteins signature 2.	-,-,-	T,T,T	IPR005829,IPR005829,IPR005829	Sugar transporter, conserved site,Sugar transporter, conserved site,Sugar transporter, conserved site		SSF103473,SSF103473
Afu2g14840	Classical secretion pathway: Cell membrane	AA3	PF00732.18, PF05199.12, PF13450.5, PF05834.11	GMC oxidoreductase, GMC oxidoreductase, NAD(P)-binding Rossmann-like domain, Lycopene cyclase protein	GO:0050660	flavin adenine dinucleotide binding (MF)																																				PS00624	GMC oxidoreductases signature 2.	-	T	IPR000172	Glucose-methanol-choline oxidoreductase, N-terminal	Reactome: R-HSA-6798163	SSF54373,SSF51905,SSF51905
Afu2g15000	Classical secretion pathway: Cell membrane		PF00924.17	Mechanosensitive ion channel	GO:0016020, GO:0070588, GO:0006874	membrane (CC), calcium ion transmembrane transport (BP), cellular calcium ion homeostasis (BP)																													PS50222	EF-hand calcium-binding domain profile.	13.063	T	IPR002048	EF-hand domain		PS00018	EF-hand calcium-binding domain.	-	T	IPR018247	EF-Hand 1, calcium-binding site		SSF50182,SSF47473
Afu2g15090	Classical secretion pathway: Cell membrane		PF02040.14	Arsenical pump membrane protein	GO:0016021	integral component of membrane (CC)
Afu2g15100	Classical secretion pathway: Cell membrane				GO:0003674	molecular_function (MF)
Afu2g15130	Classical secretion pathway: Cell membrane		PF01061.23, PF00005.26, PF06422.11, PF14510.5	ABC-2 type transporter, ABC transporter, CDR ABC transporter, ABC-transporter extracellular N-terminal	GO:0016021, GO:0042626, GO:0005886	integral component of membrane (CC), ATPase activity, coupled to transmembrane movement of substances (MF), plasma membrane (CC)	TIGR00956	3a01205: pleiotropic drug resistance family protein	0.0	T	IPR005285	Pleiotropic drug resistance protein PDR/CDR																cd03233,cd03232	ABCG_PDR_domain1,ABCG_PDR_domain2	1.38389E-78,7.0196E-106	T,T	IPR034001,IPR034003	ATP-binding cassette transporter, PDR-like subfamily G, domain 1,ATP-binding cassette transporter, PDR-like subfamily G, domain 2		PS50893,PS50893	ATP-binding cassette, ABC transporter-type domain profile.,ATP-binding cassette, ABC transporter-type domain profile.	12.312,12.612	T,T	IPR003439,IPR003439	ABC transporter-like,ABC transporter-like		PS00211	ABC transporters family signature.	-	T	IPR017871	ABC transporter, conserved site		SSF52540,SSF52540
Afu2g15140	Classical secretion pathway: Cell membrane		PF07690.15, PF00083.23, PF06609.12	Major Facilitator Superfamily, Sugar (and other) transporter, Fungal trichothecene efflux pump (TRI12)	GO:0016021, GO:0055085, GO:0000329	integral component of membrane (CC), transmembrane transport (BP), fungal-type vacuole membrane (CC)																						cd06174	MFS	2.18449E-22	T	IPR020846	Major facilitator superfamily domain		PS50850	Major facilitator superfamily (MFS) profile.	30.731	T	IPR020846	Major facilitator superfamily domain									SSF103473,SSF103473,SSF103473
Afu2g15150	Classical secretion pathway: Cell membrane		PF13520.5, PF00324.20	Amino acid permease, Amino acid permease	GO:0016020, GO:0003333, GO:0015171	membrane (CC), amino acid transmembrane transport (BP), amino acid transmembrane transporter activity (MF)																																				PS00218	Amino acid permeases signature.	-	T	IPR004840	Amino acid permease, conserved site
Afu2g15370	Classical secretion pathway: Cell membrane		PF11700.7	Vacuole effluxer Atg22 like	GO:0003674, GO:0071627	molecular_function (MF), integral component of fungal-type vacuolar membrane (CC)																						cd06174	MFS	5.64327E-7	T	IPR020846	Major facilitator superfamily domain																SSF103473
Afu2g15380	Classical secretion pathway: Cell membrane				GO:0003674	molecular_function (MF)
Afu2g15410	Classical secretion pathway: Cell membrane		PF00083.23, PF07690.15, PF06609.12	Sugar (and other) transporter, Major Facilitator Superfamily, Fungal trichothecene efflux pump (TRI12)	GO:0016021, GO:0055085, GO:0022891	integral component of membrane (CC), transmembrane transport (BP), substrate-specific transmembrane transporter activity (MF)	TIGR00879	SP: MFS transporter, sugar porter (SP) family	7.3E-82	T	IPR003663	Sugar/inositol transporter																cd06174	MFS	5.56094E-20	T	IPR020846	Major facilitator superfamily domain		PS50850	Major facilitator superfamily (MFS) profile.	35.538	T	IPR020846	Major facilitator superfamily domain		PS00216	Sugar transport proteins signature 1.	-	T	IPR005829	Sugar transporter, conserved site		SSF103473,SSF103473
Afu2g15440	Classical secretion pathway: Cell membrane				GO:0003674	molecular_function (MF)
Afu2g15470	Classical secretion pathway: Cell membrane		PF01490.17	Transmembrane amino acid transporter protein	GO:0003674	molecular_function (MF)
Afu2g15560	Classical secretion pathway: Cell membrane		PF00137.20	ATP synthase subunit C	GO:0016021, GO:0005783	integral component of membrane (CC), endoplasmic reticulum (CC)																																											SSF81333,SSF81333
Afu2g15640	Classical secretion pathway: Cell membrane		PF01940.15	Integral membrane protein DUF92	GO:0016021, GO:0003674	integral component of membrane (CC), molecular_function (MF)
Afu2g15710	Classical secretion pathway: Cell membrane		PF03227.15	Gamma interferon inducible lysosomal thiol reductase (GILT)	GO:0003674	molecular_function (MF)
Afu2g15730	Classical secretion pathway: Cell membrane		PF07690.15	Major Facilitator Superfamily	GO:0016021, GO:0055085, GO:0003674	integral component of membrane (CC), transmembrane transport (BP), molecular_function (MF)																						cd06174	MFS	1.7026E-23	T	IPR020846	Major facilitator superfamily domain		PS50850	Major facilitator superfamily (MFS) profile.	9.081	T	IPR020846	Major facilitator superfamily domain									SSF103473
Afu2g16060	Classical secretion pathway: Cell membrane				GO:0006629	lipid metabolic process (BP)																																											SSF51695,SSF51695
Afu2g16120	Classical secretion pathway: Cell membrane		PF03896.15	Translocon-associated protein (TRAP), alpha subunit	GO:0005783, GO:0003674	endoplasmic reticulum (CC), molecular_function (MF)
Afu2g16320	Classical secretion pathway: Cell membrane		PF07690.15, PF00083.23, PF06609.12	Major Facilitator Superfamily, Sugar (and other) transporter, Fungal trichothecene efflux pump (TRI12)	GO:0016021, GO:0055085, GO:0003674	integral component of membrane (CC), transmembrane transport (BP), molecular_function (MF)																						cd06174	MFS	5.54686E-22	T	IPR020846	Major facilitator superfamily domain		PS50850	Major facilitator superfamily (MFS) profile.	24.415	T	IPR020846	Major facilitator superfamily domain									SSF103473
Afu2g16430	Classical secretion pathway: Cell membrane				GO:0003674	molecular_function (MF)
Afu2g16490	Classical secretion pathway: Cell membrane		PF01694.21	Rhomboid family	GO:0016021, GO:0006508, GO:0004252	integral component of membrane (CC), proteolysis (BP), serine-type endopeptidase activity (MF)																																											SSF144091,SSF144091
Afu2g16790	Classical secretion pathway: Cell membrane	GT57	PF03155.14	ALG6, ALG8 glycosyltransferase family	GO:0005783, GO:0005789	endoplasmic reticulum (CC), endoplasmic reticulum membrane (CC)
Afu2g16940	Classical secretion pathway: Cell membrane		PF13593.5, PF01758.15	SBF-like CPA transporter family (DUF4137), Sodium Bile acid symporter family	GO:0003674	molecular_function (MF)
Afu2g16985	Classical secretion pathway: Cell membrane				GO:0003674	molecular_function (MF)
Afu2g17170	Classical secretion pathway: Cell membrane		PF08619.9, PF00999.20	Alkali metal cation/H+ antiporter Nha1 C terminus, Sodium/hydrogen exchanger family	GO:0016021, GO:0055085, GO:0005886, GO:0045121	integral component of membrane (CC), transmembrane transport (BP), plasma membrane (CC), membrane raft (CC)
Afu2g17270	Classical secretion pathway: Cell membrane		PF07690.15	Major Facilitator Superfamily	GO:0016021, GO:0055085, GO:0003674	integral component of membrane (CC), transmembrane transport (BP), molecular_function (MF)																						cd06174	MFS	6.04234E-11	T	IPR020846	Major facilitator superfamily domain		PS50850	Major facilitator superfamily (MFS) profile.	8.74	T	IPR020846	Major facilitator superfamily domain									SSF103473
Afu2g17360	Classical secretion pathway: Cell membrane		PF07690.15	Major Facilitator Superfamily	GO:0016021, GO:0055085, GO:0003674	integral component of membrane (CC), transmembrane transport (BP), molecular_function (MF)																						cd06174	MFS	8.41602E-21	T	IPR020846	Major facilitator superfamily domain		PS50850	Major facilitator superfamily (MFS) profile.	13.526	T	IPR020846	Major facilitator superfamily domain		PS00217	Sugar transport proteins signature 2.	-	T	IPR005829	Sugar transporter, conserved site		SSF103473
Afu2g17475	Classical secretion pathway: Cell membrane		PF06011.11	Transient receptor potential (TRP) ion channel	GO:0003674	molecular_function (MF)
Afu2g17480	Classical secretion pathway: Cell membrane		PF01490.17	Transmembrane amino acid transporter protein	GO:0003674	molecular_function (MF)
Afu2g17650	Classical secretion pathway: Cell membrane		PF06011.11, PF14558.5	Transient receptor potential (TRP) ion channel, ML-like domain	GO:0003674	molecular_function (MF)
Afu2g17660	Classical secretion pathway: Cell membrane		PF03595.16	Voltage-dependent anion channel	GO:0016021, GO:0055085, GO:0003674	integral component of membrane (CC), transmembrane transport (BP), molecular_function (MF)																						cd09317	TDT_Mae1_like	2.3003E-119	T	IPR030185	Malic acid transport protein
Afu2g17760	Classical secretion pathway: Cell membrane		PF00892.19	EamA-like transporter family	GO:0003674	molecular_function (MF)
Afu2g17790	Classical secretion pathway: Cell membrane		PF01490.17	Transmembrane amino acid transporter protein	GO:0003674	molecular_function (MF)
Afu2g17800	Classical secretion pathway: Cell membrane		PF00172.17	Fungal Zn(2)-Cys(6) binuclear cluster domain																								cd00067	GAL4	5.84121E-11	T	IPR001138	Zn(2)-C6 fungal-type DNA-binding domain		PS50048	Zn(2)-C6 fungal-type DNA-binding domain profile.	10.348	T	IPR001138	Zn(2)-C6 fungal-type DNA-binding domain		PS00463	Zn(2)-C6 fungal-type DNA-binding domain signature.	-	T	IPR001138	Zn(2)-C6 fungal-type DNA-binding domain		SSF57701
Afu2g17830	Classical secretion pathway: Cell membrane				GO:0003674	molecular_function (MF)
Afu2g17840	Classical secretion pathway: Cell membrane		PF07690.15	Major Facilitator Superfamily	GO:0016021, GO:0055085, GO:0003674	integral component of membrane (CC), transmembrane transport (BP), molecular_function (MF)																						cd06174	MFS	2.21291E-17	T	IPR020846	Major facilitator superfamily domain		PS50850	Major facilitator superfamily (MFS) profile.	9.995	T	IPR020846	Major facilitator superfamily domain									SSF103473
Afu2g17890	Classical secretion pathway: Cell membrane		PF04479.12	RTA1 like protein	GO:0016021, GO:0006950, GO:0003674	integral component of membrane (CC), response to stress (BP), molecular_function (MF)
Afu2g17930	Classical secretion pathway: Cell membrane																																																SSF51735
Afu2g18010	Classical secretion pathway: Cell membrane		PF00067.21	Cytochrome P450																																						PS00086	Cytochrome P450 cysteine heme-iron ligand signature.	-	T	IPR017972	Cytochrome P450, conserved site		SSF48264
Afu3g00120	Classical secretion pathway: Cell membrane		PF01490.17	Transmembrane amino acid transporter protein	GO:0003674	molecular_function (MF)
Afu3g00200	Classical secretion pathway: Cell membrane		PF00083.23, PF07690.15	Sugar (and other) transporter, Major Facilitator Superfamily	GO:0016021, GO:0055085, GO:0022891	integral component of membrane (CC), transmembrane transport (BP), substrate-specific transmembrane transporter activity (MF)	TIGR00879	SP: MFS transporter, sugar porter (SP) family	7.0E-76	T	IPR003663	Sugar/inositol transporter																cd06174	MFS	1.39415E-19	T	IPR020846	Major facilitator superfamily domain		PS50850	Major facilitator superfamily (MFS) profile.	31.263	T	IPR020846	Major facilitator superfamily domain		PS00217	Sugar transport proteins signature 2.	-	T	IPR005829	Sugar transporter, conserved site		SSF103473
Afu3g00220	Classical secretion pathway: Cell membrane		PF00083.23, PF07690.15	Sugar (and other) transporter, Major Facilitator Superfamily	GO:0016021, GO:0055085, GO:0022891	integral component of membrane (CC), transmembrane transport (BP), substrate-specific transmembrane transporter activity (MF)																						cd06174	MFS	6.42835E-15	T	IPR020846	Major facilitator superfamily domain		PS50850	Major facilitator superfamily (MFS) profile.	30.668	T	IPR020846	Major facilitator superfamily domain		PS00216	Sugar transport proteins signature 1.	-	T	IPR005829	Sugar transporter, conserved site		SSF103473
Afu3g00270	Classical secretion pathway: Cell membrane	GH17	PF00332.17	Glycosyl hydrolases family 17	GO:0043169, GO:0005975	cation binding (MF), carbohydrate metabolic process (BP)																																											SSF51445
Afu3g00340	Classical secretion pathway: Cell membrane	GH76	PF03663.13	Glycosyl hydrolase family 76																																													SSF48208
Afu3g00430	Classical secretion pathway: Cell membrane		PF00083.23, PF07690.15	Sugar (and other) transporter, Major Facilitator Superfamily	GO:0016021, GO:0055085, GO:0022891	integral component of membrane (CC), transmembrane transport (BP), substrate-specific transmembrane transporter activity (MF)	TIGR00879	SP: MFS transporter, sugar porter (SP) family	1.8E-104	T	IPR003663	Sugar/inositol transporter																cd06174	MFS	4.57901E-22	T	IPR020846	Major facilitator superfamily domain		PS50850	Major facilitator superfamily (MFS) profile.	40.494	T	IPR020846	Major facilitator superfamily domain		PS00217	Sugar transport proteins signature 2.	-	T	IPR005829	Sugar transporter, conserved site		SSF103473,SSF103473
Afu3g00480	Classical secretion pathway: Cell membrane		PF04479.12	RTA1 like protein	GO:0016021, GO:0006950, GO:0003674	integral component of membrane (CC), response to stress (BP), molecular_function (MF)
Afu3g00500	Classical secretion pathway: Cell membrane		PF01284.22	Membrane-associating domain	GO:0003674	molecular_function (MF)
Afu3g00670	Classical secretion pathway: Cell membrane		PF06912.10	Protein of unknown function (DUF1275)	GO:0003674	molecular_function (MF)
Afu3g00780	Classical secretion pathway: Cell membrane		PF05462.10, PF11710.7, PF00001.20	Slime mold cyclic AMP receptor, G protein-coupled glucose receptor regulating Gpa2, 7 transmembrane receptor (rhodopsin family)	GO:0003674	molecular_function (MF)																													PS50261	G-protein coupled receptors family 2 profile 2.	12.448	T	IPR017981	GPCR, family 2-like									SSF81321,SSF81321
Afu3g00810	Classical secretion pathway: Cell membrane		PF05241.11	Emopamil binding protein	GO:0016021, GO:0005783	integral component of membrane (CC), endoplasmic reticulum (CC)																													PS51751	EXPERA domain profile.	17.241	T	IPR033118	EXPERA domain
Afu3g00850	Classical secretion pathway: Cell membrane				GO:0003674	molecular_function (MF)
Afu3g00900	Classical secretion pathway: Cell membrane	GH13	PF00128.23, PF09260.10	Alpha amylase, catalytic domain, Domain of unknown function (DUF1966)	GO:0016052	carbohydrate catabolic process (BP)																						cd11319	AmyAc_euk_AmyA	0.0	T																		SSF51445,SSF51011
Afu3g00910	Classical secretion pathway: Cell membrane	GH13, GT5	PF00128.23, PF08323.10	Alpha amylase, catalytic domain, Starch synthase catalytic domain	GO:0043169, GO:0009277	cation binding (MF), fungal-type cell wall (CC)																						cd03791,cd11323	GT1_Glycogen_synthase_DULL1_like,AmyAc_AGS	2.32208E-85,0.0	T,T				PS51257	Prokaryotic membrane lipoprotein lipid attachment site profile.	5.0	T											SSF53756,SSF51445
Afu3g00920	Classical secretion pathway: Cell membrane		PF04479.12	RTA1 like protein	GO:0016021, GO:0006950, GO:0003674	integral component of membrane (CC), response to stress (BP), molecular_function (MF)
Afu3g00980	Classical secretion pathway: Cell membrane		PF07690.15, PF06779.13	Major Facilitator Superfamily, Uncharacterised MFS-type transporter YbfB	GO:0016021, GO:0055085, GO:0003674	integral component of membrane (CC), transmembrane transport (BP), molecular_function (MF)																						cd06174	MFS	1.0506E-25	T	IPR020846	Major facilitator superfamily domain																SSF103473,SSF103473
Afu3g01030	Classical secretion pathway: Cell membrane		PF04479.12	RTA1 like protein	GO:0016021, GO:0006950, GO:0003674	integral component of membrane (CC), response to stress (BP), molecular_function (MF)
Afu3g01120	Classical secretion pathway: Cell membrane		PF07690.15, PF00083.23	Major Facilitator Superfamily, Sugar (and other) transporter	GO:0016021, GO:0055085, GO:0003674	integral component of membrane (CC), transmembrane transport (BP), molecular_function (MF)																						cd06174	MFS	8.76864E-33	T	IPR020846	Major facilitator superfamily domain		PS50850	Major facilitator superfamily (MFS) profile.	30.519	T	IPR020846	Major facilitator superfamily domain									SSF103473
Afu3g01196	Classical secretion pathway: Cell membrane				GO:0003674	molecular_function (MF)
Afu3g01230	Classical secretion pathway: Cell membrane		PF00083.23, PF07690.15	Sugar (and other) transporter, Major Facilitator Superfamily	GO:0016021, GO:0055085, GO:0022891	integral component of membrane (CC), transmembrane transport (BP), substrate-specific transmembrane transporter activity (MF)																						cd06174	MFS	8.59001E-21	T	IPR020846	Major facilitator superfamily domain		PS50850,PS51257	Major facilitator superfamily (MFS) profile.,Prokaryotic membrane lipoprotein lipid attachment site profile.	10.952,5.0	T,T	IPR020846	Major facilitator superfamily domain		PS00216	Sugar transport proteins signature 1.	-	T	IPR005829	Sugar transporter, conserved site		SSF103473
Afu3g01350	Classical secretion pathway: Cell membrane		PF08386.9, PF00561.19	TAP-like protein, alpha/beta hydrolase fold	GO:0008233	peptidase activity (MF)																																											SSF53474,SSF53474,SSF53474
Afu3g01400	Classical secretion pathway: Cell membrane		PF01061.23, PF00005.26, PF06422.11, PF12698.6, PF14510.5	ABC-2 type transporter, ABC transporter, CDR ABC transporter, ABC-2 family transporter protein, ABC-transporter extracellular N-terminal	GO:0016021, GO:0042626, GO:0006855	integral component of membrane (CC), ATPase activity, coupled to transmembrane movement of substances (MF), drug transmembrane transport (BP)																						cd03233,cd03232	ABCG_PDR_domain1,ABCG_PDR_domain2	1.90392E-88,3.12832E-114	T,T	IPR034001,IPR034003	ATP-binding cassette transporter, PDR-like subfamily G, domain 1,ATP-binding cassette transporter, PDR-like subfamily G, domain 2		PS50893,PS50893	ATP-binding cassette, ABC transporter-type domain profile.,ATP-binding cassette, ABC transporter-type domain profile.	14.079,13.372	T,T	IPR003439,IPR003439	ABC transporter-like,ABC transporter-like		PS00211	ABC transporters family signature.	-	T	IPR017871	ABC transporter, conserved site		SSF52540,SSF52540
Afu3g01430	Classical secretion pathway: Cell membrane		PF03073.14	TspO/MBR family	GO:0016021, GO:0003674	integral component of membrane (CC), molecular_function (MF)																						cd15904	TSPO_MBR	4.85776E-42	T	IPR004307	TspO/MBR-related protein
Afu3g01440	Classical secretion pathway: Cell membrane		PF06738.11, PF12821.6	Putative threonine/serine exporter, Threonine/Serine exporter, ThrE	GO:0003674	molecular_function (MF)
Afu3g01480	Classical secretion pathway: Cell membrane		PF14269.5, PF05935.10	Arylsulfotransferase (ASST), Arylsulfotransferase (ASST)	GO:0003674	molecular_function (MF)
Afu3g01500	Classical secretion pathway: Cell membrane				GO:0003674	molecular_function (MF)
Afu3g01520	Classical secretion pathway: Cell membrane		PF07690.15, PF06609.12	Major Facilitator Superfamily, Fungal trichothecene efflux pump (TRI12)	GO:0016021, GO:0055085, GO:0005886, GO:0005215	integral component of membrane (CC), transmembrane transport (BP), plasma membrane (CC), transporter activity (MF)																						cd06174	MFS	3.1338E-28	T	IPR020846	Major facilitator superfamily domain		PS50850	Major facilitator superfamily (MFS) profile.	30.093	T	IPR020846	Major facilitator superfamily domain									SSF103473,SSF103473,SSF103473
Afu3g01530	Classical secretion pathway: Cell membrane		PF04185.13	Phosphoesterase family																																													SSF53649
Afu3g01540	Classical secretion pathway: Cell membrane		PF07690.15	Major Facilitator Superfamily	GO:0016021, GO:0055085, GO:0003674	integral component of membrane (CC), transmembrane transport (BP), molecular_function (MF)																						cd06174	MFS	5.9746E-15	T	IPR020846	Major facilitator superfamily domain		PS50850	Major facilitator superfamily (MFS) profile.	15.546	T	IPR020846	Major facilitator superfamily domain									SSF103473
Afu3g01630	Classical secretion pathway: Cell membrane		PF04479.12	RTA1 like protein	GO:0016021, GO:0006950, GO:0003674	integral component of membrane (CC), response to stress (BP), molecular_function (MF)
Afu3g01670	Classical secretion pathway: Cell membrane		PF00083.23, PF07690.15, PF06609.12	Sugar (and other) transporter, Major Facilitator Superfamily, Fungal trichothecene efflux pump (TRI12)	GO:0016021, GO:0055085, GO:0022857	integral component of membrane (CC), transmembrane transport (BP), transmembrane transporter activity (MF)																						cd06174	MFS	2.32967E-20	T	IPR020846	Major facilitator superfamily domain		PS50850	Major facilitator superfamily (MFS) profile.	25.478	T	IPR020846	Major facilitator superfamily domain		PS00217,PS00216	Sugar transport proteins signature 2.,Sugar transport proteins signature 1.	-,-	T,T	IPR005829,IPR005829	Sugar transporter, conserved site,Sugar transporter, conserved site		SSF103473,SSF103473
Afu3g01700	Classical secretion pathway: Cell membrane		PF00083.23, PF07690.15	Sugar (and other) transporter, Major Facilitator Superfamily	GO:0016021, GO:0055085, GO:0022891	integral component of membrane (CC), transmembrane transport (BP), substrate-specific transmembrane transporter activity (MF)	TIGR00879	SP: MFS transporter, sugar porter (SP) family	7.6E-89	T	IPR003663	Sugar/inositol transporter																cd06174	MFS	6.45234E-19	T	IPR020846	Major facilitator superfamily domain		PS50850	Major facilitator superfamily (MFS) profile.	18.268	T	IPR020846	Major facilitator superfamily domain		PS00217	Sugar transport proteins signature 2.	-	T	IPR005829	Sugar transporter, conserved site		SSF103473,SSF103473
Afu3g01860	Classical secretion pathway: Cell membrane				GO:0003674	molecular_function (MF)
Afu3g01890	Classical secretion pathway: Cell membrane		PF07690.15, PF00083.23	Major Facilitator Superfamily, Sugar (and other) transporter	GO:0016021, GO:0055085, GO:0003674	integral component of membrane (CC), transmembrane transport (BP), molecular_function (MF)																						cd06174	MFS	5.2334E-25	T	IPR020846	Major facilitator superfamily domain		PS50850	Major facilitator superfamily (MFS) profile.	21.161	T	IPR020846	Major facilitator superfamily domain									SSF103473
Afu3g01940	Classical secretion pathway: Cell membrane		PF07690.15, PF00083.23, PF06609.12	Major Facilitator Superfamily, Sugar (and other) transporter, Fungal trichothecene efflux pump (TRI12)	GO:0016021, GO:0055085, GO:0003674	integral component of membrane (CC), transmembrane transport (BP), molecular_function (MF)																						cd06174	MFS	5.17919E-32	T	IPR020846	Major facilitator superfamily domain		PS50850	Major facilitator superfamily (MFS) profile.	26.733	T	IPR020846	Major facilitator superfamily domain									SSF103473
Afu3g02060	Classical secretion pathway: Cell membrane		PF07690.15, PF00083.23, PF06609.12	Major Facilitator Superfamily, Sugar (and other) transporter, Fungal trichothecene efflux pump (TRI12)	GO:0016021, GO:0055085, GO:0003674	integral component of membrane (CC), transmembrane transport (BP), molecular_function (MF)																						cd06174	MFS	6.18196E-29	T	IPR020846	Major facilitator superfamily domain		PS50850	Major facilitator superfamily (MFS) profile.	19.757	T	IPR020846	Major facilitator superfamily domain									SSF103473,SSF103473
Afu3g02080	Classical secretion pathway: Cell membrane		PF07690.15	Major Facilitator Superfamily	GO:0016021, GO:0055085, GO:0003674	integral component of membrane (CC), transmembrane transport (BP), molecular_function (MF)																						cd06174	MFS	1.71423E-25	T	IPR020846	Major facilitator superfamily domain		PS50850	Major facilitator superfamily (MFS) profile.	8.825	T	IPR020846	Major facilitator superfamily domain									SSF103473
Afu3g02150	Classical secretion pathway: Cell membrane		PF07690.15	Major Facilitator Superfamily	GO:0016021, GO:0055085, GO:0003674	integral component of membrane (CC), transmembrane transport (BP), molecular_function (MF)																						cd06174	MFS	5.63877E-14	T	IPR020846	Major facilitator superfamily domain		PS50850	Major facilitator superfamily (MFS) profile.	9.74	T	IPR020846	Major facilitator superfamily domain									SSF103473
Afu3g02610	Classical secretion pathway: Cell membrane		PF07690.15	Major Facilitator Superfamily	GO:0016021, GO:0055085, GO:0003674	integral component of membrane (CC), transmembrane transport (BP), molecular_function (MF)																						cd06174	MFS	1.16953E-11	T	IPR020846	Major facilitator superfamily domain																SSF103473
Afu3g02685	Classical secretion pathway: Cell membrane				GO:0003674	molecular_function (MF)
Afu3g02720	Classical secretion pathway: Cell membrane		PF07690.15	Major Facilitator Superfamily	GO:0016021, GO:0055085, GO:0003674	integral component of membrane (CC), transmembrane transport (BP), molecular_function (MF)																						cd06174	MFS	1.20851E-21	T	IPR020846	Major facilitator superfamily domain		PS50850	Major facilitator superfamily (MFS) profile.	27.052	T	IPR020846	Major facilitator superfamily domain									SSF103473,SSF103473,SSF103473
Afu3g02760	Classical secretion pathway: Cell membrane		PF00664.22, PF00005.26, PF02463.18, PF09818.8, PF13401.5	ABC transporter transmembrane region, ABC transporter, RecF/RecN/SMC N terminal domain, Predicted ATPase of the ABC class, AAA domain	GO:0016021, GO:0055085, GO:0042626	integral component of membrane (CC), transmembrane transport (BP), ATPase activity, coupled to transmembrane movement of substances (MF)																						cd03249,cd03249	ABC_MTABC3_MDL1_MDL2,ABC_MTABC3_MDL1_MDL2	1.0321E-116,5.90777E-117	T,T				PS50893,PS50893,PS50929,PS50929	ATP-binding cassette, ABC transporter-type domain profile.,ATP-binding cassette, ABC transporter-type domain profile.,ABC transporter integral membrane type-1 fused domain profile.,ABC transporter integral membrane type-1 fused domain profile.	24.557,23.89,31.909,41.177	T,T,T,T	IPR003439,IPR003439,IPR011527,IPR011527	ABC transporter-like,ABC transporter-like,ABC transporter type 1, transmembrane domain,ABC transporter type 1, transmembrane domain		PS00211,PS00211	ABC transporters family signature.,ABC transporters family signature.	-,-	T,T	IPR017871,IPR017871	ABC transporter, conserved site,ABC transporter, conserved site		SSF90123,SSF52540,SSF90123,SSF90123,SSF52540
Afu3g02780	Classical secretion pathway: Cell membrane		PF07690.15, PF00083.23, PF06609.12	Major Facilitator Superfamily, Sugar (and other) transporter, Fungal trichothecene efflux pump (TRI12)	GO:0016021, GO:0055085, GO:0003674	integral component of membrane (CC), transmembrane transport (BP), molecular_function (MF)																						cd06174	MFS	1.00267E-16	T	IPR020846	Major facilitator superfamily domain		PS50850	Major facilitator superfamily (MFS) profile.	12.973	T	IPR020846	Major facilitator superfamily domain									SSF103473
Afu3g02850	Classical secretion pathway: Cell membrane				GO:0003674	molecular_function (MF)
Afu3g02860	Classical secretion pathway: Cell membrane				GO:0003674	molecular_function (MF)
Afu3g02890	Classical secretion pathway: Cell membrane		PF00083.23, PF07690.15	Sugar (and other) transporter, Major Facilitator Superfamily	GO:0016021, GO:0055085, GO:0022891	integral component of membrane (CC), transmembrane transport (BP), substrate-specific transmembrane transporter activity (MF)	TIGR00879	SP: MFS transporter, sugar porter (SP) family	2.7E-98	T	IPR003663	Sugar/inositol transporter																cd06174	MFS	8.17542E-23	T	IPR020846	Major facilitator superfamily domain		PS50850	Major facilitator superfamily (MFS) profile.	38.048	T	IPR020846	Major facilitator superfamily domain									SSF103473
Afu3g03010	Classical secretion pathway: Cell membrane		PF01384.19	Phosphate transporter family	GO:0005886	plasma membrane (CC)
Afu3g03190	Classical secretion pathway: Cell membrane		PF07690.15	Major Facilitator Superfamily	GO:0005887, GO:0015238, GO:0006855, GO:0008324	integral component of plasma membrane (CC), drug transmembrane transporter activity (MF), drug transmembrane transport (BP), cation transmembrane transporter activity (MF)																						cd06174	MFS	5.70886E-29	T	IPR020846	Major facilitator superfamily domain		PS50850	Major facilitator superfamily (MFS) profile.	24.776	T	IPR020846	Major facilitator superfamily domain									SSF103473,SSF103473,SSF103473
Afu3g03240	Classical secretion pathway: Cell membrane		PF07690.15, PF00083.23	Major Facilitator Superfamily, Sugar (and other) transporter	GO:0016021, GO:0055085, GO:0003674	integral component of membrane (CC), transmembrane transport (BP), molecular_function (MF)																						cd06174	MFS	1.11279E-17	T	IPR020846	Major facilitator superfamily domain		PS50850	Major facilitator superfamily (MFS) profile.	16.822	T	IPR020846	Major facilitator superfamily domain									SSF103473
Afu3g03310	Classical secretion pathway: Cell membrane		PF04479.12	RTA1 like protein	GO:0016021, GO:0006950, GO:0003674	integral component of membrane (CC), response to stress (BP), molecular_function (MF)
Afu3g03320	Classical secretion pathway: Cell membrane		PF07690.15	Major Facilitator Superfamily	GO:0016021, GO:0055085, GO:0003674	integral component of membrane (CC), transmembrane transport (BP), molecular_function (MF)																						cd06174	MFS	1.21265E-21	T	IPR020846	Major facilitator superfamily domain		PS50850	Major facilitator superfamily (MFS) profile.	17.162	T	IPR020846	Major facilitator superfamily domain									SSF103473
Afu3g03440	Classical secretion pathway: Cell membrane		PF07690.15, PF13347.5, PF06609.12	Major Facilitator Superfamily, MFS/sugar transport protein, Fungal trichothecene efflux pump (TRI12)	GO:0016021, GO:0055085, GO:0003674	integral component of membrane (CC), transmembrane transport (BP), molecular_function (MF)																						cd06174	MFS	2.90148E-15	T	IPR020846	Major facilitator superfamily domain		PS50850	Major facilitator superfamily (MFS) profile.	9.102	T	IPR020846	Major facilitator superfamily domain									SSF103473,SSF103473,SSF103473
Afu3g03470	Classical secretion pathway: Cell membrane				GO:0003674	molecular_function (MF)
Afu3g03500	Classical secretion pathway: Cell membrane		PF07690.15	Major Facilitator Superfamily	GO:0016021, GO:0055085, GO:0003674	integral component of membrane (CC), transmembrane transport (BP), molecular_function (MF)																						cd06174	MFS	1.83076E-16	T	IPR020846	Major facilitator superfamily domain		PS50850	Major facilitator superfamily (MFS) profile.	11.42	T	IPR020846	Major facilitator superfamily domain									SSF103473
Afu3g03540	Classical secretion pathway: Cell membrane		PF08659.9, PF13602.5, PF00107.25, PF00106.24	KR domain, Zinc-binding dehydrogenase, Zinc-binding dehydrogenase, short chain dehydrogenase																								cd05195	enoyl_red	3.22864E-53	T				PS50075	Acyl carrier protein phosphopantetheine domain profile.	12.588	T	IPR009081	Phosphopantetheine binding ACP domain		PS00012	Phosphopantetheine attachment site.	-	T	IPR006162	Phosphopantetheine attachment site		SSF51735,SSF47336,SSF51905,SSF51735
Afu3g03620	Classical secretion pathway: Cell membrane	GT2	PF13641.5, PF13632.5, PF00535.25, PF03552.13, PF13506.5	Glycosyltransferase like family 2, Glycosyl transferase family group 2, Glycosyl transferase family 2, Cellulose synthase, Glycosyl transferase family 21	GO:0003674	molecular_function (MF)																						cd06421	CESA_CelA_like	8.84736E-105	T																		SSF53448
Afu3g03640	Classical secretion pathway: Cell membrane		PF07690.15	Major Facilitator Superfamily	GO:0016021, GO:0055085, GO:0003674	integral component of membrane (CC), transmembrane transport (BP), molecular_function (MF)																						cd06174	MFS	9.27703E-13	T	IPR020846	Major facilitator superfamily domain		PS50850	Major facilitator superfamily (MFS) profile.	10.059	T	IPR020846	Major facilitator superfamily domain									SSF103473,SSF103473,SSF103473
Afu3g03670	Classical secretion pathway: Cell membrane		PF00664.22, PF00005.26, PF02463.18, PF13401.5, PF13555.5, PF01935.16	ABC transporter transmembrane region, ABC transporter, RecF/RecN/SMC N terminal domain, AAA domain, P-loop containing region of AAA domain, Domain of unknown function DUF87	GO:0016021, GO:0055085, GO:0042626	integral component of membrane (CC), transmembrane transport (BP), ATPase activity, coupled to transmembrane movement of substances (MF)																													PS50893,PS50929,PS50929,PS50893	ATP-binding cassette, ABC transporter-type domain profile.,ABC transporter integral membrane type-1 fused domain profile.,ABC transporter integral membrane type-1 fused domain profile.,ATP-binding cassette, ABC transporter-type domain profile.	25.297,38.247,35.704,23.276	T,T,T,T	IPR003439,IPR011527,IPR011527,IPR003439	ABC transporter-like,ABC transporter type 1, transmembrane domain,ABC transporter type 1, transmembrane domain,ABC transporter-like		PS00211,PS00211	ABC transporters family signature.,ABC transporters family signature.	-,-	T,T	IPR017871,IPR017871	ABC transporter, conserved site,ABC transporter, conserved site		SSF90123,SSF90123,SSF52540,SSF52540,SSF52540
Afu3g03700	Classical secretion pathway: Cell membrane		PF00083.23, PF07690.15	Sugar (and other) transporter, Major Facilitator Superfamily	GO:0016021, GO:0055085, GO:0022891	integral component of membrane (CC), transmembrane transport (BP), substrate-specific transmembrane transporter activity (MF)	TIGR00879	SP: MFS transporter, sugar porter (SP) family	2.8E-94	T	IPR003663	Sugar/inositol transporter																cd06174	MFS	1.25937E-27	T	IPR020846	Major facilitator superfamily domain		PS50850	Major facilitator superfamily (MFS) profile.	32.241	T	IPR020846	Major facilitator superfamily domain		PS00217	Sugar transport proteins signature 2.	-	T	IPR005829	Sugar transporter, conserved site		SSF103473
Afu3g03815	Classical secretion pathway: Cell membrane				GO:0003674	molecular_function (MF)
Afu3g03820	Classical secretion pathway: Cell membrane		PF07690.15	Major Facilitator Superfamily	GO:0016021, GO:0055085	integral component of membrane (CC), transmembrane transport (BP)																						cd06174	MFS	3.30999E-28	T	IPR020846	Major facilitator superfamily domain		PS50850	Major facilitator superfamily (MFS) profile.	17.779	T	IPR020846	Major facilitator superfamily domain									SSF103473
Afu3g04000	Classical secretion pathway: Cell membrane		PF07690.15, PF12832.6	Major Facilitator Superfamily, MFS_1 like family	GO:0016021, GO:0055085, GO:0000329, GO:0003674	integral component of membrane (CC), transmembrane transport (BP), fungal-type vacuole membrane (CC), molecular_function (MF)																						cd06174	MFS	5.04949E-15	T	IPR020846	Major facilitator superfamily domain		PS50850	Major facilitator superfamily (MFS) profile.	14.483	T	IPR020846	Major facilitator superfamily domain									SSF103473
Afu3g04010	Classical secretion pathway: Cell membrane		PF07690.15	Major Facilitator Superfamily	GO:0016021, GO:0055085, GO:0003674	integral component of membrane (CC), transmembrane transport (BP), molecular_function (MF)																						cd06174	MFS	3.37513E-23	T	IPR020846	Major facilitator superfamily domain		PS50850	Major facilitator superfamily (MFS) profile.	9.357	T	IPR020846	Major facilitator superfamily domain									SSF103473
Afu3g04050	Classical secretion pathway: Cell membrane				GO:0003674	molecular_function (MF)
Afu3g05660	Classical secretion pathway: Cell membrane		PF07690.15	Major Facilitator Superfamily	GO:0016021, GO:0055085, GO:0003674	integral component of membrane (CC), transmembrane transport (BP), molecular_function (MF)																						cd06174	MFS	1.58382E-21	T	IPR020846	Major facilitator superfamily domain																SSF103473
Afu3g05950	Classical secretion pathway: Cell membrane		PF12859.6	Anaphase-promoting complex subunit 1	GO:0003674	molecular_function (MF)
Afu3g06130	Classical secretion pathway: Cell membrane				GO:0005783, GO:0005886	endoplasmic reticulum (CC), plasma membrane (CC)
Afu3g06450	Classical secretion pathway: Cell membrane	GT39	PF02366.17, PF16192.4, PF02815.18	Dolichyl-phosphate-mannose-protein mannosyltransferase, C-terminal four TMM region of protein-O-mannosyltransferase, MIR domain	GO:0005886, GO:0031505	plasma membrane (CC), fungal-type cell wall organization (BP)																													PS50919,PS50919,PS50919	MIR domain profile.,MIR domain profile.,MIR domain profile.	12.616,12.787,12.469	T,T,T	IPR016093,IPR016093,IPR016093	MIR motif,MIR motif,MIR motif									SSF82109
Afu3g06650	Classical secretion pathway: Cell membrane				GO:0003674	molecular_function (MF)
Afu3g06901	Classical secretion pathway: Cell membrane		PF00584.19	SecE/Sec61-gamma subunits of protein translocation complex																																													SSF103456
Afu3g07050	Classical secretion pathway: Cell membrane		PF01822.18	WSC domain	GO:0016020, GO:0009277, GO:0003674, GO:0009986, GO:0030428	membrane (CC), fungal-type cell wall (CC), molecular_function (MF), cell surface (CC), cell septum (CC)																													PS51212	WSC domain profile.	9.47	T	IPR002889	Carbohydrate-binding WSC
Afu3g07080	Classical secretion pathway: Cell membrane		PF01169.18	Uncharacterized protein family UPF0016	GO:0005783, GO:0000329, GO:0003674, GO:0006874	endoplasmic reticulum (CC), fungal-type vacuole membrane (CC), molecular_function (MF), cellular calcium ion homeostasis (BP)																																				PS01214	Uncharacterized protein family UPF0016 signature.	-	T	IPR001727	Gdt1 family
Afu3g07155	Classical secretion pathway: Cell membrane				GO:0003674	molecular_function (MF)
Afu3g07170	Classical secretion pathway: Cell membrane		PF06432.10	Phosphatidylinositol N-acetylglucosaminyltransferase	GO:0016021, GO:0005783, GO:0006506	integral component of membrane (CC), endoplasmic reticulum (CC), GPI anchor biosynthetic process (BP)
Afu3g07290	Classical secretion pathway: Cell membrane		PF13000.6	Acetyl-coenzyme A transporter 1	GO:0016021, GO:0005794	integral component of membrane (CC), Golgi apparatus (CC)																						cd06174	MFS	0.00121802	T	IPR020846	Major facilitator superfamily domain																SSF103473
Afu3g07300	Classical secretion pathway: Cell membrane		PF01061.23, PF00005.26, PF06422.11, PF14510.5, PF13481.5	ABC-2 type transporter, ABC transporter, CDR ABC transporter, ABC-transporter extracellular N-terminal, AAA domain	GO:0016021, GO:0042626, GO:0006810	integral component of membrane (CC), ATPase activity, coupled to transmembrane movement of substances (MF), transport (BP)																						cd03232	ABCG_PDR_domain2	2.49523E-112	T	IPR034003	ATP-binding cassette transporter, PDR-like subfamily G, domain 2		PS50893,PS50893	ATP-binding cassette, ABC transporter-type domain profile.,ATP-binding cassette, ABC transporter-type domain profile.	12.919,10.658	T,T	IPR003439,IPR003439	ABC transporter-like,ABC transporter-like									SSF52540,SSF52540
Afu3g07420	Classical secretion pathway: Cell membrane				GO:0003674	molecular_function (MF)
Afu3g07510	Classical secretion pathway: Cell membrane		PF11915.7	Protein of unknown function (DUF3433)	GO:0003674	molecular_function (MF)
Afu3g07530	Classical secretion pathway: Cell membrane		PF06687.11	SUR7/PalI family	GO:0005886, GO:0003674, GO:0030428	plasma membrane (CC), molecular_function (MF), cell septum (CC)
Afu3g07540	Classical secretion pathway: Cell membrane		PF07885.15, PF00520.30	Ion channel, Ion transport protein	GO:0016020, GO:0071805, GO:0005267	membrane (CC), potassium ion transmembrane transport (BP), potassium channel activity (MF)																																											SSF81324,SSF81324
Afu3g07570	Classical secretion pathway: Cell membrane		PF13398.5	Peptidase M50B-like	GO:0003674	molecular_function (MF)
Afu3g07640	Classical secretion pathway: Cell membrane		PF00122.19, PF00702.25, PF00690.25	E1-E2 ATPase, haloacid dehalogenase-like hydrolase, Cation transporter/ATPase, N-terminus	GO:0016021, GO:0015662, GO:0006754, GO:0019829, GO:0046872	integral component of membrane (CC), ATPase activity, coupled to transmembrane movement of ions, phosphorylative mechanism (MF), ATP biosynthetic process (BP), cation-transporting ATPase activity (MF), metal ion binding (MF)	TIGR01494,TIGR01494,TIGR01647	ATPase_P-type: HAD ATPase, P-type, family IC,ATPase_P-type: HAD ATPase, P-type, family IC,ATPase-IIIA_H: plasma-membrane proton-efflux P-type ATPase	8.0E-23,9.2E-30,1.8E-249	T,T,T	IPR001757,IPR001757,IPR006534	P-type ATPase,P-type ATPase,P-type ATPase, subfamily IIIA	Reactome: R-HSA-936837,Reactome: R-HSA-936837,KEGG: 00190+3.6.3.6															cd02076	P-type_ATPase_H	0.0	T	IPR006534	P-type ATPase, subfamily IIIA	KEGG: 00190+3.6.3.6								PS00154	E1-E2 ATPases phosphorylation site.	-	T	IPR018303	P-type ATPase, phosphorylation site	Reactome: R-HSA-936837	SSF81653,SSF81665,SSF81665,SSF81665,SSF81653,SSF56784,SSF56784
Afu3g07850	Classical secretion pathway: Cell membrane	CE1	PF00930.20, PF00326.20	Dipeptidyl peptidase IV (DPP IV) N-terminal region, Prolyl oligopeptidase family	GO:0000329, GO:0006508, GO:0008236	fungal-type vacuole membrane (CC), proteolysis (BP), serine-type peptidase activity (MF)																																											SSF82171,SSF53474
Afu3g07860	Classical secretion pathway: Cell membrane	GT4	PF13692.5, PF00534.19	Glycosyl transferases group 1, Glycosyl transferases group 1	GO:0003674	molecular_function (MF)																						cd06174	MFS	0.00116113	T	IPR020846	Major facilitator superfamily domain																SSF53756,SSF53756
Afu3g07870	Classical secretion pathway: Cell membrane				GO:0005576, GO:0003674	extracellular region (CC), molecular_function (MF)
Afu3g07890	Classical secretion pathway: Cell membrane	GH114	PF03537.12	Glycoside-hydrolase family GH114	GO:0003674	molecular_function (MF)																																											SSF51445
Afu3g07990	Classical secretion pathway: Cell membrane		PF13520.5, PF00324.20	Amino acid permease, Amino acid permease	GO:0016021, GO:0003333, GO:0015171	integral component of membrane (CC), amino acid transmembrane transport (BP), amino acid transmembrane transporter activity (MF)	TIGR00907	2A0304: amino acid permease	2.0E-184	T	IPR004756	Amino acid permease subfamily
Afu3g08180	Classical secretion pathway: Cell membrane		PF04145.14	Ctr copper transporter family	GO:0016021, GO:0000329	integral component of membrane (CC), fungal-type vacuole membrane (CC)
Afu3g08240	Classical secretion pathway: Cell membrane		PF10998.7	Protein of unknown function (DUF2838)	GO:0005783, GO:0005794, GO:0003674	endoplasmic reticulum (CC), Golgi apparatus (CC), molecular_function (MF)
Afu3g08480	Classical secretion pathway: Cell membrane		PF13347.5	MFS/sugar transport protein	GO:0003674	molecular_function (MF)																																											SSF103473
Afu3g08670	Classical secretion pathway: Cell membrane				GO:0003674	molecular_function (MF)
Afu3g09060	Classical secretion pathway: Cell membrane		PF12351.7, PF06687.11	Ca2+ regulator and membrane fusion protein Fig1, SUR7/PalI family	GO:0003674	molecular_function (MF)
Afu3g09170	Classical secretion pathway: Cell membrane		PF07690.15, PF00083.23	Major Facilitator Superfamily, Sugar (and other) transporter	GO:0016021, GO:0055085, GO:0003674	integral component of membrane (CC), transmembrane transport (BP), molecular_function (MF)																						cd06174	MFS	3.91123E-29	T	IPR020846	Major facilitator superfamily domain		PS50850	Major facilitator superfamily (MFS) profile.	14.738	T	IPR020846	Major facilitator superfamily domain									SSF103473
Afu3g09250	Classical secretion pathway: Cell membrane	GH16	PF00722.20	Glycosyl hydrolases family 16	GO:0005975, GO:0004553	carbohydrate metabolic process (BP), hydrolase activity, hydrolyzing O-glycosyl compounds (MF)																						cd02183	GH16_fungal_CRH1_transglycosylase	2.33676E-108	T				PS51762	Glycosyl hydrolases family 16 (GH16) domain profile.	22.129	T	IPR000757	Glycoside hydrolase family 16									SSF49899
Afu3g09400	Classical secretion pathway: Cell membrane		PF07690.15	Major Facilitator Superfamily	GO:0016021, GO:0055085, GO:0003674	integral component of membrane (CC), transmembrane transport (BP), molecular_function (MF)																																											SSF103473,SSF103473
Afu3g09650	Classical secretion pathway: Cell membrane		PF10361.8	Protein of unknown function (DUF2434)	GO:0005794, GO:0003674	Golgi apparatus (CC), molecular_function (MF)
Afu3g09740	Classical secretion pathway: Cell membrane		PF10277.8	Frag1/DRAM/Sfk1 family	GO:0005783, GO:0005887, GO:0031505, GO:0003674, GO:0006506	endoplasmic reticulum (CC), integral component of plasma membrane (CC), fungal-type cell wall organization (BP), molecular_function (MF), GPI anchor biosynthetic process (BP)																																											SSF88633,SSF56219
Afu3g09860	Classical secretion pathway: Cell membrane		PF05024.14	N-acetylglucosaminyl transferase component (Gpi1)	GO:0016021, GO:0005783, GO:0006506	integral component of membrane (CC), endoplasmic reticulum (CC), GPI anchor biosynthetic process (BP)
Afu3g09960	Classical secretion pathway: Cell membrane		PF14378.5, PF01569.20	PAP2 superfamily, PAP2 superfamily	GO:0016020	membrane (CC)																						cd03386	PAP2_Aur1_like	6.76384E-51	T																		SSF48317
Afu3g09980	Classical secretion pathway: Cell membrane				GO:0003674	molecular_function (MF)
Afu3g10230	Classical secretion pathway: Cell membrane		PF06775.13	Putative adipose-regulatory protein (Seipin)	GO:0005783, GO:0003674	endoplasmic reticulum (CC), molecular_function (MF)
Afu3g10420	Classical secretion pathway: Cell membrane				GO:0003674	molecular_function (MF)
Afu3g10470	Classical secretion pathway: Cell membrane		PF04193.13	PQ loop repeat	GO:0003674	molecular_function (MF)
Afu3g10600	Classical secretion pathway: Cell membrane		PF10233.8	Uncharacterized conserved protein CG6151-P	GO:0003674	molecular_function (MF)
Afu3g10650	Classical secretion pathway: Cell membrane		PF04253.14, PF04389.16, PF02225.21	Transferrin receptor-like dimerisation domain, Peptidase family M28, PA domain	GO:0005783, GO:0006508, GO:0008233	endoplasmic reticulum (CC), proteolysis (BP), peptidase activity (MF)																						cd03874,cd02121	M28_PMSA_TfR_like,PA_GCPII_like	2.68935E-110,3.29206E-86	T,T																		SSF53187,SSF53187,SSF52025,SSF47672
Afu3g10690	Classical secretion pathway: Cell membrane		PF00689.20, PF00122.19, PF13246.5, PF00702.25, PF00690.25	Cation transporting ATPase, C-terminus, E1-E2 ATPase, Cation transport ATPase (P-type), haloacid dehalogenase-like hydrolase, Cation transporter/ATPase, N-terminus	GO:0016021, GO:0006754, GO:0046872, GO:0070588, GO:0006874	integral component of membrane (CC), ATP biosynthetic process (BP), metal ion binding (MF), calcium ion transmembrane transport (BP), cellular calcium ion homeostasis (BP)	TIGR01517,TIGR01494,TIGR01494	ATPase-IIB_Ca: calcium-translocating P-type ATPase, PMCA-type,ATPase_P-type: HAD ATPase, P-type, family IC,ATPase_P-type: HAD ATPase, P-type, family IC	2.2E-185,5.3E-21,3.0E-30	T,T,T	IPR006408,IPR001757,IPR001757	P-type ATPase, subfamily IIB,P-type ATPase,P-type ATPase	Reactome: R-HSA-418359|Reactome: R-HSA-5578775|Reactome: R-HSA-936837,Reactome: R-HSA-936837,Reactome: R-HSA-936837															cd02081	P-type_ATPase_Ca_PMCA-like	0.0	T											PS00154	E1-E2 ATPases phosphorylation site.	-	T	IPR018303	P-type ATPase, phosphorylation site	Reactome: R-HSA-936837	SSF81665,SSF81665,SSF81665,SSF56784,SSF56784,SSF81653,SSF81660
Afu3g10760	Classical secretion pathway: Cell membrane		PF09364.9, PF09363.9, PF03894.14	XFP N-terminal domain, XFP C-terminal domain, D-xylulose 5-phosphate/D-fructose 6-phosphate phosphoketolase	GO:0005975	carbohydrate metabolic process (BP)																																				PS60003,PS60002	Phosphoketolase signature 2.,Phosphoketolase signature 1.	-,-	T,T	IPR019789,IPR019790	Xylulose 5-phosphate/Fructose 6-phosphate phosphoketolase, thiamine diphosphate binding site,Xylulose 5-phosphate/Fructose 6-phosphate phosphoketolase, conserved site		SSF52922,SSF52518,SSF52518
Afu3g10770	Classical secretion pathway: Cell membrane		PF04479.12	RTA1 like protein	GO:0016021, GO:0005794, GO:0006950, GO:0003674	integral component of membrane (CC), Golgi apparatus (CC), response to stress (BP), molecular_function (MF)
Afu3g10780	Classical secretion pathway: Cell membrane				GO:0003674	molecular_function (MF)
Afu3g10820	Classical secretion pathway: Cell membrane		PF01794.18, PF08030.11, PF08022.11	Ferric reductase like transmembrane component, Ferric reductase NAD binding domain, FAD-binding domain										SFLDS00052,SFLDG01168	Ferric Reductase Domain,Ferric reductase subgroup (FRE)	0.0,0.0	T,T											cd06186	NOX_Duox_like_FAD_NADP	1.01841E-58	T				PS51384	Ferredoxin reductase-type FAD binding domain profile.	14.028	T	IPR017927	Ferredoxin reductase-type FAD-binding domain									SSF63380,SSF52343
Afu3g10880	Classical secretion pathway: Cell membrane		PF00955.20	HCO3- transporter family	GO:0016021, GO:0000324	integral component of membrane (CC), fungal-type vacuole (CC)
Afu3g10960	Classical secretion pathway: Cell membrane		PF04478.11	Mid2 like cell wall stress sensor	GO:0003674, GO:0009986, GO:0030428	molecular_function (MF), cell surface (CC), cell septum (CC)
Afu3g10980	Classical secretion pathway: Cell membrane				GO:0005794, GO:0003674	Golgi apparatus (CC), molecular_function (MF)
Afu3g11420	Classical secretion pathway: Cell membrane				GO:0003674	molecular_function (MF)
Afu3g11490	Classical secretion pathway: Cell membrane		PF13520.5, PF00324.20	Amino acid permease, Amino acid permease	GO:0016020, GO:0003333, GO:0015171	membrane (CC), amino acid transmembrane transport (BP), amino acid transmembrane transporter activity (MF)																																				PS00218	Amino acid permeases signature.	-	T	IPR004840	Amino acid permease, conserved site
Afu3g11760	Classical secretion pathway: Cell membrane		PF07690.15, PF00083.23, PF06609.12	Major Facilitator Superfamily, Sugar (and other) transporter, Fungal trichothecene efflux pump (TRI12)	GO:0016021, GO:0055085, GO:0003674	integral component of membrane (CC), transmembrane transport (BP), molecular_function (MF)																						cd06174	MFS	9.75973E-31	T	IPR020846	Major facilitator superfamily domain		PS50850	Major facilitator superfamily (MFS) profile.	23.628	T	IPR020846	Major facilitator superfamily domain									SSF103473
Afu3g11770	Classical secretion pathway: Cell membrane		PF11700.7	Vacuole effluxer Atg22 like	GO:0003674	molecular_function (MF)																																											SSF103473
Afu3g11790	Classical secretion pathway: Cell membrane		PF00083.23, PF07690.15	Sugar (and other) transporter, Major Facilitator Superfamily	GO:0016021, GO:0055085, GO:0022891	integral component of membrane (CC), transmembrane transport (BP), substrate-specific transmembrane transporter activity (MF)	TIGR00879	SP: MFS transporter, sugar porter (SP) family	5.2E-94	T	IPR003663	Sugar/inositol transporter																cd06174	MFS	1.93506E-17	T	IPR020846	Major facilitator superfamily domain		PS50850	Major facilitator superfamily (MFS) profile.	29.094	T	IPR020846	Major facilitator superfamily domain		PS00217	Sugar transport proteins signature 2.	-	T	IPR005829	Sugar transporter, conserved site		SSF103473
Afu3g12010	Classical secretion pathway: Cell membrane		PF00083.23, PF07690.15	Sugar (and other) transporter, Major Facilitator Superfamily	GO:0016021, GO:0055085, GO:0022891	integral component of membrane (CC), transmembrane transport (BP), substrate-specific transmembrane transporter activity (MF)	TIGR00879	SP: MFS transporter, sugar porter (SP) family	5.8E-98	T	IPR003663	Sugar/inositol transporter																cd06174	MFS	1.47826E-21	T	IPR020846	Major facilitator superfamily domain		PS50850	Major facilitator superfamily (MFS) profile.	40.94	T	IPR020846	Major facilitator superfamily domain		PS00217	Sugar transport proteins signature 2.	-	T	IPR005829	Sugar transporter, conserved site		SSF103473,SSF103473
Afu3g12170	Classical secretion pathway: Cell membrane		PF00083.23, PF07690.15	Sugar (and other) transporter, Major Facilitator Superfamily	GO:0016021, GO:0055085, GO:0022891	integral component of membrane (CC), transmembrane transport (BP), substrate-specific transmembrane transporter activity (MF)	TIGR00879	SP: MFS transporter, sugar porter (SP) family	9.2E-98	T	IPR003663	Sugar/inositol transporter																cd06174	MFS	7.15573E-21	T	IPR020846	Major facilitator superfamily domain		PS50850	Major facilitator superfamily (MFS) profile.	42.961	T	IPR020846	Major facilitator superfamily domain		PS00216,PS00216	Sugar transport proteins signature 1.,Sugar transport proteins signature 1.	-,-	T,T	IPR005829,IPR005829	Sugar transporter, conserved site,Sugar transporter, conserved site		SSF103473
Afu3g12220	Classical secretion pathway: Cell membrane		PF00005.26, PF00664.22, PF02463.18, PF13304.5, PF13476.5	ABC transporter, ABC transporter transmembrane region, RecF/RecN/SMC N terminal domain, AAA domain, putative AbiEii toxin, Type IV TA system, AAA domain	GO:0016021, GO:0055085, GO:0042626	integral component of membrane (CC), transmembrane transport (BP), ATPase activity, coupled to transmembrane movement of substances (MF)																						cd03244	ABCC_MRP_domain2	5.87863E-97	T				PS50893,PS50929,PS50929,PS50893	ATP-binding cassette, ABC transporter-type domain profile.,ABC transporter integral membrane type-1 fused domain profile.,ABC transporter integral membrane type-1 fused domain profile.,ATP-binding cassette, ABC transporter-type domain profile.	17.614,20.32,18.413,17.747	T,T,T,T	IPR003439,IPR011527,IPR011527,IPR003439	ABC transporter-like,ABC transporter type 1, transmembrane domain,ABC transporter type 1, transmembrane domain,ABC transporter-like		PS00211,PS00211	ABC transporters family signature.,ABC transporters family signature.	-,-	T,T	IPR017871,IPR017871	ABC transporter, conserved site,ABC transporter, conserved site		SSF90123,SSF52540,SSF52540,SSF90123
Afu3g12350	Classical secretion pathway: Cell membrane		PF01679.16	Proteolipid membrane potential modulator	GO:0016021, GO:0006812, GO:0005886, GO:0003674	integral component of membrane (CC), cation transport (BP), plasma membrane (CC), molecular_function (MF)																																				PS01309	Uncharacterized protein family UPF0057 signature.	-	T	IPR000612	Proteolipid membrane potential modulator
Afu3g12370	Classical secretion pathway: Cell membrane		PF00137.20	ATP synthase subunit C	GO:0016021, GO:0005783	integral component of membrane (CC), endoplasmic reticulum (CC)	TIGR01100	V_ATP_synt_C: V-type ATPase, C subunit	3.0E-47	T	IPR011555	V-ATPase proteolipid subunit C, eukaryotic	Reactome: R-HSA-1222556|Reactome: R-HSA-6798695|Reactome: R-HSA-77387|Reactome: R-HSA-917977|Reactome: R-HSA-983712																																				SSF81333,SSF81333
Afu3g12580	Classical secretion pathway: Cell membrane		PF00083.23, PF07690.15	Sugar (and other) transporter, Major Facilitator Superfamily	GO:0016021, GO:0055085, GO:0022857	integral component of membrane (CC), transmembrane transport (BP), transmembrane transporter activity (MF)																						cd06174	MFS	3.64883E-19	T	IPR020846	Major facilitator superfamily domain		PS50850	Major facilitator superfamily (MFS) profile.	22.033	T	IPR020846	Major facilitator superfamily domain									SSF103473
Afu3g12700	Classical secretion pathway: Cell membrane		PF03151.15	Triose-phosphate Transporter family	GO:0005794, GO:0031505, GO:0030246	Golgi apparatus (CC), fungal-type cell wall organization (BP), carbohydrate binding (MF)
Afu3g12720	Classical secretion pathway: Cell membrane		PF00083.23, PF07690.15	Sugar (and other) transporter, Major Facilitator Superfamily	GO:0016021, GO:0055085, GO:0022891	integral component of membrane (CC), transmembrane transport (BP), substrate-specific transmembrane transporter activity (MF)																						cd06174	MFS	2.8075E-17	T	IPR020846	Major facilitator superfamily domain		PS50850	Major facilitator superfamily (MFS) profile.	29.859	T	IPR020846	Major facilitator superfamily domain		PS00217	Sugar transport proteins signature 2.	-	T	IPR005829	Sugar transporter, conserved site		SSF103473,SSF103473
Afu3g12740	Classical secretion pathway: Cell membrane		PF00403.25, PF00122.19, PF00702.25, PF08282.11	Heavy-metal-associated domain, E1-E2 ATPase, haloacid dehalogenase-like hydrolase, haloacid dehalogenase-like hydrolase	GO:0016021, GO:0005886, GO:0006754	integral component of membrane (CC), plasma membrane (CC), ATP biosynthetic process (BP)	TIGR01494,TIGR00003,TIGR01525	ATPase_P-type: HAD ATPase, P-type, family IC,TIGR00003: copper ion binding protein,ATPase-IB_hvy: heavy metal translocating P-type ATPase	8.8E-29,4.6E-10,9.8E-149	T,T,T	IPR001757,IPR006122,IPR027256	P-type ATPase,Heavy metal-associated domain, copper ion-binding,P-type ATPase, subfamily IB	Reactome: R-HSA-936837,Reactome: R-HSA-936837,Reactome: R-HSA-936837															cd00371,cd00371,cd00371,cd00371	HMA,HMA,HMA,HMA	7.23244E-16,2.34995E-4,5.80468E-8,1.60963E-15	T,T,T,T	IPR006121,IPR006121,IPR006121,IPR006121	Heavy metal-associated domain, HMA,Heavy metal-associated domain, HMA,Heavy metal-associated domain, HMA,Heavy metal-associated domain, HMA		PS50846,PS50846,PS50846,PS50846	Heavy-metal-associated domain profile.,Heavy-metal-associated domain profile.,Heavy-metal-associated domain profile.,Heavy-metal-associated domain profile.	19.851,12.496,16.265,11.209	T,T,T,T	IPR006121,IPR006121,IPR006121,IPR006121	Heavy metal-associated domain, HMA,Heavy metal-associated domain, HMA,Heavy metal-associated domain, HMA,Heavy metal-associated domain, HMA		PS01229,PS00154,PS01047,PS01047	Hypothetical cof family signature 2.,E1-E2 ATPases phosphorylation site.,Heavy-metal-associated domain.,Heavy-metal-associated domain.	-,-,-,-	T,T,T,T	IPR018303,IPR017969,IPR017969	P-type ATPase, phosphorylation site,Heavy-metal-associated, conserved site,Heavy-metal-associated, conserved site	Reactome: R-HSA-936837	SSF81660,SSF81665,SSF81665,SSF81665,SSF55008,SSF81653,SSF55008,SSF55008,SSF56784,SSF56784,SSF55008
Afu3g12900	Classical secretion pathway: Cell membrane		PF07690.15	Major Facilitator Superfamily	GO:0016021, GO:0055085, GO:0003674	integral component of membrane (CC), transmembrane transport (BP), molecular_function (MF)																						cd06174	MFS	7.04133E-17	T	IPR020846	Major facilitator superfamily domain																SSF103473
Afu3g12920	Classical secretion pathway: Cell membrane		PF00501.27, PF00668.19, PF00550.24, PF13193.5	AMP-binding enzyme, Condensation domain, Phosphopantetheine attachment site, AMP-binding enzyme C-terminal domain			TIGR01733	AA-adenyl-dom: amino acid adenylation domain	6.1E-97	T	IPR010071	Amino acid adenylation domain																cd05930,cd05930	A_NRPS,A_NRPS	2.47287E-122,7.75457E-109	T,T				PS50075,PS50075,PS50075	Acyl carrier protein phosphopantetheine domain profile.,Acyl carrier protein phosphopantetheine domain profile.,Acyl carrier protein phosphopantetheine domain profile.	13.82,14.709,14.595	T,T,T	IPR009081,IPR009081,IPR009081	Phosphopantetheine binding ACP domain,Phosphopantetheine binding ACP domain,Phosphopantetheine binding ACP domain		PS00455,PS00455,PS00012	Putative AMP-binding domain signature.,Putative AMP-binding domain signature.,Phosphopantetheine attachment site.	-,-,-	T,T,T	IPR020845,IPR020845,IPR006162	AMP-binding, conserved site,AMP-binding, conserved site,Phosphopantetheine attachment site		SSF47336,SSF52777,SSF47336,SSF52777,SSF47336,SSF56801,SSF56801,SSF52777,SSF52777
Afu3g12970	Classical secretion pathway: Cell membrane		PF04515.11	Plasma-membrane choline transporter	GO:0005886, GO:0003674	plasma membrane (CC), molecular_function (MF)
Afu3g13240	Classical secretion pathway: Cell membrane		PF01263.19	Aldose 1-epimerase	GO:0030246	carbohydrate binding (MF)																						cd09019	galactose_mutarotase_like	2.09637E-98	T																		SSF74650
Afu3g13270	Classical secretion pathway: Cell membrane
Afu3g13470	Classical secretion pathway: Cell membrane		PF00916.19, PF01740.20	Sulfate permease family, STAS domain	GO:0016021, GO:0005783, GO:0000329	integral component of membrane (CC), endoplasmic reticulum (CC), fungal-type vacuole membrane (CC)																						cd07042	STAS_SulP_like_sulfate_transporter	6.49386E-17	T				PS50801	STAS domain profile.	21.264	T	IPR002645	STAS domain									SSF52091
Afu3g13490	Classical secretion pathway: Cell membrane				GO:0000329, GO:0005267	fungal-type vacuole membrane (CC), potassium channel activity (MF)
Afu3g13520	Classical secretion pathway: Cell membrane		PF07690.15, PF00083.23	Major Facilitator Superfamily, Sugar (and other) transporter	GO:0016021, GO:0055085, GO:0003674	integral component of membrane (CC), transmembrane transport (BP), molecular_function (MF)																						cd06174	MFS	1.84963E-14	T	IPR020846	Major facilitator superfamily domain		PS50850	Major facilitator superfamily (MFS) profile.	14.972	T	IPR020846	Major facilitator superfamily domain									SSF103473
Afu3g13640	Classical secretion pathway: Cell membrane				GO:0003674	molecular_function (MF)																						cd00920	Cupredoxin	3.59197E-15	T																		SSF49503
Afu3g13650	Classical secretion pathway: Cell membrane		PF16010.4, PF03188.15	Cytochrome domain of cellobiose dehydrogenase, Eukaryotic cytochrome b561	GO:0030246, GO:0016052	carbohydrate binding (MF), carbohydrate catabolic process (BP)																						cd09630,cd08760	CDH_like_cytochrome,Cyt_b561_FRRS1_like	3.719E-47,3.38791E-29	T,T	IPR015920	Cellobiose dehydrogenase, cytochrome domain																SSF49344
Afu3g13660	Classical secretion pathway: Cell membrane		PF04145.14	Ctr copper transporter family	GO:0016021	integral component of membrane (CC)
Afu3g13790	Classical secretion pathway: Cell membrane		PF00122.19, PF00702.25	E1-E2 ATPase, haloacid dehalogenase-like hydrolase	GO:0016021, GO:0055085, GO:0006812, GO:0005886, GO:0015662, GO:0019829, GO:0031505, GO:0046872, GO:0006874, GO:0005789, GO:0006487	integral component of membrane (CC), transmembrane transport (BP), cation transport (BP), plasma membrane (CC), ATPase activity, coupled to transmembrane movement of ions, phosphorylative mechanism (MF), cation-transporting ATPase activity (MF), fungal-type cell wall organization (BP), metal ion binding (MF), cellular calcium ion homeostasis (BP), endoplasmic reticulum membrane (CC), protein N-li…	TIGR01494,TIGR01657	ATPase_P-type: HAD ATPase, P-type, family IC,P-ATPase-V: P-type ATPase of unknown pump specificity (type V)	1.1E-18,0.0	T,T	IPR001757,IPR006544	P-type ATPase,P-type ATPase, subfamily V	Reactome: R-HSA-936837,Reactome: R-HSA-936837															cd07543	P-type_ATPase_cation	0.0	T											PS01229,PS00154	Hypothetical cof family signature 2.,E1-E2 ATPases phosphorylation site.	-,-	T,T	IPR018303	P-type ATPase, phosphorylation site	Reactome: R-HSA-936837	SSF81653,SSF81653,SSF81665,SSF81665,SSF81665,SSF56784,SSF56784,SSF56784,SSF81660
Afu3g13810	Classical secretion pathway: Cell membrane				GO:0003674	molecular_function (MF)
Afu3g13940	Classical secretion pathway: Cell membrane		PF06738.11, PF12821.6	Putative threonine/serine exporter, Threonine/Serine exporter, ThrE	GO:0005783, GO:0003674	endoplasmic reticulum (CC), molecular_function (MF)
Afu3g13980	Classical secretion pathway: Cell membrane		PF00083.23, PF07690.15	Sugar (and other) transporter, Major Facilitator Superfamily	GO:0016021, GO:0055085, GO:0022891, GO:0000329	integral component of membrane (CC), transmembrane transport (BP), substrate-specific transmembrane transporter activity (MF), fungal-type vacuole membrane (CC)	TIGR00879	SP: MFS transporter, sugar porter (SP) family	5.9E-74	T	IPR003663	Sugar/inositol transporter																cd06174	MFS	8.9751E-18	T	IPR020846	Major facilitator superfamily domain		PS50850	Major facilitator superfamily (MFS) profile.	37.091	T	IPR020846	Major facilitator superfamily domain		PS00217	Sugar transport proteins signature 2.	-	T	IPR005829	Sugar transporter, conserved site		SSF103473,SSF103473
Afu3g14160	Classical secretion pathway: Cell membrane				GO:0003674	molecular_function (MF)
Afu3g14170	Classical secretion pathway: Cell membrane		PF00083.23, PF07690.15	Sugar (and other) transporter, Major Facilitator Superfamily	GO:0016021, GO:0055085, GO:0022891	integral component of membrane (CC), transmembrane transport (BP), substrate-specific transmembrane transporter activity (MF)	TIGR00879	SP: MFS transporter, sugar porter (SP) family	2.4E-105	T	IPR003663	Sugar/inositol transporter																cd06174	MFS	2.66511E-27	T	IPR020846	Major facilitator superfamily domain		PS50850	Major facilitator superfamily (MFS) profile.	36.027	T	IPR020846	Major facilitator superfamily domain		PS00217,PS00216	Sugar transport proteins signature 2.,Sugar transport proteins signature 1.	-,-	T,T	IPR005829,IPR005829	Sugar transporter, conserved site,Sugar transporter, conserved site		SSF103473,SSF103473,SSF103473
Afu3g14330	Classical secretion pathway: Cell membrane		PF02116.14	Fungal pheromone mating factor STE2 GPCR	GO:0000324, GO:0005887	fungal-type vacuole (CC), integral component of plasma membrane (CC)																						cd14939	7tmD_STE2	9.9927E-106	T	IPR000366	GPCR fungal pheromone mating factor, STE2
Afu3g14420	Classical secretion pathway: Cell membrane	GT2	PF01644.16, PF08407.10, PF03142.14, PF13632.5	Chitin synthase, Chitin synthase N-terminal, Chitin synthase, Glycosyl transferase family group 2	GO:0016020, GO:0000324, GO:0004100	membrane (CC), fungal-type vacuole (CC), chitin synthase activity (MF)																						cd04190	Chitin_synth_C	2.27451E-94	T																		SSF53448
Afu3g14560	Classical secretion pathway: Cell membrane		PF07690.15, PF00083.23	Major Facilitator Superfamily, Sugar (and other) transporter	GO:0016021, GO:0055085, GO:0003674	integral component of membrane (CC), transmembrane transport (BP), molecular_function (MF)																						cd06174	MFS	2.41519E-19	T	IPR020846	Major facilitator superfamily domain		PS50850	Major facilitator superfamily (MFS) profile.	22.798	T	IPR020846	Major facilitator superfamily domain									SSF103473,SSF103473
Afu3g14640	Classical secretion pathway: Cell membrane		PF03595.16	Voltage-dependent anion channel	GO:0016021, GO:0055085, GO:0003674	integral component of membrane (CC), transmembrane transport (BP), molecular_function (MF)																						cd09318	TDT_SSU1	2.39799E-105	T
Afu3g14670	Classical secretion pathway: Cell membrane		PF07690.15	Major Facilitator Superfamily	GO:0016021, GO:0055085, GO:0003674	integral component of membrane (CC), transmembrane transport (BP), molecular_function (MF)																						cd06174	MFS	1.38418E-10	T	IPR020846	Major facilitator superfamily domain																SSF103473
Afu3g14680	Classical secretion pathway: Cell membrane		PF01735.17	Lysophospholipase catalytic domain	GO:0005576	extracellular region (CC)																						cd07203	cPLA2_Fungal_PLB	0.0	T				PS51210	PLA2c domain profile.	125.462	T	IPR002642	Lysophospholipase, catalytic domain	Reactome: R-HSA-1482788|Reactome: R-HSA-1482801|Reactome: R-HSA-1482839|Reactome: R-HSA-1482922|Reactome: R-HSA-1483115								SSF52151
Afu3g14760	Classical secretion pathway: Cell membrane		PF00067.21	Cytochrome P450																																													SSF48264
Afu3g14870	Classical secretion pathway: Cell membrane		PF13813.5	Membrane bound O-acyl transferase family	GO:0003674	molecular_function (MF)
Afu3g15000	Classical secretion pathway: Cell membrane		PF05978.15	Ion channel regulatory protein UNC-93	GO:0003674	molecular_function (MF)																						cd06174	MFS	4.07814E-5	T	IPR020846	Major facilitator superfamily domain																SSF103473
Afu3g15100	Classical secretion pathway: Cell membrane				GO:0003674	molecular_function (MF)
Afu3g15250	Classical secretion pathway: Cell membrane		PF07690.15, PF00083.23	Major Facilitator Superfamily, Sugar (and other) transporter	GO:0016021, GO:0055085, GO:0005576, GO:0003674	integral component of membrane (CC), transmembrane transport (BP), extracellular region (CC), molecular_function (MF)																						cd06174	MFS	1.1367E-19	T	IPR020846	Major facilitator superfamily domain		PS50850	Major facilitator superfamily (MFS) profile.	25.5	T	IPR020846	Major facilitator superfamily domain									SSF103473,SSF103473,SSF103473
Afu3g15270	Classical secretion pathway: Cell membrane		PF00501.27, PF00668.19, PF00550.24, PF13193.5	AMP-binding enzyme, Condensation domain, Phosphopantetheine attachment site, AMP-binding enzyme C-terminal domain			TIGR01733	AA-adenyl-dom: amino acid adenylation domain	6.7E-106	T	IPR010071	Amino acid adenylation domain																cd05930	A_NRPS	1.05207E-129	T				PS50075,PS50075	Acyl carrier protein phosphopantetheine domain profile.,Acyl carrier protein phosphopantetheine domain profile.	15.69,15.462	T,T	IPR009081,IPR009081	Phosphopantetheine binding ACP domain,Phosphopantetheine binding ACP domain		PS00012,PS00455,PS00455	Phosphopantetheine attachment site.,Putative AMP-binding domain signature.,Putative AMP-binding domain signature.	-,-,-	T,T,T	IPR006162,IPR020845,IPR020845	Phosphopantetheine attachment site,AMP-binding, conserved site,AMP-binding, conserved site		SSF52777,SSF56801,SSF47336,SSF56801,SSF52777,SSF52777,SSF52777,SSF52777,SSF47336
Afu3g15380	Classical secretion pathway: Cell membrane		PF07690.15, PF05977.12	Major Facilitator Superfamily, Transmembrane secretion effector	GO:0016021, GO:0055085, GO:0003674	integral component of membrane (CC), transmembrane transport (BP), molecular_function (MF)																						cd06174	MFS	2.65466E-24	T	IPR020846	Major facilitator superfamily domain		PS50850	Major facilitator superfamily (MFS) profile.	24.096	T	IPR020846	Major facilitator superfamily domain									SSF103473,SSF103473
Afu4g00140	Classical secretion pathway: Cell membrane		PF04479.12	RTA1 like protein	GO:0003674	molecular_function (MF)
Afu4g00150	Classical secretion pathway: Cell membrane		PF00083.23	Sugar (and other) transporter	GO:0016021, GO:0055085, GO:0022891	integral component of membrane (CC), transmembrane transport (BP), substrate-specific transmembrane transporter activity (MF)	TIGR00879	SP: MFS transporter, sugar porter (SP) family	7.4E-78	T	IPR003663	Sugar/inositol transporter																cd06174	MFS	2.43117E-13	T	IPR020846	Major facilitator superfamily domain		PS50850	Major facilitator superfamily (MFS) profile.	16.865	T	IPR020846	Major facilitator superfamily domain		PS00217	Sugar transport proteins signature 2.	-	T	IPR005829	Sugar transporter, conserved site		SSF103473,SSF103473
Afu4g00195	Classical secretion pathway: Cell membrane		PF06140.12	Interferon-induced 6-16 family	GO:0003674	molecular_function (MF)
Afu4g00240	Classical secretion pathway: Cell membrane		PF00324.20, PF13520.5	Amino acid permease, Amino acid permease	GO:0016020, GO:0003333, GO:0015171	membrane (CC), amino acid transmembrane transport (BP), amino acid transmembrane transporter activity (MF)
Afu4g00260	Classical secretion pathway: Cell membrane		PF07690.15	Major Facilitator Superfamily	GO:0016021, GO:0055085, GO:0003674	integral component of membrane (CC), transmembrane transport (BP), molecular_function (MF)																						cd06174	MFS	1.71979E-19	T	IPR020846	Major facilitator superfamily domain		PS50850	Major facilitator superfamily (MFS) profile.	15.036	T	IPR020846	Major facilitator superfamily domain									SSF103473
Afu4g00330	Classical secretion pathway: Cell membrane				GO:0003674	molecular_function (MF)
Afu4g00480	Classical secretion pathway: Cell membrane				GO:0003674	molecular_function (MF)
Afu4g00490	Classical secretion pathway: Cell membrane		PF13854.5, PF13415.5	Kelch motif, Galactose oxidase, central domain	GO:0003674	molecular_function (MF)																						cd12087	TM_EGFR-like	1.05873E-4	T				PS51257	Prokaryotic membrane lipoprotein lipid attachment site profile.	6.0	T											SSF50965,SSF50965
Afu4g00550	Classical secretion pathway: Cell membrane		PF07690.15	Major Facilitator Superfamily	GO:0016021, GO:0055085, GO:0003674	integral component of membrane (CC), transmembrane transport (BP), molecular_function (MF)																						cd06174	MFS	1.26252E-27	T	IPR020846	Major facilitator superfamily domain		PS50850	Major facilitator superfamily (MFS) profile.	14.312	T	IPR020846	Major facilitator superfamily domain									SSF103473
Afu4g00570	Classical secretion pathway: Cell membrane		PF07690.15, PF00083.23	Major Facilitator Superfamily, Sugar (and other) transporter	GO:0016021, GO:0055085, GO:0003674	integral component of membrane (CC), transmembrane transport (BP), molecular_function (MF)																						cd06174	MFS	4.23865E-16	T	IPR020846	Major facilitator superfamily domain		PS50850	Major facilitator superfamily (MFS) profile.	14.312	T	IPR020846	Major facilitator superfamily domain									SSF103473
Afu4g00580	Classical secretion pathway: Cell membrane				GO:0003674	molecular_function (MF)
Afu4g00600	Classical secretion pathway: Cell membrane				GO:0003674	molecular_function (MF)
Afu4g00800	Classical secretion pathway: Cell membrane		PF00083.23, PF07690.15	Sugar (and other) transporter, Major Facilitator Superfamily	GO:0016021, GO:0055085, GO:0022891	integral component of membrane (CC), transmembrane transport (BP), substrate-specific transmembrane transporter activity (MF)	TIGR00879	SP: MFS transporter, sugar porter (SP) family	1.4E-117	T	IPR003663	Sugar/inositol transporter																cd06174	MFS	2.77764E-24	T	IPR020846	Major facilitator superfamily domain		PS50850	Major facilitator superfamily (MFS) profile.	38.154	T	IPR020846	Major facilitator superfamily domain		PS00216,PS00217	Sugar transport proteins signature 1.,Sugar transport proteins signature 2.	-,-	T,T	IPR005829,IPR005829	Sugar transporter, conserved site,Sugar transporter, conserved site		SSF103473,SSF103473
Afu4g00830	Classical secretion pathway: Cell membrane		PF00854.20	POT family	GO:0016020	membrane (CC)																						cd06174	MFS	2.97749E-4	T	IPR020846	Major facilitator superfamily domain																SSF103473,SSF103473
Afu4g00930	Classical secretion pathway: Cell membrane		PF01544.17	CorA-like Mg2+ transporter protein	GO:0055085, GO:0016020, GO:0046873, GO:0030001	transmembrane transport (BP), membrane (CC), metal ion transmembrane transporter activity (MF), metal ion transport (BP)																						cd12829	Alr1p-like	4.6581E-93	T																		SSF144083,SSF143865
Afu4g00990	Classical secretion pathway: Cell membrane		PF00083.23, PF07690.15	Sugar (and other) transporter, Major Facilitator Superfamily	GO:0016021, GO:0055085, GO:0022891	integral component of membrane (CC), transmembrane transport (BP), substrate-specific transmembrane transporter activity (MF)	TIGR00879	SP: MFS transporter, sugar porter (SP) family	3.1E-76	T	IPR003663	Sugar/inositol transporter																cd06174	MFS	1.46379E-12	T	IPR020846	Major facilitator superfamily domain		PS50850	Major facilitator superfamily (MFS) profile.	22.735	T	IPR020846	Major facilitator superfamily domain		PS00216,PS00217	Sugar transport proteins signature 1.,Sugar transport proteins signature 2.	-,-	T,T	IPR005829,IPR005829	Sugar transporter, conserved site,Sugar transporter, conserved site		SSF103473
Afu4g01000	Classical secretion pathway: Cell membrane		PF07690.15	Major Facilitator Superfamily	GO:0016021, GO:0055085, GO:0003674	integral component of membrane (CC), transmembrane transport (BP), molecular_function (MF)																						cd06174	MFS	3.94946E-25	T	IPR020846	Major facilitator superfamily domain		PS50850	Major facilitator superfamily (MFS) profile.	13.419	T	IPR020846	Major facilitator superfamily domain									SSF103473
Afu4g01050	Classical secretion pathway: Cell membrane		PF01061.23, PF00005.26, PF06422.11, PF12698.6	ABC-2 type transporter, ABC transporter, CDR ABC transporter, ABC-2 family transporter protein	GO:0016021, GO:0042626, GO:0006810	integral component of membrane (CC), ATPase activity, coupled to transmembrane movement of substances (MF), transport (BP)																						cd03233,cd03232	ABCG_PDR_domain1,ABCG_PDR_domain2	7.45593E-72,3.24579E-108	T,T	IPR034001,IPR034003	ATP-binding cassette transporter, PDR-like subfamily G, domain 1,ATP-binding cassette transporter, PDR-like subfamily G, domain 2		PS50893,PS50893	ATP-binding cassette, ABC transporter-type domain profile.,ATP-binding cassette, ABC transporter-type domain profile.	14.906,14.219	T,T	IPR003439,IPR003439	ABC transporter-like,ABC transporter-like		PS00211	ABC transporters family signature.	-	T	IPR017871	ABC transporter, conserved site		SSF52540,SSF52540
Afu4g01060	Classical secretion pathway: Cell membrane				GO:0003674	molecular_function (MF)
Afu4g01140	Classical secretion pathway: Cell membrane		PF07690.15, PF00083.23	Major Facilitator Superfamily, Sugar (and other) transporter	GO:0016021, GO:0055085, GO:0000329, GO:0005886	integral component of membrane (CC), transmembrane transport (BP), fungal-type vacuole membrane (CC), plasma membrane (CC)																						cd06174	MFS	4.31723E-33	T	IPR020846	Major facilitator superfamily domain		PS50850	Major facilitator superfamily (MFS) profile.	15.95	T	IPR020846	Major facilitator superfamily domain									SSF103473
Afu4g01220	Classical secretion pathway: Cell membrane				GO:0003674	molecular_function (MF)
Afu4g01242	Classical secretion pathway: Cell membrane				GO:0003674	molecular_function (MF)
Afu4g01270	Classical secretion pathway: Cell membrane				GO:0003674	molecular_function (MF)
Afu4g01280	Classical secretion pathway: Cell membrane		PF11374.7	Protein of unknown function (DUF3176)	GO:0003674	molecular_function (MF)
Afu4g01322	Classical secretion pathway: Cell membrane		PF11951.7, PF00172.17	Fungal specific transcription factor domain, Fungal Zn(2)-Cys(6) binuclear cluster domain																								cd00067,cd12148	GAL4,fungal_TF_MHR	2.92135E-12,0.00324192	T,T	IPR001138	Zn(2)-C6 fungal-type DNA-binding domain		PS50048	Zn(2)-C6 fungal-type DNA-binding domain profile.	10.667	T	IPR001138	Zn(2)-C6 fungal-type DNA-binding domain		PS00463	Zn(2)-C6 fungal-type DNA-binding domain signature.	-	T	IPR001138	Zn(2)-C6 fungal-type DNA-binding domain		SSF57701
Afu4g01340	Classical secretion pathway: Cell membrane		PF00083.23, PF07690.15	Sugar (and other) transporter, Major Facilitator Superfamily	GO:0016021, GO:0055085, GO:0022891	integral component of membrane (CC), transmembrane transport (BP), substrate-specific transmembrane transporter activity (MF)																						cd06174	MFS	5.25326E-18	T	IPR020846	Major facilitator superfamily domain		PS50850	Major facilitator superfamily (MFS) profile.	35.155	T	IPR020846	Major facilitator superfamily domain		PS00216	Sugar transport proteins signature 1.	-	T	IPR005829	Sugar transporter, conserved site		SSF103473
Afu4g01350	Classical secretion pathway: Cell membrane		PF00615.18	Regulator of G protein signaling domain	GO:0003674	molecular_function (MF)																						cd08734	RGS-like_1	8.93621E-29	T																		SSF48097,SSF48097
Afu4g01560	Classical secretion pathway: Cell membrane		PF00083.23, PF07690.15	Sugar (and other) transporter, Major Facilitator Superfamily	GO:0016021, GO:0055085, GO:0022891	integral component of membrane (CC), transmembrane transport (BP), substrate-specific transmembrane transporter activity (MF)	TIGR00879	SP: MFS transporter, sugar porter (SP) family	9.4E-73	T	IPR003663	Sugar/inositol transporter																cd06174	MFS	1.25422E-16	T	IPR020846	Major facilitator superfamily domain		PS50850	Major facilitator superfamily (MFS) profile.	23.437	T	IPR020846	Major facilitator superfamily domain		PS00217	Sugar transport proteins signature 2.	-	T	IPR005829	Sugar transporter, conserved site		SSF103473
Afu4g01570	Classical secretion pathway: Cell membrane		PF01490.17	Transmembrane amino acid transporter protein	GO:0003674	molecular_function (MF)
Afu4g02650	Classical secretion pathway: Cell membrane		PF00083.23, PF07690.15	Sugar (and other) transporter, Major Facilitator Superfamily	GO:0016021, GO:0055085, GO:0022891	integral component of membrane (CC), transmembrane transport (BP), substrate-specific transmembrane transporter activity (MF)	TIGR00879	SP: MFS transporter, sugar porter (SP) family	2.0E-77	T	IPR003663	Sugar/inositol transporter																cd06174	MFS	2.45174E-17	T	IPR020846	Major facilitator superfamily domain		PS50850	Major facilitator superfamily (MFS) profile.	22.352	T	IPR020846	Major facilitator superfamily domain									SSF103473,SSF103473
Afu4g02720	Classical secretion pathway: Cell membrane	GH76	PF03663.13	Glycosyl hydrolase family 76																																													SSF48208
Afu4g02750	Classical secretion pathway: Cell membrane		PF07690.15	Major Facilitator Superfamily	GO:0016021, GO:0055085, GO:0003674	integral component of membrane (CC), transmembrane transport (BP), molecular_function (MF)																						cd06174	MFS	1.218E-8	T	IPR020846	Major facilitator superfamily domain		PS50850	Major facilitator superfamily (MFS) profile.	8.91	T	IPR020846	Major facilitator superfamily domain									SSF103473
Afu4g02870	Classical secretion pathway: Cell membrane		PF07690.15	Major Facilitator Superfamily	GO:0016021, GO:0055085, GO:0003674	integral component of membrane (CC), transmembrane transport (BP), molecular_function (MF)																						cd06174	MFS	3.84701E-26	T	IPR020846	Major facilitator superfamily domain		PS50850	Major facilitator superfamily (MFS) profile.	13.908	T	IPR020846	Major facilitator superfamily domain									SSF103473
Afu4g02970	Classical secretion pathway: Cell membrane		PF04547.11	Calcium-activated chloride channel	GO:0016021, GO:0005783, GO:0045332	integral component of membrane (CC), endoplasmic reticulum (CC), phospholipid translocation (BP)
Afu4g03000	Classical secretion pathway: Cell membrane		PF00027.28, PF01734.21	Cyclic nucleotide-binding domain, Patatin-like phospholipase	GO:0003674, GO:0006629	molecular_function (MF), lipid metabolic process (BP)																						cd00038,cd00038	CAP_ED,CAP_ED	2.48126E-9,5.29417E-27	T,T				PS50042,PS50042,PS51635	cAMP/cGMP binding motif profile.,cAMP/cGMP binding motif profile.,Patatin-like phospholipase (PNPLA) domain profile.	9.225,20.632,36.722	T,T,T	IPR000595,IPR000595,IPR002641	Cyclic nucleotide-binding domain,Cyclic nucleotide-binding domain,Patatin-like phospholipase domain		PS01237	Uncharacterized protein family UPF0028 signature.	-	T	IPR001423	Lysophospholipase patatin, conserved site	Reactome: R-HSA-6814848	SSF52151,SSF51206,SSF51206,SSF51206,SSF51206,SSF51206
Afu4g03040	Classical secretion pathway: Cell membrane		PF04178.11	Got1/Sft2-like family	GO:0005783, GO:0003674	endoplasmic reticulum (CC), molecular_function (MF)
Afu4g03110	Classical secretion pathway: Cell membrane		PF00083.23, PF07690.15	Sugar (and other) transporter, Major Facilitator Superfamily	GO:0016021, GO:0055085, GO:0022891	integral component of membrane (CC), transmembrane transport (BP), substrate-specific transmembrane transporter activity (MF)	TIGR00879	SP: MFS transporter, sugar porter (SP) family	1.4E-93	T	IPR003663	Sugar/inositol transporter																cd06174	MFS	3.29554E-25	T	IPR020846	Major facilitator superfamily domain		PS50850	Major facilitator superfamily (MFS) profile.	35.028	T	IPR020846	Major facilitator superfamily domain		PS00217	Sugar transport proteins signature 2.	-	T	IPR005829	Sugar transporter, conserved site		SSF103473,SSF103473
Afu4g03220	Classical secretion pathway: Cell membrane		PF00324.20, PF13520.5	Amino acid permease, Amino acid permease	GO:0005783, GO:0016020, GO:0003333, GO:0005794, GO:0015171	endoplasmic reticulum (CC), membrane (CC), amino acid transmembrane transport (BP), Golgi apparatus (CC), amino acid transmembrane transporter activity (MF)																																				PS00218	Amino acid permeases signature.	-	T	IPR004840	Amino acid permease, conserved site
Afu4g03240	Classical secretion pathway: Cell membrane		PF12296.7	Hydrophobic surface binding protein A	GO:0009277, GO:0003674	fungal-type cell wall (CC), molecular_function (MF)
Afu4g03320	Classical secretion pathway: Cell membrane		PF01699.23	Sodium/calcium exchanger protein	GO:0016021, GO:0055085, GO:0003674	integral component of membrane (CC), transmembrane transport (BP), molecular_function (MF)
Afu4g03325	Classical secretion pathway: Cell membrane				GO:0003674	molecular_function (MF)
Afu4g03340	Classical secretion pathway: Cell membrane		PF06738.11, PF12821.6	Putative threonine/serine exporter, Threonine/Serine exporter, ThrE	GO:0003674	molecular_function (MF)
Afu4g03370	Classical secretion pathway: Cell membrane		PF13520.5, PF00324.20	Amino acid permease, Amino acid permease	GO:0055085, GO:0003333, GO:0000329	transmembrane transport (BP), amino acid transmembrane transport (BP), fungal-type vacuole membrane (CC)
Afu4g03390	Classical secretion pathway: Cell membrane		PF00230.19	Major intrinsic protein	GO:0005886	plasma membrane (CC)																																											SSF81338
Afu4g03400	Classical secretion pathway: Cell membrane				GO:0003674	molecular_function (MF)
Afu4g03435	Classical secretion pathway: Cell membrane		PF01226.16	Formate/nitrite transporter	GO:0016020, GO:0006810, GO:0005215	membrane (CC), transport (BP), transporter activity (MF)																																				PS01006	Formate and nitrite transporters signature 2.	-	T	IPR024002	Formate/nitrite transporter, conserved site
Afu4g03510	Classical secretion pathway: Cell membrane		PF13520.5, PF00324.20	Amino acid permease, Amino acid permease	GO:0016020, GO:0003333, GO:0015171	membrane (CC), amino acid transmembrane transport (BP), amino acid transmembrane transporter activity (MF)																																				PS00218	Amino acid permeases signature.	-	T	IPR004840	Amino acid permease, conserved site
Afu4g03540	Classical secretion pathway: Cell membrane				GO:0003674	molecular_function (MF)
Afu4g03590	Classical secretion pathway: Cell membrane		PF07690.15	Major Facilitator Superfamily	GO:0016021, GO:0055085, GO:0003674	integral component of membrane (CC), transmembrane transport (BP), molecular_function (MF)																						cd06174	MFS	1.5979E-19	T	IPR020846	Major facilitator superfamily domain		PS50850	Major facilitator superfamily (MFS) profile.	14.079	T	IPR020846	Major facilitator superfamily domain									SSF103473
Afu4g03610	Classical secretion pathway: Cell membrane		PF00083.23, PF07690.15	Sugar (and other) transporter, Major Facilitator Superfamily	GO:0005794, GO:0005887	Golgi apparatus (CC), integral component of plasma membrane (CC)	TIGR00887	2A0109: phosphate:H+ symporter	9.8E-229	T	IPR004738	Phosphate permease																cd06174	MFS	4.7114E-23	T	IPR020846	Major facilitator superfamily domain		PS50850	Major facilitator superfamily (MFS) profile.	32.241	T	IPR020846	Major facilitator superfamily domain		PS00217	Sugar transport proteins signature 2.	-	T	IPR005829	Sugar transporter, conserved site		SSF103473,SSF103473
Afu4g03620	Classical secretion pathway: Cell membrane		PF12051.7	Protein of unknown function (DUF3533)	GO:0005886, GO:0003674	plasma membrane (CC), molecular_function (MF)
Afu4g03740	Classical secretion pathway: Cell membrane		PF07690.15, PF00083.23	Major Facilitator Superfamily, Sugar (and other) transporter	GO:0016021, GO:0055085, GO:0003674	integral component of membrane (CC), transmembrane transport (BP), molecular_function (MF)																						cd06174	MFS	1.79193E-6	T	IPR020846	Major facilitator superfamily domain																SSF103473,SSF103473
Afu4g03750	Classical secretion pathway: Cell membrane		PF07690.15	Major Facilitator Superfamily	GO:0016021, GO:0055085, GO:0003674	integral component of membrane (CC), transmembrane transport (BP), molecular_function (MF)																						cd06174	MFS	3.71767E-15	T	IPR020846	Major facilitator superfamily domain																SSF103473,SSF103473
Afu4g03820	Classical secretion pathway: Cell membrane				GO:0003674	molecular_function (MF)
Afu4g03970	Classical secretion pathway: Cell membrane		PF04987.13, PF00884.22, PF01663.21	Phosphatidylinositolglycan class N (PIG-N), Sulfatase, Type I phosphodiesterase / nucleotide pyrophosphatase	GO:0009277, GO:0005794, GO:0000329, GO:0006506, GO:0005789	fungal-type cell wall (CC), Golgi apparatus (CC), fungal-type vacuole membrane (CC), GPI anchor biosynthetic process (BP), endoplasmic reticulum membrane (CC)																						cd16020	GPI_EPT_1	2.73553E-164	T																		SSF53649,SSF53649
Afu4g04150	Classical secretion pathway: Cell membrane		PF01545.20	Cation efflux family	GO:0016021, GO:0055085, GO:0006812, GO:0008324	integral component of membrane (CC), transmembrane transport (BP), cation transport (BP), cation transmembrane transporter activity (MF)	TIGR01297	CDF: cation diffusion facilitator family transporter	6.0E-48	T	IPR002524	Cation efflux protein																																					SSF161111,SSF161111
Afu4g04180	Classical secretion pathway: Cell membrane	GT2	PF01644.16, PF08407.10, PF03142.14, PF13632.5	Chitin synthase, Chitin synthase N-terminal, Chitin synthase, Glycosyl transferase family group 2	GO:0031505, GO:0004100, GO:0030428	fungal-type cell wall organization (BP), chitin synthase activity (MF), cell septum (CC)																						cd04190	Chitin_synth_C	1.6381E-100	T
Afu4g04190	Classical secretion pathway: Cell membrane		PF08611.9	Fungal protein of unknown function (DUF1774)	GO:0003674	molecular_function (MF)
Afu4g04250	Classical secretion pathway: Cell membrane		PF07690.15	Major Facilitator Superfamily	GO:0016021, GO:0055085, GO:0003674	integral component of membrane (CC), transmembrane transport (BP), molecular_function (MF)																						cd06174	MFS	1.14872E-23	T	IPR020846	Major facilitator superfamily domain																SSF103473
Afu4g04540	Classical secretion pathway: Cell membrane		PF03595.16	Voltage-dependent anion channel	GO:0016021, GO:0055085, GO:0003674	integral component of membrane (CC), transmembrane transport (BP), molecular_function (MF)																						cd09317	TDT_Mae1_like	2.12961E-129	T	IPR030185	Malic acid transport protein
[truncated: 578 more rows]
[truncated: 34 more columns]

## Sheet: A. flavus NRRL3357
Protein Identifier	Classification	CAZy domains	PFAM IDs	PFAM description	GO IDs	GO annotation	TIGRFAM accession	TIGRFAM description	TIGRFAM e-value	TIGRFAM status	TIGRFAM InterPro accession	TIGRFAM InterPro description	TIGRFAM pathways	SFLD accession	SFLD description	SFLD e-value	SFLD status	SFLD InterPro accession	SFLD InterPro description	SFLD pathways	SMARTS accession	SMARTS description	SMARTS e-value	SMARTS status	SMARTS InterPro accession	SMARTS InterPro description	SMARTS pathways	CDD accession	CDD description	CDD e-value	CDD status	CDD InterPro accession	CDD InterPro description	CDD pathways	ProSiteProfiles accession	ProSiteProfiles description	ProSiteProfiles e-value	ProSiteProfiles status	ProSiteProfiles InterPro accession	ProSiteProfiles InterPro description	ProSiteProfiles pathways	ProSitePatterns accession	ProSitePatterns description	ProSitePatterns e-value	ProSitePatterns status	ProSitePatterns InterPro accession	ProSitePatterns InterPro description	ProSitePatterns pathways	SUPERFAMILY accession
[truncated: 2,456 more rows]
[truncated: 34 more columns]

[truncated: 8 more sheets: A. niger CBS513.88, A. terreus NIH2624, A. versicolor CBS 583.65 , A. lentulus IFM 54703T, A. nidulans FGSC A4, A. glaucus CBS 516.65, A. oryzae RIB40, A. ustus 3.3904]
