# Supplementary material for: Comparative systems analysis of the secretome of the opportunistic pathogen Aspergillus fumigatus and other Aspergillus species
Source: Sci Rep. 2018 Apr 26;8:6617. doi: 10.1038/s41598-018-25016-4 (PMC5919931; doi:10.1038/s41598-018-25016-4)
Supplement: Supplementary file 5 — Supplementary Table S4 [file 41598_2018_25016_MOESM5_ESM.xlsx]

## Sheet: Introduction
Supplementary Material for Comparative systems analysis of the secretome of the opportunistic pathogen Aspergillus fumigatus and other Aspergillus species R.P. Vivek-Ananth (1), Karthikeyan Mohanraj (1), Muralidharan Vandanashree (1), Anupam Jhingran (2), James P. Craig (1) and Areejit Samal (1,*) (1) The Institute of Mathematical Sciences, Homi Bhabha National Institute, Chennai 600113, India. (…
Supplementary Table S4: Experimental validation from published low-throughput studies for some of our predicted cell membrane proteins in Aspergillus species.

## Sheet: Experimental evidence
Aspergillus species	Identifier of the predicted cell membrane protein	Reference of the experimental validation study	Description of the experimental validation study
Aspergillus fumigatus	Afu3g10960	PMID:22220813	Afu3g10960 (midA) was C-terminally tagged with GFP and constitutively and ectopically expressed. GFP fluorescence could be seen at the cell surface and septa of transformed A. fumigatus.
	Afu5g09020	PMID:22220813	Afu5g09020 (wsc3) was C-terminally tagged with GFP and constitutively and ectopically expressed. GFP fluorescence could be seen at the cell surface and septa of transformed A. fumigatus.
	Afu4g02970	PMID:23996062	Afu4g02970 (TMEM16) was shown to be a phospholipid scramblase, a protein known to externalize phosphatidylserine in the plasma membrane. The protein was also shown to dually function as a ion channel.
Aspergillus nidulans	AN0055	PMID:16420356	C-terminally GFP tagged AN0055(tmpA), was observed in the periphery of A. nidulans conidia, suggesting a possible plasma membrane localization.
	AN0250	PMID:24690493	GFP-tagged AN0250(xtrD) protein was shown to be a xylose sugar transporter localized to the plasma membrane in A. nidulans.
	AN3036	PMID:24376003	A natively expressed C-terminally GFP tagged AN3036 (FigA) protein was shown to be localized near the center of the septa
	AN4853	PMID:17951518	AN4853 (palI) was C-terminally tagged with GFP under the alcohol dehydrogenase promoter and found to be localized to the septa, plasma membrane and the spitzenkorper.
	AN5860	PMID:16418173	AN5860 (mstE), a MFS transporter, was C-terminally tagged with sGFP at the native locus. The protein was localized to the plasma membrane and septa under inducing conditions.
	AN6118	PMID:19168757	AN6118 (agtA), an amino acid transporter, was C-terminally tagged with GFP at the native locus. The tagged protein was observed at the plasma membrane and septa.
	AN6730	PMID:11017766	AN6730 (UapC), a purine transporter, was C-terminally tagged with sGFP and expressed under the gpdA promoter. Fluorescence was concentrated near the periphery suggesting a plasma membrane localization.
	AN7683	PMID:26468899	AN7683 (Nce102), a eisosomal protein, was C-terminally tagged with GFP. Fluorescence was observed in puntacte structures associated with the plasma membrane.
	AN1732	PMID:16531082	AN1732 (prnB) was GFP tagged and fluorescence was observed at the plasma membrane.
	AN6317	PMID:16468983	AN6317 (csmB), a chitin synthase protein, was tagged with FLAG and observed to be proximal to the cell wall in the hyphal tip and also localized to septa formation sites.
	AN6318	PMID:16468983	AN6318 (csmA), a chitin synthase protein, was tagged with FLAG and observed to be proximal to the cell wall in the hyphal tip and also localized to septa formation sites.
		PMID:15703213	AN6318 (csmA), a chitin synthase protein, was tagged with FLAG and observed to be proximal to the cell wall in the hyphal tip and also localized to septa formation sites.
	AN6932	PMID:17126042	Natively expressed, sGFP tagged, alcA promoter driven AN6932 (uapA) was shown to be localized to the cell periphery or plasma membrane under inducing conditions.
	AN8981	PMID:16531087	AN8981 (alcS) was GFP tagged and fluorescence was observed in the cell periphery or plasma membrane.
Aspergillus oryzae	AO090005000455	PMID:16380079	AO090005000455 (AoUapC) was C-terminally tagged with EGFP and placed under the amyB promoter. Under inducing conditions, fluorescence was localized at the plasma membrane.
