# Supplementary material for: Comparative systems analysis of the secretome of the opportunistic pathogen Aspergillus fumigatus and other Aspergillus species
Source: Sci Rep. 2018 Apr 26;8:6617. doi: 10.1038/s41598-018-25016-4 (PMC5919931; doi:10.1038/s41598-018-25016-4)
Supplement: Supplementary file 6 — Supplementary Table S5 [file 41598_2018_25016_MOESM6_ESM.xlsx]

## Sheet: Introduction
Supplementary Material for Comparative systems analysis of the secretome of the opportunistic pathogen Aspergillus fumigatus and other Aspergillus species R.P. Vivek-Ananth (1), Karthikeyan Mohanraj (1), Muralidharan Vandanashree (1), Anupam Jhingran (2), James P. Craig (1) and Areejit Samal (1,*) (1) The Institute of Mathematical Sciences, Homi Bhabha National Institute, Chennai 600113, India. (…
Supplementary Table S5: Small secreted proteins (SSPs) among the secretomes of different Aspergillus species.

## Sheet: A. fumigatus Af293
Protein Identifier	EffectorP Prediction	EffectorP Probability Score	Cysteine Rich	Length of Protein Sequence	Number of Cysteine	Percentage of Cysteine	PFAM IDs	PFAM Description	Motifs
Afu2g11340	1	0.572	0	248	8	3.2258	PF02221.14	ML domain	RXLX[EDQ]
Afu8g01950	1	0.569	0	188	5	2.6596
Afu4g03230	1	0.778	0	131	4	3.0534	PF00545.19	ribonuclease
Afu4g03580	1	0.561	0	259	1	0.3861	PF00300.21	Histidine phosphatase superfamily (branch 1)
Afu6g11960	0	0.998	0	256	2	0.7813	PF11790.7	Glycosyl hydrolase catalytic core
Afu6g09560	1	0.56	0	101	1	0.9901
Afu8g06790	0	1	0	256	3	1.1719
Afu7g05180	1	1	1	146	16	10.9589	PF01097.17	Arthropod defensin
Afu2g15120	0	0.663	0	108	1	0.9259
Afu2g14547	1	1	1	171	12	7.0175
Afu2g15430	1	0.545	0	266	6	2.2556	PF13561.5, PF00106.24, PF08659.9	Enoyl-(Acyl carrier protein) reductase, short chain dehydrogenase, KR domain
Afu6g08390	0	1	0	269	3	1.1152	PF11790.7	Glycosyl hydrolase catalytic core
Afu8g06980	0	0.51	0	235	3	1.2766	PF01183.19	Glycosyl hydrolases family 25
Afu2g00190	0	0.659	1	155	10	6.4516
Afu5g12840	1	0.814	0	246	5	2.0325	PF00753.26, PF16123.4	Metallo-beta-lactamase superfamily, Hydroxyacylglutathione hydrolase C-terminus
Afu5g07730	0	0.95	0	291	7	2.4055	PF11913.7	Protein of unknown function (DUF3431)
Afu8g07090	0	1	0	248	5	2.0161	PF10342.8	Ser-Thr-rich glycosyl-phosphatidyl-inositol-anchored membrane family
Afu2g11630	1	0.909	0	102	1	0.9804
Afu5g02330	1	0.984	0	176	4	2.2727
Afu2g12800	1	0.977	0	192	5	2.6042
Afu5g03490	1	0.895	0	153	2	1.3072	PF00334.18	Nucleoside diphosphate kinase
Afu5g00910	1	1	1	119	8	6.7227
Afu5g01620	0	1	0	282	5	1.773
Afu1g16600	0	0.836	0	262	9	3.4351	PF00445.17	Ribonuclease T2 family
Afu3g13755	1	0.854	0	109	4	3.6697
Afu3g09270	0	0.554	0	162	1	0.6173
Afu5g04280	0	0.546	0	245	1	0.4082	PF09430.9	Protein of unknown function (DUF2012)
Afu4g09450	1	0.959	0	172	2	1.1628
Afu3g02200	1	0.795	0	192	5	2.6042
Afu4g14420	0	0.934	0	234	3	1.2821	PF01183.19	Glycosyl hydrolases family 25	RXLR
Afu2g12000	0	0.901	0	143	4	2.7972
Afu1g01520	1	0.797	0	180	1	0.5556
Afu5g02040	0	0.997	0	296	7	2.3649	PF01764.24, PF03893.15	Lipase (class 3), Lipase 3 N-terminal region
Afu1g11400	0	0.94	0	292	1	0.3425	PF00561.19, PF12697.6, PF12146.7	alpha/beta hydrolase fold, Alpha/beta hydrolase family, Serine aminopeptidase, S33
Afu4g13990	1	0.634	1	214	12	5.6075
Afu3g14940	1	0.987	0	87	3	3.4483	PF11720.7	Peptidase inhibitor I78 family	[KRHQSA][DENQ]EL
Afu6g03560	0	0.967	0	203	4	1.9704
Afu2g15330	0	0.991	0	236	5	2.1186	PF01161.19	Phosphatidylethanolamine-binding protein
Afu1g11480	1	0.998	0	168	0	0	PF11578.7	Protein of unknown function (DUF3237)
Afu1g00770	0	0.981	0	186	3	1.6129			[YW]XC
Afu4g10560	0	0.87	0	177	2	1.1299
Afu7g05170	1	0.998	1	71	5	7.0423
Afu7g06750	0	0.588	0	173	5	2.8902
Afu2g05740	1	0.998	0	192	7	3.6458	PF00071.21, PF08477.12, PF00025.20	Ras family, Ras of Complex, Roc, domain of DAPkinase, ADP-ribosylation factor family
Afu3g00470	0	1	0	286	7	2.4476	PF00457.16, PF00734.17	Glycosyl hydrolases family 11, Fungal cellulose binding domain
Afu3g03950	0	0.926	0	219	6	2.7397	PF03067.14	Lytic polysaccharide mono-oxygenase, cellulose-degrading
Afu4g09280	0	0.911	0	167	2	1.1976
Afu3g02930	0	0.813	0	249	8	3.2129	PF01464.19	Transglycosylase SLT domain
Afu1g13670	0	0.532	0	235	6	2.5532
Afu5g01170	0	0.835	0	196	2	1.0204	PF04117.11	Mpv17 / PMP22 family	[YW]XC
Afu3g07740	0	0.985	0	240	2	0.8333
Afu6g11380	1	0.966	0	169	2	1.1834	PF02064.14	MAS20 protein import receptor
Afu1g09420	1	0.804	0	121	0	0	PF17050.4	Altered inheritance of mitochondria 5
Afu3g07390	0	0.797	0	222	10	4.5045
Afu1g05210	1	0.976	0	90	3	3.3333	PF00631.21	GGL domain
Afu4g01180	1	0.967	0	161	8	4.9689
Afu3g03880	1	0.54	0	236	4	1.6949	PF00190.21	Cupin
Afu2g17290	0	0.991	0	158	4	2.5316
Afu4g01290	1	0.973	0	238	6	2.521	PF07335.10	Fungal chitosanase of glycosyl hydrolase group 75
Afu7g04950	0	0.993	0	281	7	2.4911	PF01764.24	Lipase (class 3)
Afu2g00390	0	0.636	0	284	14	4.9296
Afu3g02540	1	0.921	0	172	2	1.1628	PF12296.7	Hydrophobic surface binding protein A
Afu1g01980	0	0.979	0	182	4	2.1978
Afu6g14540	0	1	0	285	5	1.7544	PF00722.20	Glycosyl hydrolases family 16
Afu2g17630	0	0.778	0	194	0	0	PF12296.7	Hydrophobic surface binding protein A
Afu4g09940	0	0.874	0	254	2	0.7874	PF01522.20	Polysaccharide deacetylase
Afu8g00930	0	0.937	0	242	6	2.4793	PF07335.10	Fungal chitosanase of glycosyl hydrolase group 75
Afu3g00590	1	0.678	0	139	2	1.4388	PF06355.12	Aegerolysin
Afu5g09240	1	0.999	0	154	2	1.2987	PF00080.19	Copper/zinc superoxide dismutase (SODC)
Afu4g07850	0	0.902	0	250	4	1.6	PF03443.13	Glycosyl hydrolase family 61
Afu8g00360	0	0.843	0	264	7	2.6515
Afu5g11230	1	0.73	0	213	7	3.2864	PF00071.21, PF08477.12, PF00025.20, PF00009.26	Ras family, Ras of Complex, Roc, domain of DAPkinase, ADP-ribosylation factor family, Elongation factor Tu GTP binding domain
Afu5g02820	0	0.821	0	190	4	2.1053
Afu6g10200	0	0.735	0	258	6	2.3256
Afu6g12210	0	0.999	0	221	1	0.4525	PF00457.16	Glycosyl hydrolases family 11
Afu5g07890	1	0.62	0	149	0	0	PF00436.24	Single-strand binding protein family
Afu4g03210	1	0.895	0	217	6	2.765	PF01083.21	Cutinase
Afu5g00800	1	0.999	1	120	6	5
Afu6g11710	1	0.973	0	175	0	0	PF12296.7	Hydrophobic surface binding protein A
Afu8g07100	1	0.923	0	246	7	2.8455	PF08239.10	Bacterial SH3 domain
Afu8g07170	0	0.88	0	272	1	0.3676
Afu4g07390	1	0.862	0	231	5	2.1645	PF01105.23	emp24/gp25L/p24 family/GOLD
Afu2g09380	1	0.914	0	211	6	2.8436	PF01083.21	Cutinase
Afu8g01610	0	0.937	0	127	3	2.3622
Afu6g04690	1	0.556	0	216	4	1.8519
Afu4g03830	1	0.586	0	144	1	0.6944
Afu3g07580	0	1	0	266	6	2.2556
Afu3g03990	0	0.715	0	178	8	4.4944
Afu1g02040	0	0.964	0	262	4	1.5267	PF00188.25	Cysteine-rich secretory protein family
Afu7g00310	1	0.962	0	115	4	3.4783
Afu4g01200	0	0.948	0	287	6	2.0906
Afu8g01710	0	0.999	0	167	4	2.3952
Afu2g01610	0	0.994	0	246	5	2.0325
Afu3g02940	0	1	0	264	2	0.7576
Afu3g02970	0	1	0	269	4	1.487	PF01828.16	Peptidase A4 family
Afu1g09550	1	0.529	0	143	2	1.3986	PF03645.12	Tctex-1 family
Afu4g08310	1	1	1	117	6	5.1282
Afu3g03445	1	0.684	0	243	3	1.2346	PF00106.24, PF13561.5	short chain dehydrogenase, Enoyl-(Acyl carrier protein) reductase
Afu3g14510	0	0.823	0	271	5	1.845	PF13472.5, PF00657.21	GDSL-like Lipase/Acylhydrolase family, GDSL-like Lipase/Acylhydrolase
Afu5g02100	0	0.945	0	265	6	2.2642	PF05630.10	Necrosis inducing protein (NPP1)
Afu8g05360	0	0.713	0	234	1	0.4274	PF02469.21	Fasciclin domain
Afu2g18070	0	0.901	0	222	6	2.7027	PF02102.14, PF14521.5	Deuterolysin metalloprotease (M35) family, Lysine-specific metallo-endopeptidase
Afu4g01070	0	0.999	0	293	6	2.0478	PF01975.16	Survival protein SurE
Afu6g14070	0	0.977	0	240	0	0
Afu1g17250	1	0.993	0	183	9	4.918	PF01185.17	Fungal hydrophobin	RXLR
Afu2g05920	0	0.957	0	113	3	2.6549
Afu6g14470	0	0.982	0	234	4	1.7094	PF14021.5	Tuberculosis necrotizing toxin
Afu4g14120	1	0.965	0	214	6	2.8037	PF01083.21, PF06057.10	Cutinase, Bacterial virulence protein (VirJ)
Afu3g00320	0	0.966	0	228	1	0.4386	PF00457.16	Glycosyl hydrolases family 11
Afu4g06670	0	1	0	270	6	2.2222
Afu5g01490	1	0.675	0	192	8	4.1667
Afu5g08270	0	0.984	0	244	5	2.0492	PF13419.5, PF00702.25, PF03031.17, PF13242.5	Haloacid dehalogenase-like hydrolase, haloacid dehalogenase-like hydrolase, NLI interacting factor-like phosphatase, HAD-hyrolase-like
Afu4g04690	0	0.977	0	225	2	0.8889
Afu1g06590	1	0.944	0	186	5	2.6882
Afu3g09690	0	0.967	0	177	5	2.8249
Afu3g01470	0	1	0	251	5	1.992
Afu4g00870	1	0.896	0	184	1	0.5435	PF12296.7	Hydrophobic surface binding protein A
Afu2g12630	0	0.533	0	152	4	2.6316	PF07249.11	Cerato-platanin
Afu1g16300	0	0.995	0	223	0	0
Afu6g00590	0	0.978	0	87	3	3.4483
Afu7g06150	0	1	0	234	2	0.8547	PF01670.15	Glycosyl hydrolase family 12
Afu5g09860	0	0.59	0	287	4	1.3937	PF00756.19, PF10503.8	Putative esterase, Esterase PHB depolymerase
Afu1g01120	1	0.998	1	234	14	5.9829	PF03211.12	Pectate lyase
Afu4g14170	1	0.758	0	200	3	1.5			RSIVEQD
Afu6g09790	0	1	0	297	14	4.7138	PF01476.19	LysM domain
Afu5g04040	1	0.999	1	122	7	5.7377
Afu4g06590	1	0.936	0	99	1	1.0101
Afu7g02380	1	0.807	0	234	8	3.4188	PF10503.8	Esterase PHB depolymerase
Afu1g11260	1	1	1	97	6	6.1856
Afu5g01990	1	0.665	0	156	7	4.4872	PF04681.11	Blastomyces yeast-phase-specific protein
Afu7g00370	0	0.969	0	198	4	2.0202
Afu8g00900	0	0.999	0	280	2	0.7143	PF12138.7	Spherulation-specific family 4
Afu6g00270	1	1	1	97	6	6.1856
Afu2g03870	1	0.968	0	134	2	1.4925	PF00254.27	FKBP-type peptidyl-prolyl cis-trans isomerase
Afu6g00250	0	0.987	0	294	4	1.3605
Afu5g10930	0	0.991	0	292	5	1.7123	PF14099.5	Polysaccharide lyase
Afu5g01420	0	0.945	0	205	4	1.9512	PF07510.10	Protein of unknown function (DUF1524)
Afu7g00670	1	1	1	88	7	7.9545	PF01607.23	Chitin binding Peritrophin-A domain
Afu7g00450	0	1	0	197	4	2.0305
Afu7g06160	0	1	0	226	5	2.2124
Afu8g00710	1	0.894	1	101	6	5.9406	PF09117.9	MiAMP1
Afu7g06400	0	0.975	0	242	10	4.1322	PF03211.12	Pectate lyase
Afu4g11580	1	0.787	0	229	0	0	PF02777.17, PF00081.21	Iron/manganese superoxide dismutases, C-terminal domain, Iron/manganese superoxide dismutases, alpha-hairpin domain
Afu7g01118	1	0.999	1	71	4	5.6338
Afu3g02190	0	0.995	0	299	6	2.0067	PF05630.10	Necrosis inducing protein (NPP1)
Afu1g04730	0	1	0	238	2	0.8403	PF01670.15	Glycosyl hydrolase family 12
Afu1g06180	0	0.988	0	290	5	1.7241	PF02668.15	Taurine catabolism dioxygenase TauD, TfdA family
Afu2g07590	0	0.769	0	259	3	1.1583	PF10342.8, PF05390.10	Ser-Thr-rich glycosyl-phosphatidyl-inositol-anchored membrane family, Yeast cell wall synthesis protein KRE9/KNH1
Afu3g00550	1	0.762	0	153	2	1.3072
Afu4g01030	1	1	1	90	6	6.6667
Afu6g12740	1	0.797	0	245	5	2.0408	PF01738.17	Dienelactone hydrolase family
Afu1g11640	1	0.867	0	221	4	1.81	PF00080.19	Copper/zinc superoxide dismutase (SODC)
Afu5g13995	0	0.796	0	244	2	0.8197	PF00722.20	Glycosyl hydrolases family 16
Afu2g12680	0	0.935	0	185	5	2.7027
Afu3g12840	0	0.504	0	192	0	0	PF00717.22	Peptidase S24-like
Afu5g08180	0	1	0	300	5	1.6667
Afu6g00610	1	1	1	93	9	9.6774	PF09227.9	Domain of unknown function (DUF1962)
Afu2g17910	0	0.976	0	149	3	2.0134
Afu6g00196	1	0.983	0	88	4	4.5455
Afu2g14170	0	0.83	0	239	0	0			RXLR
Afu3g03040	1	0.833	0	124	2	1.6129
Afu5g00600	0	0.997	0	234	6	2.5641	PF05630.10	Necrosis inducing protein (NPP1)
Afu8g06785	1	0.773	0	247	1	0.4049
Afu2g05635	1	0.931	0	101	5	4.9505
Afu6g06360	1	0.971	0	102	4	3.9216
Afu6g00430	0	0.998	0	200	4	2
Afu1g00810	0	1	0	267	7	2.6217
Afu1g01210	1	0.899	0	151	2	1.3245	PF02469.21	Fasciclin domain
Afu2g03190	0	0.673	1	61	4	6.5574	PF11410.7	Antifungal peptide
Afu3g03270	1	0.961	0	238	1	0.4202
Afu7g06740	0	1	1	237	14	5.9072	PF00734.17, PF03330.17	Fungal cellulose binding domain, Lytic transglycolase
Afu8g06430	0	0.996	0	86	1	1.1628	PF15044.5	Mitochondrial function, CLU-N-term
Afu3g03080	0	1	0	285	6	2.1053	PF00722.20	Glycosyl hydrolases family 16
Afu2g01150	1	0.741	0	211	2	0.9479	PF01161.19	Phosphatidylethanolamine-binding protein
Afu2g14540	0	0.686	0	290	5	1.7241	PF03443.13	Glycosyl hydrolase family 61
Afu2g17250	1	0.63	0	265	0	0	PF13472.5, PF00657.21	GDSL-like Lipase/Acylhydrolase family, GDSL-like Lipase/Acylhydrolase
Afu1g13490	0	0.993	0	293	6	2.0478	PF01564.16, PF17284.1	Spermine/spermidine synthase domain, Spermidine synthase tetramerisation domain
Afu3g14665	0	0.713	0	132	1	0.7576
Afu2g15420	0	0.999	0	269	2	0.7435
Afu4g07300	0	1	0	287	2	0.6969
Afu4g06370	1	0.797	0	134	1	0.7463
Afu6g00690	1	0.514	0	213	1	0.4695
Afu1g07500	1	0.917	0	97	1	1.0309
Afu1g14230	0	0.973	0	273	5	1.8315	PF11937.7, PF11693.7	Protein of unknown function (DUF3455), Protein of unknown function (DUF2990)
Afu2g14661	1	0.999	1	125	8	6.4	PF01185.17	Fungal hydrophobin
Afu2g15450	0	0.691	0	276	2	0.7246			RXLR
Afu3g07625	1	0.967	0	210	8	3.8095
Afu2g10130	1	1	1	118	10	8.4746
Afu4g14180	1	0.998	1	234	14	5.9829
Afu1g17560	0	0.85	0	249	5	2.008
Afu3g10370	0	0.999	0	189	1	0.5291
Afu3g10490	1	0.877	0	155	0	0	PF00173.27	Cytochrome b5-like Heme/Steroid binding domain
Afu3g09160	1	0.776	0	191	1	0.5236
Afu6g00480	0	0.999	0	107	0	0
Afu5g03280	0	0.702	0	190	9	4.7368	PF01185.17	Fungal hydrophobin
Afu7g02030	0	0.928	0	82	0	0	PF15786.4	PET assembly of cytochrome c oxidase, mitochondrial
Afu8g05910	1	0.939	0	254	10	3.937	PF03211.12	Pectate lyase
Afu3g00175	1	1	1	110	10	9.0909
Afu1g15630	0	0.63	0	77	3	3.8961
Afu3g01130	1	0.925	0	180	0	0	PF12296.7	Hydrophobic surface binding protein A
Afu2g13800	0	0.6	0	251	4	1.5936	PF11937.7	Protein of unknown function (DUF3455)
Afu7g04690	1	0.936	0	232	6	2.5862	PF04777.12	Erv1 / Alr family
Afu3g03060	0	0.629	0	185	5	2.7027
Afu2g14530	0	0.808	0	272	6	2.2059
Afu8g06860	0	0.86	0	248	5	2.0161
Afu1g07130	1	0.683	0	271	8	2.952	PF01738.17	Dienelactone hydrolase family
Afu3g00420	0	0.997	0	292	14	4.7945	PF01083.21, PF00734.17, PF08237.10	Cutinase, Fungal cellulose binding domain, PE-PPE domain	[YW]XC
Afu1g12630	0	1	0	300	0	0	PF04991.12	LicD family
Afu2g00967	1	0.857	0	196	3	1.5306	PF07883.10	Cupin domain
Afu6g10130	0	0.985	0	228	3	1.3158	PF01183.19	Glycosyl hydrolases family 25

## Sheet: A. flavus NRRL3357
Protein Identifier	EffectorP Prediction	EffectorP Probability Score	Cysteine Rich	Length of Protein Sequence	Number of Cysteine	Percentage of Cysteine	PFAM IDs	PFAM Description	Motifs
AFLA_072140-t26_1-p1	1	1	1	203	14	6.8966	PF00188.25	Cysteine-rich secretory protein family
AFLA_072350-t26_1-p1	0	0.533	0	218	8	3.6697	PF07249.11	Cerato-platanin
AFLA_072700-t26_1-p1	1	0.966	0	213	6	2.8169	PF01083.21, PF08237.10	Cutinase, PE-PPE domain
AFLA_072810-t26_1-p1	1	0.811	0	263	7	2.6616
AFLA_073020-t26_1-p1	0	0.709	0	134	4	2.9851
AFLA_073230-t26_1-p1	1	0.715	0	244	4	1.6393	PF13472.5	GDSL-like Lipase/Acylhydrolase family	RXLR,RXLX[EDQ],[YW]XC
AFLA_073360-t26_1-p1	1	0.991	1	125	7	5.6
AFLA_073610-t26_1-p1	0	0.66	0	262	1	0.3817	PF13472.5, PF00657.21	GDSL-like Lipase/Acylhydrolase family, GDSL-like Lipase/Acylhydrolase
AFLA_073970-t26_1-p1	0	1	0	253	8	3.1621
AFLA_074240-t26_1-p1	1	0.996	1	93	6	6.4516
AFLA_074280-t26_1-p1	0	0.909	0	274	2	0.7299	PF10282.8	Lactonase, 7-bladed beta-propeller
AFLA_074290-t26_1-p1	1	0.668	0	123	2	1.626	PF10282.8	Lactonase, 7-bladed beta-propeller
AFLA_074300-t26_1-p1	1	0.996	1	65	4	6.1538
AFLA_074310-t26_1-p1	1	1	1	72	6	8.3333
AFLA_074440-t26_1-p1	1	0.998	1	81	5	6.1728			[YW]XC
AFLA_074650-t26_1-p1	1	0.988	0	133	6	4.5113
AFLA_074920-t26_1-p1	0	1	0	180	2	1.1111
AFLA_074930-t26_1-p1	0	0.898	0	271	1	0.369
AFLA_074960-t26_1-p1	1	0.97	1	91	6	6.5934
AFLA_075190-t26_1-p1	0	1	0	207	0	0
AFLA_075350-t26_1-p1	1	1	1	105	9	8.5714
AFLA_075600-t26_1-p1	0	1	0	69	1	1.4493
AFLA_075960-t26_1-p1	1	0.948	0	212	6	2.8302
AFLA_076140-t26_1-p1	0	0.513	0	230	4	1.7391	PF00144.23	Beta-lactamase
AFLA_076280-t26_1-p1	0	0.813	0	171	2	1.1696	PF13964.5, PF13418.5	Kelch motif, Galactose oxidase, central domain
AFLA_076310-t26_1-p1	0	0.8	0	222	5	2.2523
AFLA_077040-t26_1-p1	0	0.998	0	242	10	4.1322	PF03211.12	Pectate lyase
AFLA_077370-t26_1-p1	1	0.874	1	118	6	5.0847
AFLA_078160-t26_1-p1	0	1	0	69	2	2.8986
AFLA_078310-t26_1-p1	1	1	1	61	6	9.8361
AFLA_078360-t26_1-p1	1	0.573	0	203	6	2.9557			[YW]XC
AFLA_080430-t26_1-p1	1	0.999	0	134	6	4.4776
AFLA_081480-t26_1-p1	0	0.82	0	190	4	2.1053
AFLA_081800-t26_1-p1	1	0.861	0	131	6	4.5802
AFLA_081830-t26_1-p1	1	0.999	0	108	5	4.6296			[YW]XC
AFLA_081900-t26_1-p1	0	0.742	0	97	1	1.0309
AFLA_081910-t26_1-p1	0	0.999	0	273	7	2.5641	PF13933.5	Putative peptidase family
AFLA_081960-t26_1-p1	1	0.989	1	68	4	5.8824	PF13450.5	NAD(P)-binding Rossmann-like domain
AFLA_082000-t26_1-p1	1	1	1	86	7	8.1395
AFLA_082370-t26_1-p1	0	0.744	0	198	1	0.5051
AFLA_082770-t26_1-p1	1	0.998	0	129	4	3.1008
AFLA_083210-t26_1-p1	0	0.999	0	228	1	0.4386
AFLA_085140-t26_1-p1	0	0.805	0	172	5	2.907
AFLA_085210-t26_1-p1	0	0.995	0	71	2	2.8169
AFLA_085500-t26_1-p1	1	0.994	0	287	1	0.3484
AFLA_085550-t26_1-p1	0	0.957	0	85	1	1.1765
AFLA_085630-t26_1-p1	1	0.896	0	86	4	4.6512
AFLA_085730-t26_1-p1	1	1	1	113	12	10.6195
AFLA_085820-t26_1-p1	0	0.996	0	288	5	1.7361	PF00722.20	Glycosyl hydrolases family 16	RXLX[EDQ]
AFLA_086120-t26_1-p1	0	0.758	0	52	3	5.7692	PF11410.7	Antifungal peptide
AFLA_087190-t26_1-p1	1	0.994	0	86	1	1.1628
AFLA_087960-t26_1-p1	0	1	0	98	3	3.0612
AFLA_023130-t26_1-p1	1	0.739	0	163	1	0.6135
AFLA_023150-t26_1-p1	1	0.981	0	121	3	2.4793
AFLA_023240-t26_1-p1	1	0.536	0	71	1	1.4085
AFLA_023250-t26_1-p1	1	0.639	1	221	12	5.4299
AFLA_023280-t26_1-p1	0	0.814	0	112	2	1.7857	PF00173.27	Cytochrome b5-like Heme/Steroid binding domain
AFLA_023300-t26_1-p1	0	0.995	0	113	5	4.4248
AFLA_023330-t26_1-p1	0	0.862	0	230	6	2.6087
AFLA_023370-t26_1-p1	1	0.996	0	135	3	2.2222
AFLA_023390-t26_1-p1	0	0.679	0	254	5	1.9685	PF01083.21	Cutinase
AFLA_023600-t26_1-p1	1	0.777	0	191	4	2.0942
AFLA_023610-t26_1-p1	0	0.927	0	128	2	1.5625
AFLA_023830-t26_1-p1	0	0.999	0	231	4	1.7316
AFLA_023990-t26_1-p1	1	1	1	63	6	9.5238
AFLA_024550-t26_1-p1	0	0.979	0	262	4	1.5267
AFLA_024600-t26_1-p1	0	0.768	0	255	1	0.3922	PF00106.24, PF13561.5, PF08659.9	short chain dehydrogenase, Enoyl-(Acyl carrier protein) reductase, KR domain
AFLA_024950-t26_1-p1	1	0.901	0	188	2	1.0638	PF04062.13	ARP2/3 complex ARPC3 (21 kDa) subunit
AFLA_024960-t26_1-p1	1	0.972	0	228	6	2.6316	PF08542.10	Replication factor C C-terminal domain
AFLA_025130-t26_1-p1	1	0.639	0	154	6	3.8961	PF04681.11	Blastomyces yeast-phase-specific protein
AFLA_025190-t26_1-p1	0	0.947	0	297	7	2.3569	PF01764.24, PF03893.15, PF06259.11	Lipase (class 3), Lipase 3 N-terminal region, Alpha/beta hydrolase
AFLA_025660-t26_1-p1	0	0.994	0	258	3	1.1628	PF13472.5, PF00657.21	GDSL-like Lipase/Acylhydrolase family, GDSL-like Lipase/Acylhydrolase
AFLA_025900-t26_1-p1	0	0.963	0	241	2	0.8299	PF01522.20, PF03065.14	Polysaccharide deacetylase, Glycosyl hydrolase family 57
AFLA_027320-t26_1-p1	0	0.955	0	86	1	1.1628
AFLA_028880-t26_1-p1	1	1	1	92	6	6.5217
AFLA_029160-t26_1-p1	0	1	0	240	2	0.8333	PF01670.15	Glycosyl hydrolase family 12
AFLA_029170-t26_1-p1	1	0.748	0	215	1	0.4651	PF04622.11	ERG2 and Sigma1 receptor like protein
AFLA_030270-t26_1-p1	1	0.988	0	185	0	0
AFLA_030540-t26_1-p1	0	0.99	0	284	5	1.7606	PF13640.5	2OG-Fe(II) oxygenase superfamily
AFLA_030550-t26_1-p1	1	0.996	0	191	7	3.6649			[YW]XC
AFLA_030850-t26_1-p1	1	0.624	0	265	5	1.8868
AFLA_031040-t26_1-p1	1	1	1	146	8	5.4795	PF09044.9	Kp4
AFLA_031050-t26_1-p1	1	1	1	140	8	5.7143	PF09044.9	Kp4
AFLA_032330-t26_1-p1	0	1	0	280	0	0
AFLA_032670-t26_1-p1	0	0.999	0	101	0	0
AFLA_034000-t26_1-p1	1	0.907	0	135	2	1.4815	PF06355.12	Aegerolysin
AFLA_034720-t26_1-p1	0	0.79	1	69	4	5.7971
AFLA_034810-t26_1-p1	1	1	1	113	7	6.1947
AFLA_036400-t26_1-p1	0	0.609	0	248	2	0.8065
AFLA_036540-t26_1-p1	0	0.932	0	126	1	0.7937
AFLA_037920-t26_1-p1	1	0.989	0	103	4	3.8835
AFLA_013210-t26_1-p1	0	0.52	0	277	6	2.1661	PF11790.7	Glycosyl hydrolase catalytic core
AFLA_013520-t26_1-p1	0	0.952	0	299	0	0	PF00067.21	Cytochrome P450
AFLA_013640-t26_1-p1	1	0.967	0	136	6	4.4118
AFLA_013750-t26_1-p1	0	0.509	0	236	5	2.1186	PF05630.10	Necrosis inducing protein (NPP1)
AFLA_013770-t26_1-p1	0	0.599	0	241	3	1.2448
AFLA_013780-t26_1-p1	1	1	1	103	6	5.8252
AFLA_013950-t26_1-p1	1	0.997	1	92	5	5.4348
AFLA_014890-t26_1-p1	1	0.995	0	141	7	4.9645
AFLA_015560-t26_1-p1	0	0.993	0	99	0	0
AFLA_015960-t26_1-p1	1	0.999	1	129	11	8.5271
AFLA_016340-t26_1-p1	1	1	0	108	5	4.6296	PF01185.17	Fungal hydrophobin
AFLA_016470-t26_1-p1	1	0.937	0	100	4	4
AFLA_016980-t26_1-p1	0	0.859	0	251	5	1.992	PF11937.7, PF11693.7	Protein of unknown function (DUF3455), Protein of unknown function (DUF2990)
AFLA_017230-t26_1-p1	0	0.749	0	142	2	1.4085
AFLA_017270-t26_1-p1	1	0.698	0	134	3	2.2388
AFLA_017740-t26_1-p1	1	0.544	0	171	6	3.5088
AFLA_017750-t26_1-p1	0	0.526	0	215	6	2.7907
AFLA_018470-t26_1-p1	1	0.976	0	168	3	1.7857			[YW]XC
AFLA_018910-t26_1-p1	1	0.506	0	241	6	2.4896	PF00089.25, PF13365.5	Trypsin, Trypsin-like peptidase domain
AFLA_018920-t26_1-p1	1	0.641	0	94	1	1.0638
AFLA_019290-t26_1-p1	1	1	1	96	8	8.3333
AFLA_019510-t26_1-p1	0	0.998	0	221	4	1.81	PF07510.10	Protein of unknown function (DUF1524)
AFLA_019620-t26_1-p1	1	0.993	0	154	2	1.2987			RSIVEQD
AFLA_019970-t26_1-p1	1	0.961	0	224	8	3.5714
AFLA_020010-t26_1-p1	1	0.668	1	117	6	5.1282
AFLA_021010-t26_1-p1	1	0.67	0	135	2	1.4815
AFLA_021750-t26_1-p1	1	0.578	0	122	0	0	PF17050.4	Altered inheritance of mitochondria 5
AFLA_104470-t26_1-p1	0	0.573	0	236	4	1.6949	PF00190.21	Cupin
AFLA_104540-t26_1-p1	1	0.773	0	110	0	0
AFLA_104790-t26_1-p1	0	0.967	0	62	2	3.2258
AFLA_104880-t26_1-p1	0	0.837	0	230	3	1.3043	PF01183.19	Glycosyl hydrolases family 25
AFLA_105140-t26_1-p1	1	1	1	115	7	6.087
AFLA_105270-t26_1-p1	1	0.887	0	147	3	2.0408			[YW]XC
AFLA_105280-t26_1-p1	0	0.983	0	255	4	1.5686	PF16010.4	Cytochrome domain of cellobiose dehydrogenase
AFLA_105420-t26_1-p1	1	0.918	0	175	2	1.1429
AFLA_105460-t26_1-p1	0	0.54	0	86	4	4.6512
AFLA_105900-t26_1-p1	1	0.555	0	270	6	2.2222	PF02230.15	Phospholipase/Carboxylesterase
AFLA_105910-t26_1-p1	1	0.566	0	283	4	1.4134	PF03443.13	Glycosyl hydrolase family 61
AFLA_106450-t26_1-p1	0	1	0	209	8	3.8278	PF05730.10	CFEM domain
AFLA_106530-t26_1-p1	1	0.983	0	191	9	4.712
AFLA_107430-t26_1-p1	1	0.998	0	129	6	4.6512
AFLA_108290-t26_1-p1	1	0.997	0	163	8	4.908	PF08881.9	CVNH domain
AFLA_108880-t26_1-p1	1	0.95	0	170	2	1.1765	PF02064.14	MAS20 protein import receptor
AFLA_109700-t26_1-p1	0	0.895	0	182	1	0.5495	PF07110.10	EthD domain
AFLA_110200-t26_1-p1	1	0.924	1	72	4	5.5556
AFLA_110210-t26_1-p1	0	0.966	0	246	6	2.439	PF00089.25	Trypsin
AFLA_110870-t26_1-p1	0	0.775	0	117	0	0
AFLA_111540-t26_1-p1	0	0.645	0	177	2	1.1299
AFLA_111970-t26_1-p1	0	0.986	0	250	4	1.6	PF03443.13	Glycosyl hydrolase family 61
AFLA_113260-t26_1-p1	0	1	0	277	6	2.1661
AFLA_113380-t26_1-p1	1	0.993	0	59	0	0
AFLA_113590-t26_1-p1	0	0.589	0	187	1	0.5348
AFLA_038080-t26_1-p1	0	0.983	0	96	2	2.0833
AFLA_038360-t26_1-p1	0	1	0	226	2	0.885
AFLA_038420-t26_1-p1	1	0.9	0	241	6	2.4896	PF07335.10	Fungal chitosanase of glycosyl hydrolase group 75
AFLA_038450-t26_1-p1	0	1	0	280	1	0.3571
AFLA_038690-t26_1-p1	1	0.979	0	171	5	2.924
AFLA_038710-t26_1-p1	1	0.995	1	189	10	5.291
AFLA_038920-t26_1-p1	1	0.896	1	67	4	5.9701	PF11410.7	Antifungal peptide
AFLA_038970-t26_1-p1	1	0.63	0	198	0	0
AFLA_039160-t26_1-p1	0	0.999	0	250	2	0.8	PF01670.15	Glycosyl hydrolase family 12
AFLA_039350-t26_1-p1	1	0.806	0	224	6	2.6786	PF01083.21	Cutinase
AFLA_039400-t26_1-p1	0	0.767	0	130	4	3.0769	PF00545.19	ribonuclease
AFLA_039870-t26_1-p1	0	0.969	0	299	5	1.6722	PF00328.21	Histidine phosphatase superfamily (branch 2)
AFLA_040000-t26_1-p1	1	0.974	0	139	3	2.1583	PF00135.27	Carboxylesterase family
AFLA_040040-t26_1-p1	1	0.946	0	186	0	0	PF12296.7	Hydrophobic surface binding protein A
AFLA_040050-t26_1-p1	1	1	1	67	6	8.9552
AFLA_040100-t26_1-p1	1	1	1	154	8	5.1948	PF08881.9	CVNH domain
AFLA_040330-t26_1-p1	1	1	0	143	6	4.1958	PF01607.23	Chitin binding Peritrophin-A domain
AFLA_040440-t26_1-p1	0	1	1	256	13	5.0781
AFLA_040750-t26_1-p1	1	0.553	0	252	1	0.3968	PF01328.16	Peroxidase, family 2
AFLA_040830-t26_1-p1	1	1	1	94	8	8.5106
AFLA_041180-t26_1-p1	0	0.503	0	151	0	0
AFLA_041400-t26_1-p1	0	0.994	0	277	0	0
AFLA_041460-t26_1-p1	1	0.953	0	241	7	2.9046
AFLA_041760-t26_1-p1	0	0.538	0	170	2	1.1765
AFLA_041880-t26_1-p1	0	0.886	0	268	4	1.4925	PF00135.27	Carboxylesterase family
AFLA_041970-t26_1-p1	0	1	0	289	6	2.0761	PF03067.14	Lytic polysaccharide mono-oxygenase, cellulose-degrading
AFLA_042600-t26_1-p1	1	0.981	0	191	2	1.0471
AFLA_042790-t26_1-p1	0	0.653	0	151	2	1.3245
AFLA_043770-t26_1-p1	0	0.913	0	92	0	0
AFLA_043860-t26_1-p1	1	0.901	0	123	6	4.878
AFLA_044960-t26_1-p1	1	0.971	0	150	4	2.6667
AFLA_045430-t26_1-p1	0	0.525	0	116	4	3.4483
AFLA_045650-t26_1-p1	0	0.989	0	66	1	1.5152
AFLA_046110-t26_1-p1	1	0.796	0	203	9	4.4335			[KRHQSA][DENQ]EL
AFLA_046290-t26_1-p1	1	0.997	1	150	9	6
AFLA_046930-t26_1-p1	1	0.956	1	92	5	5.4348
AFLA_047270-t26_1-p1	0	0.561	0	253	2	0.7905	PF10342.8, PF05390.10	Ser-Thr-rich glycosyl-phosphatidyl-inositol-anchored membrane family, Yeast cell wall synthesis protein KRE9/KNH1	[KRHQSA][DENQ]EL
AFLA_054850-t26_1-p1	1	0.885	0	50	3	6
AFLA_055290-t26_1-p1	1	0.95	0	132	3	2.2727
AFLA_055710-t26_1-p1	0	0.675	0	103	4	3.8835
AFLA_056760-t26_1-p1	0	0.988	0	265	4	1.5094
AFLA_056870-t26_1-p1	1	0.826	0	107	2	1.8692
AFLA_057050-t26_1-p1	0	0.938	1	251	14	5.5777	PF03067.14	Lytic polysaccharide mono-oxygenase, cellulose-degrading
AFLA_057500-t26_1-p1	0	1	0	215	9	4.186
AFLA_057520-t26_1-p1	0	0.63	0	211	7	3.3175
AFLA_058440-t26_1-p1	1	0.91	0	204	3	1.4706	PF01161.19	Phosphatidylethanolamine-binding protein
AFLA_059240-t26_1-p1	0	0.889	0	59	2	3.3898
AFLA_059330-t26_1-p1	1	1	1	80	8	10
AFLA_059610-t26_1-p1	1	0.999	0	147	6	4.0816
AFLA_059820-t26_1-p1	0	0.958	0	253	2	0.7905	PF14099.5	Polysaccharide lyase
AFLA_059900-t26_1-p1	0	0.516	1	92	6	6.5217	PF12192.7	Fungal calcium binding protein
AFLA_060100-t26_1-p1	0	1	0	187	2	1.0695
AFLA_060110-t26_1-p1	1	0.847	0	243	4	1.6461	PF14040.5	Deoxyribonuclease NucA/NucB
AFLA_060170-t26_1-p1	1	0.735	0	187	1	0.5348	PF01419.16	Jacalin-like lectin domain
AFLA_060280-t26_1-p1	0	0.999	0	248	4	1.6129	PF13472.5, PF00657.21	GDSL-like Lipase/Acylhydrolase family, GDSL-like Lipase/Acylhydrolase
AFLA_060350-t26_1-p1	0	0.959	0	214	3	1.4019
AFLA_060380-t26_1-p1	0	0.995	0	228	8	3.5088	PF01476.19	LysM domain
AFLA_061650-t26_1-p1	0	1	0	97	1	1.0309
AFLA_061720-t26_1-p1	0	0.958	0	105	3	2.8571
AFLA_061960-t26_1-p1	0	1	0	233	3	1.2876
AFLA_062010-t26_1-p1	0	0.928	0	64	0	0
AFLA_062430-t26_1-p1	0	0.523	0	190	6	3.1579
AFLA_062640-t26_1-p1	1	0.987	1	250	14	5.6	PF00024.25, PF14295.5, PF08277.11	PAN domain, PAN domain, PAN-like domain
AFLA_062890-t26_1-p1	1	1	1	70	6	8.5714
AFLA_063070-t26_1-p1	0	0.876	0	193	7	3.6269
AFLA_063080-t26_1-p1	1	1	1	87	9	10.3448
AFLA_063110-t26_1-p1	1	0.974	1	224	13	5.8036			RXLX[EDQ],[YW]XC
AFLA_063260-t26_1-p1	0	1	0	252	0	0	PF13881.5, PF08303.10	Ubiquitin-2 like Rad60 SUMO-like, tRNA ligase kinase domain
AFLA_063290-t26_1-p1	0	0.973	0	239	5	2.0921	PF11807.7	Domain of unknown function (DUF3328)
AFLA_063480-t26_1-p1	0	1	0	275	7	2.5455
AFLA_063490-t26_1-p1	0	0.999	0	245	3	1.2245	PF03664.12	Glycosyl hydrolase family 62
AFLA_131460-t26_1-p1	1	0.996	1	106	8	7.5472	PF01185.17	Fungal hydrophobin
AFLA_132020-t26_1-p1	1	0.981	0	175	5	2.8571	PF01328.16	Peroxidase, family 2
AFLA_132650-t26_1-p1	0	0.603	0	247	1	0.4049	PF01522.20	Polysaccharide deacetylase
AFLA_132930-t26_1-p1	0	0.997	0	203	0	0	PF13405.5	EF-hand domain
AFLA_134170-t26_1-p1	1	0.977	0	175	5	2.8571	PF02221.14	ML domain
AFLA_134850-t26_1-p1	1	0.9	0	158	4	2.5316
AFLA_135210-t26_1-p1	1	0.959	0	135	4	2.963
AFLA_135310-t26_1-p1	0	1	0	64	0	0
AFLA_135700-t26_1-p1	0	0.97	0	215	4	1.8605	PF07249.11	Cerato-platanin
AFLA_136250-t26_1-p1	1	0.993	0	156	7	4.4872
AFLA_136270-t26_1-p1	0	0.995	0	179	8	4.4693	PF01822.18	WSC domain
AFLA_136880-t26_1-p1	0	0.835	0	298	9	3.0201	PF04082.17	Fungal specific transcription factor domain	RXLX[EDQ]
AFLA_137380-t26_1-p1	0	0.538	0	237	4	1.6878	PF11937.7	Protein of unknown function (DUF3455)
AFLA_137790-t26_1-p1	1	0.904	0	168	2	1.1905
AFLA_138150-t26_1-p1	0	0.99	0	240	6	2.5
AFLA_138180-t26_1-p1	1	0.964	0	183	4	2.1858	PF00959.18	Phage lysozyme	[KRHQSA][DENQ]EL
AFLA_138310-t26_1-p1	1	0.956	1	180	9	5
AFLA_138360-t26_1-p1	1	0.744	0	250	0	0	PF00457.16	Glycosyl hydrolases family 11
AFLA_138380-t26_1-p1	0	1	0	239	2	0.8368	PF01670.15	Glycosyl hydrolase family 12
AFLA_138690-t26_1-p1	1	0.68	0	124	1	0.8065	PF10342.8	Ser-Thr-rich glycosyl-phosphatidyl-inositol-anchored membrane family
AFLA_138790-t26_1-p1	0	0.963	0	242	1	0.4132	PF01328.16	Peroxidase, family 2
AFLA_139000-t26_1-p1	0	1	0	143	2	1.3986	PF14200.5	Ricin-type beta-trefoil lectin domain-like
AFLA_139050-t26_1-p1	1	1	1	162	14	8.642
AFLA_139640-t26_1-p1	0	0.929	0	126	2	1.5873
AFLA_064620-t26_1-p1	1	0.977	0	191	6	3.1414			[YW]XC
AFLA_064650-t26_1-p1	1	0.879	0	154	4	2.5974	PF07883.10	Cupin domain	RXLR
AFLA_064810-t26_1-p1	0	1	0	270	5	1.8519	PF10342.8	Ser-Thr-rich glycosyl-phosphatidyl-inositol-anchored membrane family
AFLA_064820-t26_1-p1	1	0.999	1	144	8	5.5556	PF08881.9	CVNH domain
AFLA_064840-t26_1-p1	0	0.681	0	222	6	2.7027	PF09056.10	Prokaryotic phospholipase A2
AFLA_064900-t26_1-p1	1	1	1	91	10	10.989
AFLA_064910-t26_1-p1	1	0.655	0	72	0	0
AFLA_065010-t26_1-p1	1	0.525	0	243	4	1.6461	PF00857.19	Isochorismatase family
AFLA_065050-t26_1-p1	1	1	1	143	15	10.4895	PF01097.17	Arthropod defensin
AFLA_065190-t26_1-p1	0	0.986	0	221	1	0.4525	PF00457.16	Glycosyl hydrolases family 11
AFLA_065440-t26_1-p1	1	1	1	113	12	10.6195
AFLA_065510-t26_1-p1	1	0.973	0	106	4	3.7736
AFLA_066120-t26_1-p1	0	1	0	92	2	2.1739
AFLA_066150-t26_1-p1	0	0.962	0	289	5	1.7301	PF00331.19	Glycosyl hydrolase family 10
AFLA_067140-t26_1-p1	1	0.665	0	179	0	0
AFLA_068080-t26_1-p1	1	0.974	0	198	5	2.5253	PF00080.19	Copper/zinc superoxide dismutase (SODC)
AFLA_068280-t26_1-p1	1	0.705	0	177	2	1.1299	PF01105.23	emp24/gp25L/p24 family/GOLD
AFLA_068610-t26_1-p1	0	0.983	0	178	2	1.1236			[YW]XC
AFLA_069290-t26_1-p1	1	1	1	170	14	8.2353
AFLA_069600-t26_1-p1	1	0.977	0	136	6	4.4118
AFLA_069610-t26_1-p1	1	0.993	1	119	6	5.042
AFLA_069620-t26_1-p1	1	0.561	1	127	7	5.5118
AFLA_070230-t26_1-p1	0	0.942	0	89	2	2.2472
AFLA_070470-t26_1-p1	1	0.753	0	162	2	1.2346
AFLA_070490-t26_1-p1	0	0.976	0	193	4	2.0725
AFLA_070510-t26_1-p1	0	0.973	0	294	2	0.6803
AFLA_070600-t26_1-p1	1	1	1	113	7	6.1947
AFLA_071120-t26_1-p1	0	0.868	0	143	7	4.8951
AFLA_071440-t26_1-p1	1	0.836	0	155	1	0.6452
AFLA_071590-t26_1-p1	1	0.804	0	131	2	1.5267
AFLA_089300-t26_1-p1	0	0.613	0	159	1	0.6289			RXLR,RXLX[EDQ]
AFLA_089460-t26_1-p1	0	0.652	0	227	8	3.5242
AFLA_089470-t26_1-p1	1	0.958	0	227	0	0
AFLA_089640-t26_1-p1	1	0.627	0	176	5	2.8409
AFLA_090060-t26_1-p1	0	1	0	271	4	1.476	PF01828.16	Peptidase A4 family
AFLA_090070-t26_1-p1	0	1	0	265	3	1.1321
AFLA_090240-t26_1-p1	0	0.999	0	286	3	1.049	PF00457.16	Glycosyl hydrolases family 11
AFLA_090560-t26_1-p1	1	1	1	91	8	8.7912
AFLA_090570-t26_1-p1	1	0.869	0	107	2	1.8692
AFLA_090710-t26_1-p1	0	0.996	0	240	4	1.6667
AFLA_090870-t26_1-p1	1	0.954	0	49	3	6.1224
AFLA_091800-t26_1-p1	0	0.65	0	263	5	1.9011			RSIVEQD,RXLR
AFLA_094270-t26_1-p1	1	0.992	0	157	6	3.8217			RSIVEQD
AFLA_094440-t26_1-p1	0	1	0	274	2	0.7299	PF12138.7	Spherulation-specific family 4
AFLA_094600-t26_1-p1	1	1	1	83	8	9.6386
AFLA_094770-t26_1-p1	1	0.94	0	207	3	1.4493
AFLA_094980-t26_1-p1	0	0.987	0	237	1	0.4219
AFLA_095000-t26_1-p1	0	0.891	0	68	1	1.4706
AFLA_095540-t26_1-p1	1	0.975	0	104	2	1.9231
AFLA_095560-t26_1-p1	1	0.945	0	174	3	1.7241
AFLA_095790-t26_1-p1	0	0.996	0	244	1	0.4098	PF00722.20	Glycosyl hydrolases family 16
AFLA_095980-t26_1-p1	0	1	0	293	0	0	PF04991.12	LicD family	DEER
AFLA_096230-t26_1-p1	0	0.621	0	247	0	0	PF13472.5	GDSL-like Lipase/Acylhydrolase family
AFLA_096450-t26_1-p1	1	0.936	0	239	2	0.8368	PF05630.10	Necrosis inducing protein (NPP1)
AFLA_096650-t26_1-p1	1	0.92	0	138	4	2.8986			[YW]XC
AFLA_096660-t26_1-p1	1	0.748	0	105	2	1.9048
AFLA_096680-t26_1-p1	0	0.98	0	251	2	0.7968	PF03659.13	Glycosyl hydrolase family 71
AFLA_122970-t26_1-p1	0	0.506	0	224	4	1.7857	PF00933.20	Glycosyl hydrolase family 3 N terminal domain
AFLA_123340-t26_1-p1	1	0.998	0	113	5	4.4248
AFLA_123360-t26_1-p1	1	1	1	110	8	7.2727
AFLA_123370-t26_1-p1	1	1	0	100	2	2
AFLA_123410-t26_1-p1	0	1	0	197	5	2.5381
AFLA_123580-t26_1-p1	0	0.947	0	52	0	0
AFLA_123700-t26_1-p1	0	1	0	275	5	1.8182
AFLA_123800-t26_1-p1	0	0.967	0	276	3	1.087	PF00295.16	Glycosyl hydrolases family 28
AFLA_123840-t26_1-p1	1	0.605	0	254	6	2.3622
AFLA_124330-t26_1-p1	0	0.561	0	286	2	0.6993	PF00106.24, PF13561.5, PF05368.12, PF08659.9, PF01370.20	short chain dehydrogenase, Enoyl-(Acyl carrier protein) reductase, NmrA-like family, KR domain, NAD dependent epimerase/dehydratase family
AFLA_124890-t26_1-p1	1	1	1	84	9	10.7143
AFLA_125080-t26_1-p1	1	0.713	0	125	5	4	PF12796.6, PF13637.5, PF00023.29, PF13606.5, PF13857.5	Ankyrin repeats (3 copies), Ankyrin repeats (many copies), Ankyrin repeat, Ankyrin repeat, Ankyrin repeats (many copies)
AFLA_125360-t26_1-p1	0	0.732	0	62	0	0
AFLA_125390-t26_1-p1	1	0.718	0	192	4	2.0833
AFLA_125570-t26_1-p1	1	0.528	0	151	1	0.6623	PF08031.11	Berberine and berberine like
AFLA_125650-t26_1-p1	1	0.995	0	115	0	0
AFLA_125710-t26_1-p1	1	0.959	0	89	4	4.4944
AFLA_125950-t26_1-p1	1	1	1	107	6	5.6075
AFLA_126070-t26_1-p1	1	0.978	0	171	4	2.3392
AFLA_126240-t26_1-p1	1	0.945	0	232	10	4.3103
AFLA_126410-t26_1-p1	0	1	0	267	3	1.1236	PF01670.15	Glycosyl hydrolase family 12
AFLA_126430-t26_1-p1	0	1	0	243	4	1.6461
AFLA_126690-t26_1-p1	1	1	1	293	30	10.2389
AFLA_126750-t26_1-p1	1	0.934	0	220	1	0.4545
AFLA_126800-t26_1-p1	1	0.979	1	238	14	5.8824
AFLA_126870-t26_1-p1	1	0.984	0	197	0	0	PF12296.7	Hydrophobic surface binding protein A
AFLA_126920-t26_1-p1	1	0.99	0	160	6	3.75
AFLA_127620-t26_1-p1	0	0.829	0	189	4	2.1164
AFLA_127950-t26_1-p1	0	1	0	275	3	1.0909	PF11790.7	Glycosyl hydrolase catalytic core
AFLA_129080-t26_1-p1	1	0.945	0	186	2	1.0753	PF13450.5, PF00890.23	NAD(P)-binding Rossmann-like domain, FAD binding domain
AFLA_001490-t26_1-p1	0	1	0	282	4	1.4184
AFLA_001860-t26_1-p1	0	0.997	0	145	0	0	PF12296.7	Hydrophobic surface binding protein A
AFLA_002200-t26_1-p1	0	0.716	0	260	1	0.3846	PF13472.5, PF00657.21	GDSL-like Lipase/Acylhydrolase family, GDSL-like Lipase/Acylhydrolase
AFLA_004140-t26_1-p1	1	0.998	0	141	0	0
AFLA_004190-t26_1-p1	0	0.705	0	79	2	2.5316
AFLA_004320-t26_1-p1	1	0.989	0	77	0	0
AFLA_004400-t26_1-p1	1	1	1	88	10	11.3636	PF01826.16	Trypsin Inhibitor like cysteine rich domain
AFLA_004410-t26_1-p1	1	0.878	0	121	2	1.6529
AFLA_004420-t26_1-p1	0	0.975	0	289	3	1.0381
AFLA_004490-t26_1-p1	1	1	1	93	10	10.7527
AFLA_006010-t26_1-p1	1	0.661	0	111	4	3.6036
AFLA_006080-t26_1-p1	0	1	0	78	0	0
AFLA_006190-t26_1-p1	0	0.74	0	153	2	1.3072	PF07732.14, PF07731.13	Multicopper oxidase, Multicopper oxidase
AFLA_006200-t26_1-p1	1	0.927	0	75	1	1.3333
AFLA_006820-t26_1-p1	1	0.994	0	122	6	4.918
AFLA_049280-t26_1-p1	1	0.659	0	169	6	3.5503
AFLA_049430-t26_1-p1	0	0.879	0	200	4	2
AFLA_049930-t26_1-p1	0	0.999	0	289	2	0.692	PF13883.5	Pyridoxamine 5'-phosphate oxidase
AFLA_050150-t26_1-p1	1	0.925	0	215	3	1.3953	PF00295.16	Glycosyl hydrolases family 28
AFLA_053100-t26_1-p1	1	0.55	0	216	10	4.6296
AFLA_053440-t26_1-p1	0	1	0	275	2	0.7273	PF02585.16	GlcNAc-PI de-N-acetylase
AFLA_053570-t26_1-p1	0	1	0	246	1	0.4065
AFLA_053730-t26_1-p1	1	0.98	0	136	2	1.4706
AFLA_053920-t26_1-p1	0	1	0	197	1	0.5076
AFLA_054020-t26_1-p1	0	0.961	0	277	6	2.1661	PF01674.17	Lipase (class 2)
AFLA_054110-t26_1-p1	1	0.671	0	248	12	4.8387
AFLA_054230-t26_1-p1	1	0.581	0	268	8	2.9851
AFLA_054320-t26_1-p1	0	1	0	237	5	2.1097	PF05630.10	Necrosis inducing protein (NPP1)
AFLA_054330-t26_1-p1	1	0.609	0	186	1	0.5376	PF11578.7	Protein of unknown function (DUF3237)
AFLA_054480-t26_1-p1	1	0.974	0	162	3	1.8519	PF03928.13	Haem-degrading
AFLA_097130-t26_1-p1	1	0.961	0	226	1	0.4425
AFLA_097190-t26_1-p1	1	0.989	1	223	12	5.3812
AFLA_097270-t26_1-p1	1	0.997	0	100	4	4
AFLA_097310-t26_1-p1	0	0.756	0	254	6	2.3622	PF08787.10	Alginate lyase
AFLA_097340-t26_1-p1	1	0.975	0	141	6	4.2553
AFLA_097660-t26_1-p1	1	0.832	1	98	6	6.1224
AFLA_097770-t26_1-p1	0	0.999	1	92	5	5.4348
AFLA_098660-t26_1-p1	1	0.962	0	198	2	1.0101
AFLA_099000-t26_1-p1	1	0.997	0	154	2	1.2987	PF00080.19	Copper/zinc superoxide dismutase (SODC)
AFLA_099050-t26_1-p1	0	1	0	262	4	1.5267	PF13668.5	Ferritin-like domain
AFLA_099390-t26_1-p1	1	0.896	0	59	1	1.6949
AFLA_100070-t26_1-p1	1	0.998	0	160	4	2.5	PF09056.10	Prokaryotic phospholipase A2
AFLA_101270-t26_1-p1	0	1	0	256	8	3.125	PF01822.18	WSC domain
AFLA_101330-t26_1-p1	0	0.998	1	110	6	5.4545
AFLA_101350-t26_1-p1	1	0.963	0	184	8	4.3478
AFLA_101380-t26_1-p1	1	1	0	69	2	2.8986
AFLA_101540-t26_1-p1	0	0.868	0	199	4	2.0101
AFLA_102060-t26_1-p1	0	0.993	0	296	3	1.0135	PF01522.20	Polysaccharide deacetylase
AFLA_102120-t26_1-p1	0	0.871	0	293	4	1.3652	PF07859.12, PF01738.17	alpha/beta hydrolase fold, Dienelactone hydrolase family
AFLA_102190-t26_1-p1	1	0.912	0	132	6	4.5455
AFLA_102440-t26_1-p1	1	1	1	210	18	8.5714			[YW]XC
AFLA_103460-t26_1-p1	0	1	0	95	1	1.0526
AFLA_103690-t26_1-p1	0	1	0	83	3	3.6145
AFLA_116540-t26_1-p1	1	0.997	0	198	4	2.0202
AFLA_116550-t26_1-p1	1	0.997	1	173	9	5.2023	PF00959.18	Phage lysozyme
AFLA_116740-t26_1-p1	0	0.996	0	271	0	0	PF01828.16	Peptidase A4 family
AFLA_116760-t26_1-p1	0	0.69	0	258	3	1.1628	PF00135.27, PF07859.12	Carboxylesterase family, alpha/beta hydrolase fold	RXLR
AFLA_116900-t26_1-p1	1	0.531	0	197	6	3.0457			[YW]XC
AFLA_116940-t26_1-p1	1	0.786	0	93	2	2.1505
AFLA_116970-t26_1-p1	1	0.956	0	201	8	3.9801			[YW]XC
AFLA_117030-t26_1-p1	1	0.899	0	96	2	2.0833
AFLA_117130-t26_1-p1	1	1	1	284	40	14.0845
AFLA_117170-t26_1-p1	1	0.891	0	119	2	1.6807
AFLA_117190-t26_1-p1	0	0.914	0	206	2	0.9709
AFLA_117220-t26_1-p1	1	0.689	0	53	0	0
AFLA_118130-t26_1-p1	0	0.768	0	128	2	1.5625
AFLA_118420-t26_1-p1	1	0.996	0	186	8	4.3011
AFLA_118490-t26_1-p1	1	0.999	0	83	0	0
AFLA_118600-t26_1-p1	1	0.999	0	106	5	4.717
AFLA_118790-t26_1-p1	1	0.878	0	222	6	2.7027
AFLA_119040-t26_1-p1	0	0.972	0	176	8	4.5455	PF01476.19	LysM domain
AFLA_119150-t26_1-p1	0	0.999	0	270	2	0.7407	PF14099.5	Polysaccharide lyase
AFLA_119190-t26_1-p1	1	1	1	97	14	14.433
AFLA_119240-t26_1-p1	0	1	0	182	6	3.2967
AFLA_119680-t26_1-p1	0	0.924	0	255	6	2.3529
AFLA_119690-t26_1-p1	1	0.854	0	295	0	0
AFLA_119770-t26_1-p1	0	0.747	0	162	0	0
AFLA_119780-t26_1-p1	0	0.997	0	284	6	2.1127	PF02102.14, PF14521.5	Deuterolysin metalloprotease (M35) family, Lysine-specific metallo-endopeptidase	RXLR
AFLA_120150-t26_1-p1	1	0.525	0	235	2	0.8511
AFLA_120410-t26_1-p1	0	0.948	0	206	2	0.9709
AFLA_120650-t26_1-p1	0	0.922	0	291	5	1.7182	PF00194.20	Eukaryotic-type carbonic anhydrase
AFLA_121040-t26_1-p1	1	0.995	0	81	0	0	PF13450.5, PF00890.23	NAD(P)-binding Rossmann-like domain, FAD binding domain
AFLA_121670-t26_1-p1	1	1	1	98	12	12.2449
AFLA_121740-t26_1-p1	1	0.966	1	97	6	6.1856
AFLA_121940-t26_1-p1	1	0.514	0	162	3	1.8519
AFLA_121950-t26_1-p1	0	0.859	0	106	2	1.8868	PF06013.11	Proteins of 100 residues with WXG
AFLA_121970-t26_1-p1	1	0.986	0	257	10	3.8911	PF03211.12	Pectate lyase
AFLA_122240-t26_1-p1	0	0.923	0	165	2	1.2121
AFLA_007360-t26_1-p1	1	1	1	210	17	8.0952
AFLA_007520-t26_1-p1	1	0.953	0	243	12	4.9383
AFLA_007630-t26_1-p1	0	0.536	0	185	3	1.6216	PF04117.11	Mpv17 / PMP22 family	[YW]XC
AFLA_007690-t26_1-p1	0	0.969	0	104	5	4.8077
AFLA_007880-t26_1-p1	1	0.85	0	138	2	1.4493
AFLA_008140-t26_1-p1	1	0.8	0	93	4	4.3011
AFLA_008750-t26_1-p1	1	1	1	74	9	12.1622
AFLA_009220-t26_1-p1	0	1	0	138	2	1.4493
AFLA_009650-t26_1-p1	1	0.627	0	165	1	0.6061
AFLA_009740-t26_1-p1	1	1	1	76	6	7.8947
AFLA_010870-t26_1-p1	0	0.785	0	248	1	0.4032	PF00457.16	Glycosyl hydrolases family 11
AFLA_011160-t26_1-p1	1	0.995	0	188	0	0	PF01494.18, PF13450.5	FAD binding domain, NAD(P)-binding Rossmann-like domain
AFLA_011240-t26_1-p1	0	0.735	0	229	6	2.6201	PF14021.5	Tuberculosis necrotizing toxin
AFLA_011360-t26_1-p1	1	0.663	0	154	0	0
AFLA_011370-t26_1-p1	1	0.904	0	137	2	1.4599
AFLA_011420-t26_1-p1	0	0.596	0	116	1	0.8621	PF03664.12	Glycosyl hydrolase family 62
AFLA_011530-t26_1-p1	1	1	1	141	19	13.4752
AFLA_114290-t26_1-p1	1	0.682	0	292	5	1.7123	PF14748.5, PF03807.16	Pyrroline-5-carboxylate reductase dimerisation, NADP oxidoreductase coenzyme F420-dependent
AFLA_115370-t26_1-p1	0	0.999	0	202	0	0

## Sheet: A. niger CBS513.88
Protein Identifier	EffectorP Prediction	EffectorP Probability Score	Cysteine Rich	Length of Protein Sequence	Number of Cysteine	Percentage of Cysteine	PFAM IDs	PFAM Description	Motifs
An02g11870	1	0.936	0	104	3	2.8846
An02g00730	0	1	0	289	4	1.3841	PF01083.21	Cutinase
An04g00710	0	0.998	0	159	1	0.6289
An08g02170	0	1	0	187	1	0.5348
An11g01480	1	0.879	0	117	0	0
An04g05170	1	0.791	0	186	7	3.7634
An06g00720	0	0.71	0	265	2	0.7547	PF01328.16	Peroxidase, family 2
An09g02180	0	1	0	298	6	2.0134	PF01764.24, PF03893.15	Lipase (class 3), Lipase 3 N-terminal region
An14g04440	1	1	1	45	4	8.8889
An07g00510	0	1	0	275	3	1.0909	PF02585.16	GlcNAc-PI de-N-acetylase
An10g01040	0	1	0	203	6	2.9557
An09g02420	1	0.753	0	121	6	4.9587
An03g06750	1	0.989	0	101	0	0
An15g05300	1	0.857	0	152	5	3.2895			RSIVEQD
An15g02510	1	0.954	0	156	0	0
An03g02250	0	0.751	0	166	1	0.6024
An16g03330	0	0.997	0	180	5	2.7778
An15g05870	1	0.972	0	159	7	4.4025
An01g00530	0	1	0	282	4	1.4184	PF01828.16	Peptidase A4 family
An01g08380	0	0.822	0	286	3	1.049	PF01613.17	Flavin reductase like domain	RSIVEQD
An03g02400	1	0.95	1	131	8	6.1069	PF01185.17	Fungal hydrophobin
An01g15180	0	0.654	0	272	8	2.9412	PF00248.20	Aldo/keto reductase family
An11g03770	0	0.981	0	210	5	2.381
An13g03670	0	1	0	39	0	0
An01g07770	0	0.991	1	259	14	5.4054
An15g07700	0	1	0	265	5	1.8868	PF01828.16	Peptidase A4 family
An14g02770	1	0.938	0	214	3	1.4019
An08g09420	1	0.857	0	192	0	0	PF12296.7	Hydrophobic surface binding protein A
An09g05430	0	0.993	0	83	3	3.6145
An07g08480	0	0.844	0	77	1	1.2987
An17g00420	0	0.984	0	293	2	0.6826	PF01975.16	Survival protein SurE	RXLX[EDQ]
An01g05420	1	0.983	0	93	3	3.2258
An01g12240	0	0.995	0	273	5	1.8315	PF11937.7, PF11693.7	Protein of unknown function (DUF3455), Protein of unknown function (DUF2990)
An04g03240	0	0.799	0	270	12	4.4444			RXLR
An08g02370	1	0.791	0	189	9	4.7619			[KRHQSA][DENQ]EL
An06g00160	0	0.557	0	162	2	1.2346
An02g13650	0	0.988	1	147	10	6.8027
An15g00620	0	0.876	0	214	5	2.3364
An04g02920	0	0.824	0	160	3	1.875
An02g13690	0	0.764	0	46	0	0
An01g10940	1	0.991	1	100	8	8			[YW]XC
An14g02710	1	0.889	0	123	2	1.626
An11g06090	0	0.918	0	278	4	1.4388	PF00933.20	Glycosyl hydrolase family 3 N terminal domain
An11g02240	1	0.704	0	226	8	3.5398
An13g02820	0	0.999	0	277	6	2.1661	PF01674.17	Lipase (class 2)
An15g03890	0	0.967	0	168	4	2.381
An02g03310	1	0.95	0	174	5	2.8736	PF02221.14	ML domain
An01g02730	0	0.996	0	228	6	2.6316	PF01476.19	LysM domain
An01g11210	1	0.537	0	124	2	1.6129
An02g09980	0	0.973	0	266	3	1.1278
An14g06640	0	0.995	0	300	3	1	PF02585.16	GlcNAc-PI de-N-acetylase
An09g00790	0	0.875	0	231	4	1.7316	PF01083.21, PF08237.10	Cutinase, PE-PPE domain
An01g14560	0	0.827	0	235	8	3.4043	PF01476.19	LysM domain
An04g08530	1	1	1	73	6	8.2192
An12g04480	0	0.995	0	239	4	1.6736	PF01522.20, PF03065.14	Polysaccharide deacetylase, Glycosyl hydrolase family 57
An16g04200	1	0.977	0	197	6	3.0457	PF00071.21, PF08477.12, PF00025.20	Ras family, Ras of Complex, Roc, domain of DAPkinase, ADP-ribosylation factor family
An07g01460	0	0.964	0	284	7	2.4648
An08g03110	1	0.994	1	162	10	6.1728
An09g00540	0	0.889	0	208	4	1.9231
An18g01870	1	0.504	0	238	5	2.1008
An15g05000	0	0.914	0	241	8	3.3195
An15g04550	0	0.984	0	256	1	0.3906	PF00457.16	Glycosyl hydrolases family 11
An07g00650	1	0.976	0	96	1	1.0417
An14g04210	1	0.695	0	299	0	0
An07g02630	1	0.611	0	84	1	1.1905
An14g03250	0	1	0	279	0	0	PF01828.16	Peptidase A4 family
An07g08540	0	0.987	0	62	1	1.6129
An09g03620	1	0.558	0	211	4	1.8957	PF01161.19	Phosphatidylethanolamine-binding protein
An01g11240	1	0.725	0	71	2	2.8169
An18g03940	0	1	0	299	3	1.0033	PF04991.12	LicD family
An09g03650	0	0.989	0	221	4	1.81
An12g10170	1	0.807	0	171	1	0.5848
An02g04060	0	0.999	0	140	4	2.8571
An04g03530	0	0.921	0	289	2	0.692	PF13561.5, PF00106.24, PF08659.9	Enoyl-(Acyl carrier protein) reductase, short chain dehydrogenase, KR domain
An07g05190	1	0.913	0	41	1	2.439
An03g02030	0	0.908	0	156	6	3.8462
An07g08450	0	0.866	0	100	1	1
An01g01630	0	1	0	166	0	0
An03g04840	0	1	0	271	6	2.214
An08g06730	0	0.929	0	252	8	3.1746
An13g01520	0	0.502	1	221	12	5.4299
An01g03340	0	1	0	241	2	0.8299	PF01670.15	Glycosyl hydrolase family 12
An09g06130	1	0.998	0	125	6	4.8
An01g09980	1	0.843	0	145	2	1.3793	PF06355.12	Aegerolysin
An16g06270	1	0.725	0	245	2	0.8163	PF00106.24, PF13561.5, PF08659.9	short chain dehydrogenase, Enoyl-(Acyl carrier protein) reductase, KR domain
An16g06570	1	0.938	0	125	4	3.2
An04g09360	0	0.993	0	278	1	0.3597	PF13472.5, PF00657.21	GDSL-like Lipase/Acylhydrolase family, GDSL-like Lipase/Acylhydrolase
An03g05380	0	1	0	267	3	1.1236	PF01670.15	Glycosyl hydrolase family 12
An12g10830	0	0.974	0	287	5	1.7422
An01g03350	1	0.671	0	215	2	0.9302	PF04622.11	ERG2 and Sigma1 receptor like protein
An07g06970	0	0.793	0	239	3	1.2552
An15g04960	1	0.999	1	133	9	6.7669	PF04749.16	PLAC8 family
An07g03820	0	0.659	0	69	1	1.4493
An09g05330	0	0.678	0	177	3	1.6949	PF12296.7	Hydrophobic surface binding protein A
An01g07730	0	1	0	217	2	0.9217	PF01161.19	Phosphatidylethanolamine-binding protein
An15g06560	0	0.668	0	175	1	0.5714
An11g01660	0	1	0	283	3	1.0601	PF11790.7	Glycosyl hydrolase catalytic core
An08g04510	1	1	1	80	8	10	PF05730.10	CFEM domain
An02g08130	1	0.997	0	224	1	0.4464
An04g03010	1	0.995	0	198	0	0	PF12296.7	Hydrophobic surface binding protein A
An03g02290	0	1	0	168	3	1.7857
An02g11180	0	0.992	0	293	6	2.0478	PF05630.10	Necrosis inducing protein (NPP1)
An14g05480	0	1	0	68	0	0
An03g01150	1	0.961	0	139	3	2.1583
An08g09880	1	1	1	83	8	9.6386
An02g14370	0	1	0	140	1	0.7143
An12g05020	1	1	1	63	6	9.5238
An16g07370	1	0.782	0	236	0	0	PF02469.21	Fasciclin domain
An14g04570	0	0.997	1	94	5	5.3191
An04g08430	0	0.911	0	92	1	1.087
An05g00130	0	0.933	0	263	1	0.3802	PF10342.8, PF05390.10	Ser-Thr-rich glycosyl-phosphatidyl-inositol-anchored membrane family, Yeast cell wall synthesis protein KRE9/KNH1	[KRHQSA][DENQ]EL
An03g05230	1	0.982	0	93	1	1.0753
An09g05530	0	1	0	202	9	4.4554	PF01185.17	Fungal hydrophobin
An15g03850	0	0.746	0	141	3	2.1277
An03g01670	0	0.991	0	201	5	2.4876
An14g03685	1	1	1	90	9	10
An08g06740	0	0.84	0	299	6	2.0067
An14g02760	0	1	0	239	2	0.8368	PF01670.15	Glycosyl hydrolase family 12
An15g07620	1	0.976	0	135	4	2.963
An04g05600	0	0.778	0	272	2	0.7353
An05g02250	0	1	0	256	5	1.9531	PF10342.8	Ser-Thr-rich glycosyl-phosphatidyl-inositol-anchored membrane family
An03g01060	1	0.998	1	116	6	5.1724
An12g02590	0	0.74	0	121	2	1.6529
An09g04200	1	0.904	0	144	1	0.6944
An03g01770	0	1	0	215	3	1.3953
An10g00210	0	0.879	1	114	6	5.2632
An03g01270	0	1	0	287	2	0.6969	PF01814.22	Hemerythrin HHE cation binding domain	RXLX[EDQ],[KRHQSA][DENQ]EL
An13g01470	1	1	1	115	7	6.087
An16g04900	1	0.988	1	132	9	6.8182
An14g02660	0	0.999	0	246	5	2.0325	PF05630.10	Necrosis inducing protein (NPP1)
An03g02525	0	0.59	0	199	5	2.5126	PF00561.19	alpha/beta hydrolase fold
An01g00550	0	1	0	279	3	1.0753
An03g05550	1	0.999	0	51	0	0
An03g00120	0	0.988	0	228	8	3.5088	PF01607.23	Chitin binding Peritrophin-A domain
An04g09940	0	0.879	0	224	8	3.5714	PF01476.19	LysM domain
An08g03890	0	0.629	0	201	7	3.4826	PF00080.19	Copper/zinc superoxide dismutase (SODC)
An07g03350	1	0.743	0	257	11	4.2802
An14g01790	0	1	0	198	3	1.5152
An08g11100	1	0.655	0	89	3	3.3708
An15g07520	0	0.882	0	175	5	2.8571
An03g03440	1	0.837	1	116	6	5.1724
An03g02490	1	0.739	0	262	3	1.145	PF03328.13	HpcH/HpaI aldolase/citrate lyase family
An12g07840	1	0.945	0	180	4	2.2222	PF00583.24, PF13673.6, PF13508.6	Acetyltransferase (GNAT) family, Acetyltransferase (GNAT) domain, Acetyltransferase (GNAT) domain
An12g05290	0	0.816	0	204	4	1.9608
An02g11660	0	0.505	0	241	1	0.4149	PF01557.17	Fumarylacetoacetate (FAA) hydrolase family
An01g01460	1	0.992	1	100	6	6
An15g01880	0	1	0	204	4	1.9608
An07g10060	1	0.594	0	90	0	0
An06g02240	1	1	0	261	13	4.9808
An02g05680	0	0.945	0	261	8	3.0651	PF14021.5	Tuberculosis necrotizing toxin
An15g07230	1	0.801	0	183	0	0	PF00085.19	Thioredoxin
An05g02350	0	0.989	0	184	3	1.6304
An11g03450	0	0.782	0	137	2	1.4599
An14g02050	0	0.999	0	103	4	3.8835
An12g02550	0	0.949	0	270	6	2.2222
An16g00670	0	0.999	1	257	17	6.6148
An13g02470	1	0.965	0	113	5	4.4248
An12g09060	1	0.958	0	119	4	3.3613
An02g13230	1	0.908	1	300	30	10
An08g09840	0	0.989	0	210	8	3.8095
An04g07110	0	0.748	0	202	3	1.4851	PF01522.20, PF03065.14	Polysaccharide deacetylase, Glycosyl hydrolase family 57
An04g06110	0	1	0	162	3	1.8519
An01g01300	1	0.989	0	180	3	1.6667
An01g01310	0	0.69	0	233	4	1.7167	PF02469.21	Fasciclin domain
An14g03130	1	0.838	0	72	0	0
An16g06630	0	0.735	0	278	4	1.4388	PF00106.24, PF13561.5, PF08659.9	short chain dehydrogenase, Enoyl-(Acyl carrier protein) reductase, KR domain
An04g10110	1	0.996	0	122	4	3.2787
An14g01820	1	0.847	0	184	4	2.1739
An13g01570	1	0.712	1	92	6	6.5217
An02g05940	0	0.51	0	110	4	3.6364
An07g00200	0	0.891	0	273	4	1.4652	PF12697.6	Alpha/beta hydrolase family
An14g05110	0	0.677	0	178	4	2.2472
An11g07170	1	1	0	86	0	0
An07g10160	0	0.99	0	118	3	2.5424
An09g05870	1	0.893	0	153	3	1.9608	PF00334.18	Nucleoside diphosphate kinase
An02g14040	1	0.951	1	89	6	6.7416
An02g00330	0	0.738	0	173	2	1.1561
An01g06280	0	0.999	0	194	4	2.0619
An10g01000	0	0.998	0	258	2	0.7752	PF01328.16	Peroxidase, family 2
An13g01710	0	0.9	0	186	6	3.2258
An01g08250	1	0.991	0	139	6	4.3165
An13g01500	0	0.937	0	104	2	1.9231
An16g04860	0	0.614	0	212	4	1.8868
An04g07350	1	0.978	0	166	1	0.6024
An15g03800	1	0.732	1	130	8	6.1538	PF01185.17	Fungal hydrophobin
An12g03800	0	0.999	0	298	9	3.0201
An09g00290	0	0.83	1	104	6	5.7692			[YW]XC
An14g07390	0	1	0	211	2	0.9479	PF00457.16	Glycosyl hydrolases family 11
An04g08050	0	0.886	0	194	3	1.5464
An05g00460	0	1	0	34	1	2.9412
An03g05530	0	1	0	248	3	1.2097	PF01670.15	Glycosyl hydrolase family 12
An11g02570	1	1	1	92	7	7.6087
An04g04920	1	0.991	0	169	3	1.7751
An12g02680	1	0.854	0	185	9	4.8649
An08g04680	1	0.871	0	212	9	4.2453
An10g00840	0	0.986	0	300	6	2
An01g05270	1	0.706	0	233	2	0.8584	PF14040.5	Deoxyribonuclease NucA/NucB
An01g11170	0	0.924	0	105	4	3.8095
An09g00120	0	1	0	281	7	2.4911	PF01764.24	Lipase (class 3)
An08g07360	1	0.952	0	167	1	0.5988	PF02064.14	MAS20 protein import receptor
An06g02590	0	0.86	0	254	5	1.9685
An02g12900	1	0.564	0	237	8	3.3755
An12g06170	0	0.881	0	116	2	1.7241
An03g03690	1	0.917	0	136	4	2.9412
An02g13120	0	0.999	0	227	3	1.3216
An14g05560	1	0.993	0	127	5	3.937
An02g05360	0	1	0	256	4	1.5625	PF11937.7	Protein of unknown function (DUF3455)
An02g07870	0	0.988	0	288	5	1.7361	PF13640.5	2OG-Fe(II) oxygenase superfamily
An09g02160	0	1	0	267	4	1.4981	PF13472.5, PF00657.21	GDSL-like Lipase/Acylhydrolase family, GDSL-like Lipase/Acylhydrolase
An01g14410	0	0.956	0	195	0	0	PF01161.19	Phosphatidylethanolamine-binding protein
An08g00460	1	0.999	1	109	6	5.5046			[YW]XC
An09g06060	1	0.883	0	141	6	4.2553
An14g01068	0	0.994	0	166	1	0.6024
An03g01020	1	0.97	0	101	3	2.9703
An08g00490	0	0.998	0	263	1	0.3802	PF08450.11	SMP-30/Gluconolaconase/LRE-like region
An11g02890	1	0.981	1	209	13	6.2201
An15g07480	0	0.856	1	153	10	6.5359
An09g04920	1	0.941	0	142	4	2.8169
An01g07940	0	0.999	0	178	0	0	PF14846.5	Domain of unknown function (DUF4485)
An04g05090	1	1	1	72	6	8.3333
An01g15030	1	0.882	0	118	0	0
An07g03340	1	0.558	1	258	13	5.0388	PF01185.17	Fungal hydrophobin
An09g01640	1	1	1	87	10	11.4943			[YW]XC
An01g01700	0	0.54	0	155	4	2.5806
An02g01380	0	0.886	0	262	2	0.7634
An06g00180	0	0.945	0	128	3	2.3438
An12g04610	0	1	0	278	4	1.4388	PF03443.13	Glycosyl hydrolase family 61
An08g04330	0	0.932	0	270	6	2.2222	PF03537.12	Glycoside-hydrolase family GH114
An07g02490	0	0.816	0	134	5	3.7313
An03g02360	1	0.999	1	122	8	6.5574	PF01185.17	Fungal hydrophobin	[YW]XC
An02g02920	1	0.57	0	282	6	2.1277	PF00121.17	Triosephosphate isomerase
An01g12340	1	0.557	0	102	1	0.9804
An02g00520	1	1	1	81	8	9.8765			[YW]XC
An11g08120	1	0.818	1	120	6	5
An01g14600	0	1	0	231	2	0.8658	PF00457.16	Glycosyl hydrolases family 11
An06g02130	1	0.949	0	96	0	0
An12g10950	0	1	0	194	2	1.0309
An05g00680	1	0.961	0	69	2	2.8986
An16g05690	0	0.998	0	286	7	2.4476	PF01764.24	Lipase (class 3)
An11g00360	1	0.962	0	192	9	4.6875
An07g08410	0	0.522	0	195	7	3.5897
An13g01510	0	0.992	0	83	1	1.2048
An02g11640	1	0.712	0	111	1	0.9009
An03g06450	0	0.946	0	187	2	1.0695	PF11578.7	Protein of unknown function (DUF3237)
An01g01760	0	1	0	33	1	3.0303
An04g02250	0	0.506	0	91	0	0	PF10281.8	Putative stress-responsive nuclear envelope protein	RXLR
An09g03010	0	1	0	154	5	3.2468
An07g01320	1	1	1	92	6	6.5217	PF11402.7	Antifungal protein
An04g04350	1	0.997	1	175	9	5.1429
An15g02250	1	1	1	83	6	7.2289
An02g03690	1	0.533	0	113	0	0
An01g02760	1	0.685	0	205	9	4.3902
An12g01760	0	0.747	0	252	2	0.7937
An01g03440	1	0.93	1	80	4	5
An12g02070	1	0.596	0	191	2	1.0471
An01g01410	1	0.838	1	96	6	6.25
An12g09800	1	0.928	0	204	8	3.9216
An01g10580	0	1	0	263	10	3.8023	PF00445.17	Ribonuclease T2 family
An12g01770	0	0.998	0	174	7	4.023
An01g12440	0	1	0	297	6	2.0202	PF03067.14	Lytic polysaccharide mono-oxygenase, cellulose-degrading
An15g07560	0	0.75	0	139	2	1.4388
An12g04160	1	0.773	0	133	3	2.2556
An10g00970	0	1	0	225	2	0.8889
An05g01460	0	0.595	0	135	5	3.7037
An06g00480	1	0.598	0	228	5	2.193	PF00248.20	Aldo/keto reductase family
An10g00430	0	1	0	298	3	1.0067
An07g03930	0	1	0	288	5	1.7361	PF13668.5	Ferritin-like domain
An09g04290	0	0.889	0	161	4	2.4845
An09g01010	0	0.587	0	236	4	1.6949	PF01083.21	Cutinase
An15g02560	1	0.984	0	100	4	4
An01g09110	1	0.683	0	210	4	1.9048	PF04101.15	Glycosyltransferase family 28 C-terminal domain
An12g10810	0	1	0	152	0	0
An04g04460	1	1	1	97	6	6.1856
An07g04720	0	0.999	0	95	1	1.0526
An07g04710	0	0.853	0	157	3	1.9108
An15g03550	0	0.821	0	251	4	1.5936	PF04616.13	Glycosyl hydrolases family 43
An08g11500	1	0.997	0	209	8	3.8278
An03g00250	0	1	0	228	8	3.5088	PF01822.18	WSC domain
An06g00800	0	0.995	0	276	4	1.4493
An04g08150	1	0.964	0	157	0	0
An03g02630	0	0.984	0	248	8	3.2258	PF01476.19	LysM domain
An14g07280	1	0.977	0	270	2	0.7407
An01g10860	0	0.995	0	194	1	0.5155
An18g06850	1	0.963	0	132	5	3.7879	PF03966.15	Trm112p-like protein
An02g01550	0	0.986	0	149	4	2.6846	PF07249.11	Cerato-platanin
An18g00990	1	1	0	46	0	0
An08g01360	1	0.945	1	233	17	7.2961
An02g00380	1	0.982	0	159	5	3.1447
An18g05660	1	0.985	0	147	5	3.4014			[YW]XC
An12g07350	0	0.997	0	241	7	2.9046
An18g00630	0	0.997	0	274	6	2.1898
An18g03100	0	1	0	199	0	0	PF13405.5	EF-hand domain
An12g05880	1	1	1	87	8	9.1954
An13g02120	0	1	0	299	1	0.3344
An15g07820	0	0.972	0	208	2	0.9615
An11g10120	1	0.963	1	93	7	7.5269	PF06766.10	Fungal hydrophobin
An04g08140	1	1	0	220	2	0.9091
An13g03140	0	1	0	245	4	1.6327
An07g05450	0	0.818	0	188	3	1.5957
An15g06070	1	0.993	0	67	3	4.4776
An01g05130	1	0.577	0	225	9	4
An01g11320	1	0.999	0	109	0	0
An11g00040	1	0.98	1	114	6	5.2632
An04g09780	1	1	1	76	7	9.2105
An12g04090	1	0.895	0	202	6	2.9703			RXLR
An13g02530	0	0.974	0	219	2	0.9132	PF00194.20	Eukaryotic-type carbonic anhydrase
An16g06520	1	0.994	0	107	4	3.7383
An11g08630	0	0.812	0	286	9	3.1469
An11g03560	1	0.729	0	183	2	1.0929
An16g01850	0	1	0	159	6	3.7736	PF04681.11	Blastomyces yeast-phase-specific protein
An07g00330	0	1	0	199	5	2.5126
An01g06430	0	0.891	0	194	0	0
An15g07370	1	1	1	88	6	6.8182	PF01607.23	Chitin binding Peritrophin-A domain
An09g00510	0	1	0	185	0	0
An11g04100	0	1	0	213	2	0.939	PF16010.4	Cytochrome domain of cellobiose dehydrogenase
An14g01720	0	0.972	0	61	0	0
An15g00180	0	0.903	1	90	5	5.5556			[YW]XC
An04g04530	0	0.957	0	244	6	2.459	PF07335.10	Fungal chitosanase of glycosyl hydrolase group 75
An18g03730	0	1	0	230	3	1.3043
An09g06265	1	1	1	82	6	7.3171
An15g03390	0	0.961	0	274	3	1.0949	PF00378.19	Enoyl-CoA hydratase/isomerase
An09g05050	0	0.774	0	67	3	4.4776	PF11410.7	Antifungal peptide
An05g01730	1	0.831	0	104	0	0
An08g11580	0	1	0	264	3	1.1364
An01g00780	0	0.989	0	225	1	0.4444	PF00457.16	Glycosyl hydrolases family 11
An04g00890	1	0.708	0	163	3	1.8405

## Sheet: A. terreus NIH2624
Protein Identifier	EffectorP Prediction	EffectorP Probability Score	Cysteine Rich	Length of Protein Sequence	Number of Cysteine	Percentage of Cysteine	PFAM IDs	PFAM Description	Motifs
ATET_06298	1	0.681	0	175	5	2.8571
ATET_04447	1	1	1	119	10	8.4034
ATET_04892	0	0.994	0	180	4	2.2222
ATET_03549	1	0.974	0	162	3	1.8519	PF03928.13	Haem-degrading
ATET_06452	1	0.894	1	151	8	5.298
ATET_04162	0	0.988	0	278	1	0.3597	PF09341.9	Transcription factor Pcc1	RXLR
ATET_04920	0	0.923	1	172	10	5.814
ATET_01935	1	0.857	0	159	2	1.2579	PF11578.7	Protein of unknown function (DUF3237)
ATET_00749	0	0.91	0	232	2	0.8621	PF01522.20	Polysaccharide deacetylase
ATET_08262	1	0.648	0	105	2	1.9048
ATET_05722	1	1	1	118	6	5.0847
ATET_04195	1	0.643	0	122	2	1.6393
ATET_02020	0	0.945	0	299	1	0.3344	PF13561.5, PF00106.24, PF08659.9	Enoyl-(Acyl carrier protein) reductase, short chain dehydrogenase, KR domain
ATET_07787	1	0.857	0	105	0	0			RXLR
ATET_08942	0	0.996	0	265	4	1.5094	PF03443.13	Glycosyl hydrolase family 61
ATET_02897	0	1	0	231	2	0.8658
ATET_00798	0	0.805	0	288	6	2.0833	PF11790.7	Glycosyl hydrolase catalytic core
ATET_06485	1	0.974	0	233	0	0
ATET_08829	0	0.937	0	247	0	0
ATET_00356	1	0.966	0	186	6	3.2258	PF00080.19	Copper/zinc superoxide dismutase (SODC)
ATET_08395	0	0.973	0	300	8	2.6667	PF02265.15	S1/P1 Nuclease
ATET_06285	0	0.819	0	253	10	3.9526	PF03211.12	Pectate lyase
ATET_08113	0	0.88	0	238	4	1.6807	PF03443.13	Glycosyl hydrolase family 61
ATET_07466	0	0.981	0	237	3	1.2658	PF01670.15	Glycosyl hydrolase family 12
ATET_09066	0	0.945	0	197	8	4.0609
ATET_09494	0	1	0	173	8	4.6243	PF01822.18	WSC domain
ATET_03583	1	0.82	0	155	5	3.2258	PF09056.10	Prokaryotic phospholipase A2
ATET_00575	1	0.825	0	175	6	3.4286
ATET_08626	1	0.998	1	234	14	5.9829	PF03211.12	Pectate lyase
ATET_02730	1	0.996	0	150	4	2.6667
ATET_07952	1	0.578	0	248	7	2.8226
ATET_09920	0	0.986	0	232	2	0.8621
ATET_08470	1	0.92	0	156	4	2.5641
ATET_06583	1	0.7	0	264	5	1.8939
ATET_04373	1	0.87	0	176	8	4.5455	PF00877.18	NlpC/P60 family
ATET_08672	0	0.887	0	273	0	0	PF01828.16	Peptidase A4 family
ATET_09725	0	0.856	0	153	4	2.6144
ATET_03123	0	0.988	1	243	14	5.7613
ATET_03559	1	0.931	0	123	0	0
ATET_02151	0	0.999	0	235	9	3.8298			[YW]XC
ATET_02257	1	0.963	0	118	0	0	PF15276.5	Protein phosphatase 1 binding
ATET_09050	1	0.997	1	181	12	6.6298
ATET_07484	1	0.68	0	186	4	2.1505
ATET_06693	1	0.998	1	116	6	5.1724
ATET_06213	0	0.651	0	149	1	0.6711
ATET_08857	1	0.995	0	197	6	3.0457			[YW]XC
ATET_09125	0	1	0	119	1	0.8403
ATET_05625	1	0.969	0	156	3	1.9231
ATET_03767	0	0.99	0	235	4	1.7021
ATET_04428	0	0.518	0	197	7	3.5533
ATET_03460	1	0.804	0	226	11	4.8673
ATET_01366	0	0.608	0	242	4	1.6529	PF11937.7	Protein of unknown function (DUF3455)
ATET_04056	0	0.981	0	227	6	2.6432	PF01083.21, PF08237.10	Cutinase, PE-PPE domain
ATET_04915	0	0.903	0	185	1	0.5405
ATET_02503	0	1	0	290	6	2.069			DEER,DEER,DEER,DEER,DEER
ATET_07885	1	0.97	0	219	6	2.7397	PF01161.19	Phosphatidylethanolamine-binding protein
ATET_05519	0	1	0	239	2	0.8368	PF01670.15	Glycosyl hydrolase family 12
ATET_02399	1	0.542	0	238	9	3.7815	PF00877.18, PF05382.12	NlpC/P60 family, Bacteriophage peptidoglycan hydrolase	[KRHQSA][DENQ]EL
ATET_07461	0	0.989	0	231	1	0.4329	PF00457.16	Glycosyl hydrolases family 11
ATET_09899	1	0.882	0	157	2	1.2739
ATET_02843	1	0.966	0	193	0	0
ATET_09715	0	0.931	0	283	9	3.1802
ATET_08147	1	0.597	0	234	2	0.8547	PF01161.19	Phosphatidylethanolamine-binding protein
ATET_07921	0	0.969	0	235	5	2.1277	PF05630.10	Necrosis inducing protein (NPP1)
ATET_00184	0	1	0	102	2	1.9608
ATET_06586	1	0.97	0	167	1	0.5988
ATET_02684	0	1	0	265	0	0	PF01391.17	Collagen triple helix repeat (20 copies)
ATET_05962	1	0.998	0	157	0	0
ATET_06139	0	0.98	0	222	3	1.3514	PF01183.19	Glycosyl hydrolases family 25
ATET_03621	1	0.871	0	110	1	0.9091
ATET_07954	1	0.96	0	163	6	3.681
ATET_06235	1	0.927	0	186	9	4.8387
ATET_02201	1	0.842	0	169	2	1.1834
ATET_03636	0	0.735	0	231	5	2.1645
ATET_05570	1	0.906	0	133	4	3.0075
ATET_09903	1	0.624	1	129	8	6.2016
ATET_08112	0	0.95	0	270	6	2.2222
ATET_05136	1	0.989	0	128	5	3.9063
ATET_07701	1	0.997	1	104	6	5.7692
ATET_07874	0	0.982	0	223	3	1.3453
ATET_03048	0	0.988	0	108	1	0.9259
ATET_08597	1	0.993	1	122	7	5.7377			[YW]XC
ATET_03569	0	1	0	299	6	2.0067
ATET_10182	1	0.999	1	108	7	6.4815
ATET_06226	1	0.871	0	136	4	2.9412
ATET_08136	0	0.987	0	218	0	0
ATET_07580	0	0.797	0	259	7	2.7027
ATET_02877	0	0.953	0	219	6	2.7397	PF03067.14	Lytic polysaccharide mono-oxygenase, cellulose-degrading
ATET_02797	0	0.976	0	230	3	1.3043	PF13472.5, PF00657.21	GDSL-like Lipase/Acylhydrolase family, GDSL-like Lipase/Acylhydrolase
ATET_04943	0	0.996	0	220	0	0	PF00457.16	Glycosyl hydrolases family 11
ATET_00827	0	0.999	0	265	6	2.2642	PF09451.9, PF00878.17	Autophagy-related protein 27, Cation-independent mannose-6-phosphate receptor repeat	RXLR
ATET_07407	1	0.907	0	136	5	3.6765
ATET_02155	0	0.997	0	183	3	1.6393
ATET_08740	1	0.96	0	186	6	3.2258
ATET_06516	1	1	1	85	8	9.4118
ATET_04716	1	1	1	133	9	6.7669
ATET_04982	0	0.999	0	173	4	2.3121
ATET_04244	0	0.979	0	131	1	0.7634
ATET_05481	0	1	0	221	5	2.2624
ATET_00216	0	0.966	0	167	1	0.5988
ATET_06265	0	1	0	173	3	1.7341	PF04616.13	Glycosyl hydrolases family 43
ATET_01456	0	1	0	279	4	1.4337	PF03443.13	Glycosyl hydrolase family 61
ATET_02963	1	0.825	0	205	4	1.9512
ATET_09157	0	0.974	0	175	2	1.1429
ATET_01015	0	1	0	273	5	1.8315
ATET_02040	0	0.994	0	294	6	2.0408	PF00153.26	Mitochondrial carrier protein
ATET_05425	1	1	1	104	8	7.6923			[YW]XC
ATET_03640	1	0.947	0	220	6	2.7273	PF01083.21	Cutinase
ATET_06719	1	0.978	0	142	5	3.5211	PF00106.24, PF13561.5, PF08659.9	short chain dehydrogenase, Enoyl-(Acyl carrier protein) reductase, KR domain
ATET_04181	1	0.72	0	193	4	2.0725
ATET_00970	0	0.784	0	171	3	1.7544	PF01670.15	Glycosyl hydrolase family 12
ATET_10194	0	1	0	298	6	2.0134	PF03443.13	Glycosyl hydrolase family 61
ATET_07922	0	0.994	0	296	6	2.027	PF01975.16	Survival protein SurE
ATET_08852	1	0.521	1	275	18	6.5455
ATET_02300	0	1	0	270	8	2.963
ATET_00948	1	0.613	0	175	4	2.2857	PF04117.11	Mpv17 / PMP22 family	[YW]XC
ATET_05975	0	0.993	0	272	5	1.8382
ATET_08587	1	0.84	0	239	4	1.6736
ATET_03536	1	0.721	0	128	5	3.9063
ATET_06866	0	0.817	0	248	1	0.4032	PF10342.8, PF05390.10	Ser-Thr-rich glycosyl-phosphatidyl-inositol-anchored membrane family, Yeast cell wall synthesis protein KRE9/KNH1
ATET_00878	1	0.771	0	183	4	2.1858
ATET_09895	1	0.929	0	126	6	4.7619
ATET_04235	1	0.709	0	207	2	0.9662
ATET_04791	1	0.73	0	223	6	2.6906	PF01083.21, PF08237.10	Cutinase, PE-PPE domain
ATET_00113	0	0.999	0	86	4	4.6512			[YW]XC
ATET_07481	0	0.995	0	237	5	2.1097
ATET_08216	1	0.897	0	143	6	4.1958
ATET_00302	0	1	0	268	4	1.4925	PF01828.16	Peptidase A4 family
ATET_06543	1	0.999	0	163	5	3.0675	PF00080.19	Copper/zinc superoxide dismutase (SODC)
ATET_05815	0	1	0	266	3	1.1278	PF11790.7	Glycosyl hydrolase catalytic core
ATET_00692	1	0.946	0	105	0	0
ATET_07420	0	1	0	238	2	0.8403	PF01670.15	Glycosyl hydrolase family 12
ATET_09894	0	1	0	234	2	0.8547	PF01670.15	Glycosyl hydrolase family 12
ATET_08707	1	0.988	0	152	1	0.6579
ATET_03571	1	0.863	0	107	0	0
ATET_00232	1	0.67	0	166	1	0.6024
ATET_09926	1	0.626	0	203	2	0.9852
ATET_07807	1	0.722	0	211	1	0.4739
ATET_01726	1	0.803	0	139	6	4.3165
ATET_06460	1	0.957	0	123	4	3.252
ATET_07998	1	0.688	0	183	2	1.0929
ATET_02584	1	0.865	1	107	6	5.6075
ATET_01748	0	0.783	0	292	4	1.3699	PF07859.12, PF00326.20	alpha/beta hydrolase fold, Prolyl oligopeptidase family
ATET_10015	1	0.705	0	195	2	1.0256	PF09792.8	Ubiquitin 3 binding protein But2 C-terminal domain
ATET_09999	1	0.739	0	183	9	4.918	PF01476.19	LysM domain
ATET_00626	0	0.877	0	251	4	1.5936	PF11937.7, PF11693.7	Protein of unknown function (DUF3455), Protein of unknown function (DUF2990)
ATET_08008	1	0.988	1	119	6	5.042
ATET_08501	0	0.928	0	298	2	0.6711	PF03446.14, PF03807.16, PF02558.15	NAD binding domain of 6-phosphogluconate dehydrogenase, NADP oxidoreductase coenzyme F420-dependent, Ketopantoate reductase PanE/ApbA
ATET_03755	0	1	0	229	2	0.8734	PF01670.15	Glycosyl hydrolase family 12
ATET_05749	0	0.749	0	244	6	2.459	PF00089.25, PF13365.5	Trypsin, Trypsin-like peptidase domain
ATET_05142	0	0.968	0	254	9	3.5433	PF00445.17	Ribonuclease T2 family
ATET_07438	0	0.749	0	275	4	1.4545	PF00226.30	DnaJ domain
ATET_01971	1	0.676	0	142	1	0.7042
ATET_03038	1	0.981	1	106	6	5.6604
ATET_03693	0	0.981	0	125	0	0
ATET_03260	1	0.929	0	175	4	2.2857
ATET_07360	0	0.976	0	172	4	2.3256
ATET_02254	1	0.919	0	186	2	1.0753
ATET_07504	0	0.975	0	197	0	0	PF07460.10	NUMOD3 motif (2 copies)
ATET_02398	0	0.993	0	283	3	1.0601
ATET_10087	1	0.922	0	237	1	0.4219	PF00857.19	Isochorismatase family
ATET_09731	1	0.914	0	139	5	3.5971
ATET_06236	0	0.676	0	183	6	3.2787
ATET_08208	0	1	0	271	6	2.214
ATET_01743	1	1	1	104	6	5.7692	PF01097.17	Arthropod defensin
ATET_07953	1	0.883	0	248	7	2.8226	PF08239.10	Bacterial SH3 domain
ATET_06638	1	0.672	0	232	6	2.5862
ATET_09166	1	0.993	1	119	7	5.8824
ATET_04483	0	0.942	0	176	5	2.8409
ATET_09828	1	0.617	0	149	5	3.3557
ATET_07799	1	0.985	0	127	3	2.3622
ATET_09070	0	0.866	0	161	2	1.2422
ATET_07497	1	0.641	1	248	15	6.0484	PF03067.14	Lytic polysaccharide mono-oxygenase, cellulose-degrading
ATET_07366	1	0.994	0	134	1	0.7463
ATET_05454	1	1	1	171	11	6.4327
ATET_00433	0	0.997	0	265	4	1.5094	PF00188.25	Cysteine-rich secretory protein family
ATET_04741	0	0.633	0	114	2	1.7544
ATET_00792	1	0.981	0	115	1	0.8696	PF13933.5	Putative peptidase family
ATET_01875	1	0.999	1	106	6	5.6604
ATET_01058	1	0.961	1	120	6	5
ATET_06555	1	0.783	0	137	1	0.7299
ATET_02456	0	0.562	0	99	3	3.0303
ATET_04194	1	0.949	0	170	2	1.1765
ATET_00643	0	1	0	287	6	2.0906	PF03067.14	Lytic polysaccharide mono-oxygenase, cellulose-degrading
ATET_02995	0	0.919	0	152	3	1.9737
ATET_04962	1	0.999	0	173	8	4.6243	PF00959.18	Phage lysozyme
ATET_02506	0	0.99	0	284	5	1.7606	PF11913.7	Protein of unknown function (DUF3431)
ATET_00420	1	0.64	0	133	4	3.0075
ATET_06644	0	1	0	274	6	2.1898	PF00326.20	Prolyl oligopeptidase family	DEER,RXLR
ATET_06525	1	0.706	0	130	6	4.6154
ATET_00637	1	0.792	0	265	3	1.1321	PF13561.5, PF00106.24, PF08659.9, PF01370.20	Enoyl-(Acyl carrier protein) reductase, short chain dehydrogenase, KR domain, NAD dependent epimerase/dehydratase family
ATET_09615	0	1	0	189	4	2.1164
ATET_03034	1	1	1	124	8	6.4516
ATET_03598	0	0.679	0	245	3	1.2245
ATET_07316	0	0.995	0	252	0	0
ATET_08402	0	0.973	0	268	11	4.1045
ATET_00183	0	0.996	0	185	5	2.7027	PF00959.18	Phage lysozyme
ATET_01242	0	0.782	0	141	4	2.8369	PF07249.11	Cerato-platanin
ATET_09755	0	0.875	0	156	3	1.9231
ATET_07748	0	1	0	237	4	1.6878	PF00295.16	Glycosyl hydrolases family 28
ATET_00454	0	1	0	292	1	0.3425	PF04991.12	LicD family	DEER,[YW]XC
ATET_10187	1	0.579	0	137	6	4.3796
ATET_00576	1	0.879	0	187	6	3.2086
ATET_03100	0	0.747	0	149	1	0.6711	PF04185.13	Phosphoesterase family
ATET_06077	0	0.993	0	230	2	0.8696	PF03443.13	Glycosyl hydrolase family 61
ATET_02133	0	0.515	0	219	6	2.7397	PF01083.21	Cutinase
ATET_05035	0	0.578	0	165	8	4.8485
ATET_06061	1	0.982	0	165	8	4.8485
ATET_07434	1	1	1	115	10	8.6957
ATET_04723	0	0.65	0	110	1	0.9091
ATET_02188	1	0.8	0	233	10	4.2918	PF14040.5	Deoxyribonuclease NucA/NucB
ATET_10090	1	0.85	0	136	3	2.2059
ATET_07875	1	0.995	1	103	6	5.8252
ATET_03381	1	0.755	1	135	8	5.9259
ATET_04730	1	0.758	1	121	8	6.6116	PF06766.10	Fungal hydrophobin
ATET_06756	1	0.911	0	133	2	1.5038
ATET_06258	1	0.943	0	247	11	4.4534	PF14040.5	Deoxyribonuclease NucA/NucB	[YW]XC
ATET_07810	1	0.952	0	216	6	2.7778	PF01083.21, PF08237.10	Cutinase, PE-PPE domain
ATET_09123	1	0.933	0	186	6	3.2258	PF00080.19	Copper/zinc superoxide dismutase (SODC)
ATET_00136	1	0.581	0	197	0	0	PF00903.24	Glyoxalase/Bleomycin resistance protein/Dioxygenase superfamily
ATET_00879	0	0.986	0	292	6	2.0548	PF05630.10	Necrosis inducing protein (NPP1)
ATET_05533	1	0.872	0	155	2	1.2903
ATET_01583	0	0.999	0	222	3	1.3514
ATET_08150	0	1	0	298	8	2.6846	PF16010.4, PF03486.13, PF13450.5	Cytochrome domain of cellobiose dehydrogenase, HI0933-like protein, NAD(P)-binding Rossmann-like domain
ATET_04365	1	1	0	159	0	0
ATET_01439	1	0.803	0	252	1	0.3968
ATET_10303	0	0.704	0	278	4	1.4388
ATET_07157	0	0.937	0	116	1	0.8621	PF07960.10	CBP4
ATET_00166	0	0.808	0	269	3	1.1152	PF00194.20	Eukaryotic-type carbonic anhydrase
ATET_02406	0	1	0	249	0	0
ATET_06303	0	0.929	0	230	2	0.8696	PF07081.10	Protein of unknown function (DUF1349)
ATET_08826	1	0.997	0	172	0	0
ATET_09250	0	0.997	0	193	4	2.0725
ATET_06979	1	0.758	0	219	4	1.8265
ATET_04709	0	1	0	285	14	4.9123	PF01083.21, PF00734.17, PF08237.10	Cutinase, Fungal cellulose binding domain, PE-PPE domain	[YW]XC
ATET_05416	0	0.679	0	232	4	1.7241	PF03443.13	Glycosyl hydrolase family 61
ATET_10344	0	0.997	0	246	2	0.813	PF00069.24, PF07714.16	Protein kinase domain, Protein tyrosine kinase
ATET_06266	0	0.991	0	277	10	3.6101
ATET_06413	0	0.781	0	169	5	2.9586
ATET_02817	0	0.541	0	164	5	3.0488	PF00194.20	Eukaryotic-type carbonic anhydrase
ATET_07750	1	0.997	1	96	6	6.25
ATET_06634	0	0.78	0	104	3	2.8846
ATET_05319	0	1	0	258	10	3.876
ATET_01911	0	0.976	0	243	3	1.2346	PF04488.14	Glycosyltransferase sugar-binding region containing DXD motif
ATET_01037	0	0.999	0	285	4	1.4035	PF01083.21	Cutinase
ATET_08588	0	0.842	0	105	3	2.8571
ATET_05032	1	0.971	0	170	2	1.1765	PF02064.14	MAS20 protein import receptor
ATET_00809	0	0.996	0	283	1	0.3534	PF00331.19	Glycosyl hydrolase family 10
ATET_08598	1	1	1	120	8	6.6667
ATET_01030	0	0.999	0	233	3	1.2876	PF01183.19	Glycosyl hydrolases family 25
ATET_06314	0	1	0	247	10	4.0486	PF03211.12	Pectate lyase
ATET_10160	0	0.68	0	288	4	1.3889
ATET_07462	0	0.627	0	106	1	0.9434
ATET_10102	1	0.94	1	114	7	6.1404
ATET_07808	1	1	1	115	8	6.9565	PF01185.17	Fungal hydrophobin
ATET_00374	1	0.999	1	106	6	5.6604
ATET_07125	0	0.827	0	209	4	1.9139
ATET_00965	0	1	0	132	5	3.7879
ATET_02107	0	0.999	0	214	2	0.9346	PF13405.5	EF-hand domain
ATET_01889	1	1	1	109	8	7.3394
ATET_07888	0	0.996	0	99	2	2.0202
ATET_00877	1	0.839	0	172	6	3.4884
ATET_09116	0	0.612	0	175	3	1.7143
ATET_08677	1	0.932	0	124	3	2.4194
ATET_01557	0	0.991	0	170	1	0.5882
ATET_06045	0	0.664	0	228	1	0.4386
ATET_02502	1	0.998	1	286	19	6.6434
ATET_04438	1	1	1	108	10	9.2593
ATET_08433	1	0.971	0	209	6	2.8708	PF01083.21	Cutinase	[KRHQSA][DENQ]EL
ATET_03729	1	0.997	0	117	5	4.2735			RXLR
ATET_08089	1	0.997	0	177	8	4.5198
ATET_00726	1	0.815	0	190	8	4.2105
ATET_06753	1	0.985	0	102	4	3.9216			RXLR
ATET_06065	1	0.951	0	217	5	2.3041	PF00135.27	Carboxylesterase family
ATET_01067	0	0.982	0	204	0	0
ATET_06551	0	0.997	0	245	5	2.0408	PF13668.5	Ferritin-like domain
ATET_05831	0	0.705	1	299	15	5.0167
ATET_01621	0	0.986	1	114	6	5.2632
ATET_10285	1	0.601	1	129	8	6.2016
ATET_04905	1	0.949	0	123	4	3.252
ATET_07370	0	0.993	0	198	4	2.0202
ATET_05530	1	1	1	100	9	9
ATET_08082	0	0.986	0	272	6	2.2059
ATET_03756	1	0.72	0	215	1	0.4651	PF04622.11	ERG2 and Sigma1 receptor like protein
ATET_03558	1	0.999	1	154	13	8.4416
ATET_03535	1	1	1	97	6	6.1856
ATET_03511	0	0.967	0	248	5	2.0161	PF13472.5, PF00657.21	GDSL-like Lipase/Acylhydrolase family, GDSL-like Lipase/Acylhydrolase
ATET_04782	0	0.983	0	130	4	3.0769	PF00545.19	ribonuclease
ATET_08907	0	1	0	281	7	2.4911	PF01764.24	Lipase (class 3)
ATET_06238	0	0.995	0	294	2	0.6803	PF00561.19, PF12697.6, PF12146.7	alpha/beta hydrolase fold, Alpha/beta hydrolase family, Serine aminopeptidase, S33
ATET_05196	1	1	1	86	7	8.1395	PF01607.23	Chitin binding Peritrophin-A domain
ATET_09026	0	0.938	0	128	2	1.5625
ATET_00987	0	1	0	177	5	2.8249
ATET_02208	0	0.773	0	223	4	1.7937
ATET_07085	1	0.959	0	155	5	3.2258			[YW]XC

## Sheet: A. versicolor CBS 583.65 
Protein Identifier	EffectorP Prediction	EffectorP Probability Score	Cysteine Rich	Length of Protein Sequence	Number of Cysteine	Percentage of Cysteine	PFAM IDs	PFAM Description	Motifs
Aspve1_0078367	0	0.824	0	219	3	1.3699	PF13577.5	SnoaL-like domain
Aspve1_0030811	0	0.897	0	247	2	0.8097	PF01161.19	Phosphatidylethanolamine-binding protein	RXLR
Aspve1_0123150	0	1	0	223	1	0.4484	PF00457.16	Glycosyl hydrolases family 11
Aspve1_0083996	1	0.871	1	178	9	5.0562	PF00877.18	NlpC/P60 family
Aspve1_0082797	1	0.869	0	264	7	2.6515	PF13561.5, PF00106.24, PF08659.9	Enoyl-(Acyl carrier protein) reductase, short chain dehydrogenase, KR domain
Aspve1_0121787	0	0.875	0	282	1	0.3546	PF01522.20	Polysaccharide deacetylase
Aspve1_0035124	0	0.562	0	281	2	0.7117	PF13561.5, PF00106.24, PF08659.9	Enoyl-(Acyl carrier protein) reductase, short chain dehydrogenase, KR domain
Aspve1_0087985	1	1	1	60	6	10
Aspve1_0033719	0	0.991	0	153	5	3.268
Aspve1_0088458	1	1	1	77	10	12.987	PF13164.5	Diedel
Aspve1_0044581	0	0.947	0	152	3	1.9737
Aspve1_0452656	1	0.783	0	126	6	4.7619
Aspve1_0145097	0	0.996	0	218	1	0.4587	PF00457.16	Glycosyl hydrolases family 11
Aspve1_0031222	1	1	1	128	8	6.25	PF13639.5, PF13923.5, PF12861.6, PF00097.24	Ring finger domain, Zinc finger, C3HC4 type (RING finger), Anaphase-promoting complex subunit 11 RING-H2 finger, Zinc finger, C3HC4 type (RING finger)
Aspve1_0086340	0	1	0	299	2	0.6689	PF13883.5	Pyridoxamine 5'-phosphate oxidase
Aspve1_0590613	1	0.675	1	74	4	5.4054
Aspve1_0076442	0	1	0	222	6	2.7027	PF01607.23	Chitin binding Peritrophin-A domain
Aspve1_0025862	1	0.965	0	100	1	1
Aspve1_0026349	0	0.997	0	270	6	2.2222
Aspve1_0078782	1	0.92	1	113	8	7.0796			[YW]XC
Aspve1_0045113	1	0.772	0	148	3	2.027
Aspve1_0028923	1	1	1	250	26	10.4	PF04706.11	Dickkopf N-terminal cysteine-rich region
Aspve1_0328736	0	1	0	203	0	0
Aspve1_0083111	1	0.942	0	70	0	0
Aspve1_0155255	1	0.644	0	191	0	0	PF01161.19	Phosphatidylethanolamine-binding protein
Aspve1_0148858	0	0.842	0	156	4	2.5641
Aspve1_0090106	1	1	1	61	6	9.8361
Aspve1_0034106	1	1	1	104	7	6.7308
Aspve1_0147281	0	0.879	0	188	6	3.1915
Aspve1_0085275	1	0.613	0	269	4	1.487
Aspve1_0041903	1	0.953	1	56	5	8.9286
Aspve1_0039101	0	1	0	174	5	2.8736
Aspve1_0038314	1	0.975	0	179	3	1.676	PF12296.7	Hydrophobic surface binding protein A
Aspve1_0395715	0	0.993	0	182	2	1.0989
Aspve1_0042997	1	0.993	0	105	0	0	PF03656.12	Pam16
Aspve1_0080479	0	0.862	0	246	4	1.626
Aspve1_0591159	1	0.965	0	71	3	4.2254
Aspve1_0044036	1	1	1	93	6	6.4516
Aspve1_0045862	0	0.945	0	247	7	2.834
Aspve1_0082392	1	1	1	89	8	8.9888	PF05730.10	CFEM domain
Aspve1_0073874	0	1	0	251	0	0
Aspve1_0140678	1	0.601	0	173	2	1.1561
Aspve1_0023291	1	0.886	0	106	2	1.8868
Aspve1_0047341	1	0.988	1	157	9	5.7325	PF04828.13	Glutathione-dependent formaldehyde-activating enzyme
Aspve1_0198662	1	0.989	1	73	6	8.2192
Aspve1_0191099	1	0.916	0	153	2	1.3072
Aspve1_0028664	1	0.862	0	120	4	3.3333
Aspve1_0047639	1	1	1	109	12	11.0092
Aspve1_0046370	0	0.738	0	264	6	2.2727	PF00106.24, PF13561.5, PF08659.9	short chain dehydrogenase, Enoyl-(Acyl carrier protein) reductase, KR domain
Aspve1_0250038	0	0.962	0	153	3	1.9608
Aspve1_0369714	1	1	1	124	7	5.6452
Aspve1_0137531	1	0.771	0	150	1	0.6667	PF00717.22	Peptidase S24-like
Aspve1_0231478	0	0.978	1	197	11	5.5838
Aspve1_0044606	0	0.881	0	182	0	0	PF11578.7	Protein of unknown function (DUF3237)
Aspve1_0031313	1	0.664	0	162	3	1.8519
Aspve1_0090075	1	0.974	0	140	6	4.2857
Aspve1_0455183	0	0.984	0	247	2	0.8097	PF01522.20, PF03065.14	Polysaccharide deacetylase, Glycosyl hydrolase family 57
Aspve1_0039128	1	0.999	1	61	6	9.8361
Aspve1_0064348	0	0.72	0	231	4	1.7316	PF14021.5	Tuberculosis necrotizing toxin
Aspve1_0632502	1	0.943	1	233	14	6.0086	PF03211.12	Pectate lyase
Aspve1_0027516	1	0.92	0	195	4	2.0513
Aspve1_0038564	0	0.698	0	177	2	1.1299
Aspve1_0045091	0	0.997	0	80	2	2.5
Aspve1_0045587	0	1	0	201	4	1.99	PF07510.10	Protein of unknown function (DUF1524)
Aspve1_0089542	0	1	0	290	1	0.3448	PF00722.20	Glycosyl hydrolases family 16
Aspve1_0081330	0	0.982	0	177	0	0	PF12296.7	Hydrophobic surface binding protein A
Aspve1_0039082	0	0.554	0	268	1	0.3731	PF01328.16	Peroxidase, family 2
Aspve1_0215454	1	1	1	73	8	10.9589
Aspve1_0567206	0	0.998	0	112	3	2.6786
Aspve1_0580018	1	0.916	0	106	3	2.8302
Aspve1_0481929	1	1	1	73	7	9.589
Aspve1_0087183	0	1	0	225	5	2.2222
Aspve1_0119208	0	0.864	0	215	10	4.6512
Aspve1_0116911	0	0.553	0	208	2	0.9615
Aspve1_0153196	0	0.965	0	201	4	1.99
Aspve1_0023254	1	0.992	1	109	8	7.3394
Aspve1_0089510	0	0.648	0	216	2	0.9259	PF01183.19	Glycosyl hydrolases family 25
Aspve1_0056188	0	1	0	246	4	1.626	PF05630.10	Necrosis inducing protein (NPP1)	[YW]XC
Aspve1_0041520	1	0.991	1	156	8	5.1282
Aspve1_0198276	1	1	1	97	6	6.1856
Aspve1_0887782	0	0.915	1	107	6	5.6075
Aspve1_0029777	0	0.945	0	167	1	0.5988
Aspve1_0045858	1	0.982	0	125	6	4.8
Aspve1_0432184	1	1	1	127	9	7.0866	PF07101.10	Protein of unknown function (DUF1363)
Aspve1_0035976	0	0.92	0	169	1	0.5917
Aspve1_0028541	1	0.988	0	125	6	4.8
Aspve1_0125015	1	0.999	0	123	2	1.626
Aspve1_0040240	0	0.99	0	127	2	1.5748
Aspve1_0675068	1	0.976	1	100	6	6
Aspve1_0036681	1	0.921	0	89	1	1.1236
Aspve1_0086542	1	1	1	58	4	6.8966	PF11410.7	Antifungal peptide
Aspve1_0711099	1	0.999	0	109	4	3.6697
Aspve1_0041974	0	0.664	0	159	3	1.8868
Aspve1_0028526	1	0.816	0	102	4	3.9216
Aspve1_0028736	1	0.99	1	119	6	5.042
Aspve1_0199937	0	0.508	0	154	2	1.2987
Aspve1_0080524	1	0.683	0	165	0	0
Aspve1_0086252	1	1	1	97	6	6.1856
Aspve1_0047169	0	0.811	0	156	7	4.4872
Aspve1_0135709	0	1	0	249	1	0.4016	PF00722.20	Glycosyl hydrolases family 16
Aspve1_0032864	0	1	0	246	0	0	PF13472.5	GDSL-like Lipase/Acylhydrolase family
Aspve1_0123244	0	0.953	0	238	1	0.4202	PF02469.21	Fasciclin domain
Aspve1_0142030	0	0.685	0	264	1	0.3788	PF01328.16	Peroxidase, family 2
Aspve1_0037488	0	0.89	0	144	5	3.4722
Aspve1_0445627	0	0.993	0	125	2	1.6
Aspve1_0052234	1	1	1	121	10	8.2645
Aspve1_0133547	0	0.863	0	226	8	3.5398	PF01476.19	LysM domain
Aspve1_0678451	1	0.919	0	212	6	2.8302	PF04777.12	Erv1 / Alr family
Aspve1_0033669	0	0.973	0	293	6	2.0478
Aspve1_0878105	0	0.722	1	117	6	5.1282
Aspve1_0034681	0	0.999	0	237	10	4.2194	PF08881.9	CVNH domain
Aspve1_0274801	1	1	1	102	8	7.8431			[YW]XC
Aspve1_0087611	0	0.994	0	300	4	1.3333
Aspve1_0219720	1	0.674	1	292	28	9.589	PF00187.18	Chitin recognition protein	[YW]XC
Aspve1_0179489	0	1	0	279	2	0.7168	PF02585.16	GlcNAc-PI de-N-acetylase
Aspve1_0078373	1	0.933	0	133	6	4.5113
Aspve1_0525161	0	1	0	245	5	2.0408	PF13472.5, PF00657.21	GDSL-like Lipase/Acylhydrolase family, GDSL-like Lipase/Acylhydrolase
Aspve1_0084888	1	0.85	0	133	5	3.7594
Aspve1_0035599	1	0.999	0	101	4	3.9604
Aspve1_0153566	1	0.99	1	123	7	5.6911
Aspve1_0052258	0	0.848	1	146	8	5.4795
Aspve1_0035632	0	0.941	0	73	0	0
Aspve1_0129268	0	1	0	300	2	0.6667
Aspve1_0046602	1	0.723	0	185	0	0	PF12296.7	Hydrophobic surface binding protein A
Aspve1_0090323	1	0.622	0	222	7	3.1532	PF00089.25	Trypsin
Aspve1_0045462	1	0.571	0	185	0	0
Aspve1_0087090	0	1	0	259	2	0.7722
Aspve1_0046755	0	0.999	0	211	3	1.4218	PF12296.7	Hydrophobic surface binding protein A
Aspve1_0043806	0	0.834	0	160	5	3.125	PF05907.12	Eukaryotic protein of unknown function (DUF866)
Aspve1_0058920	1	0.762	0	111	4	3.6036
Aspve1_0201394	1	0.888	1	154	8	5.1948	PF01185.17	Fungal hydrophobin	RSIVEQD
Aspve1_0124583	0	0.73	0	252	6	2.381	PF13561.5, PF00106.24, PF08659.9, PF01370.20	Enoyl-(Acyl carrier protein) reductase, short chain dehydrogenase, KR domain, NAD dependent epimerase/dehydratase family
Aspve1_0069420	1	0.953	0	157	4	2.5478
Aspve1_0121067	0	0.996	0	195	4	2.0513
Aspve1_0082358	1	0.777	1	198	11	5.5556
Aspve1_0052439	1	0.929	0	154	4	2.5974
Aspve1_0141582	0	1	0	250	10	4	PF03211.12	Pectate lyase
Aspve1_0037941	0	0.65	0	200	1	0.5	PF04101.15	Glycosyltransferase family 28 C-terminal domain
Aspve1_0023722	1	0.995	1	152	8	5.2632
Aspve1_0105006	0	1	0	293	2	0.6826	PF00722.20	Glycosyl hydrolases family 16
Aspve1_0886360	1	0.721	0	191	9	4.712
Aspve1_0022810	1	0.702	0	142	6	4.2254
Aspve1_0137574	0	1	0	293	4	1.3652	PF10503.8, PF00326.20, PF00756.19	Esterase PHB depolymerase, Prolyl oligopeptidase family, Putative esterase
Aspve1_0034091	1	0.994	0	111	3	2.7027	PF00067.21	Cytochrome P450
Aspve1_0137695	0	0.985	0	232	2	0.8621	PF01183.19	Glycosyl hydrolases family 25
Aspve1_0148687	1	0.996	1	137	8	5.8394
Aspve1_0126913	0	1	0	233	2	0.8584	PF01670.15	Glycosyl hydrolase family 12
Aspve1_0334783	0	0.924	0	128	1	0.7813
Aspve1_0045120	1	0.85	0	174	1	0.5747	PF11578.7	Protein of unknown function (DUF3237)
Aspve1_0366509	1	0.663	0	274	1	0.365	PF12697.6	Alpha/beta hydrolase family
Aspve1_0087346	0	0.994	0	284	7	2.4648	PF01764.24	Lipase (class 3)
Aspve1_0155168	1	0.969	0	153	7	4.5752
Aspve1_0882769	0	0.998	0	300	3	1	PF13668.5	Ferritin-like domain
Aspve1_0045271	1	1	1	139	8	5.7554
Aspve1_0080447	0	0.654	0	116	0	0	PF06013.11	Proteins of 100 residues with WXG
Aspve1_0026069	1	0.983	0	113	5	4.4248
Aspve1_0077717	1	0.886	1	136	7	5.1471
Aspve1_0156541	0	1	0	223	0	0	PF00457.16	Glycosyl hydrolases family 11
Aspve1_0460064	0	0.653	0	122	2	1.6393
Aspve1_0028724	0	0.537	0	144	6	4.1667
Aspve1_0027246	1	1	1	196	18	9.1837
Aspve1_0088830	0	0.877	0	272	3	1.1029	PF00194.20	Eukaryotic-type carbonic anhydrase
Aspve1_0152445	0	0.721	0	265	3	1.1321	PF13472.5, PF00657.21	GDSL-like Lipase/Acylhydrolase family, GDSL-like Lipase/Acylhydrolase
Aspve1_0090046	1	0.716	0	98	2	2.0408
Aspve1_0153975	0	0.891	0	189	2	1.0582
Aspve1_0089117	1	1	1	53	4	7.5472	PF11410.7	Antifungal peptide
Aspve1_0077598	1	0.83	1	108	6	5.5556
Aspve1_0033457	1	0.655	0	120	4	3.3333
Aspve1_0063437	0	0.929	0	231	10	4.329	PF01083.21, PF08237.10	Cutinase, PE-PPE domain	[YW]XC
Aspve1_0139883	0	0.825	0	158	6	3.7975	PF04681.11	Blastomyces yeast-phase-specific protein
Aspve1_0167999	1	1	1	116	6	5.1724
Aspve1_0045750	1	0.703	0	175	7	4	PF06726.11	Bladder cancer-related protein BC10
Aspve1_0871970	0	0.737	0	272	4	1.4706
Aspve1_0087315	0	0.828	0	197	6	3.0457
Aspve1_0025610	0	0.913	0	249	5	2.008	PF11937.7	Protein of unknown function (DUF3455)
Aspve1_0037966	1	0.84	0	63	2	3.1746
Aspve1_0086210	1	0.513	0	233	1	0.4292	PF00903.24	Glyoxalase/Bleomycin resistance protein/Dioxygenase superfamily
Aspve1_0088833	1	0.872	1	69	6	8.6957
Aspve1_0048728	0	1	0	246	2	0.813	PF01670.15	Glycosyl hydrolase family 12
Aspve1_0875720	1	0.903	0	234	2	0.8547
Aspve1_0557697	1	0.998	0	132	6	4.5455
Aspve1_0149236	1	0.995	0	161	0	0
Aspve1_0168196	0	0.993	0	248	7	2.8226	PF16010.4	Cytochrome domain of cellobiose dehydrogenase
Aspve1_0198139	0	1	0	114	0	0	PF00428.18	60s Acidic ribosomal protein
Aspve1_0082421	1	0.999	1	139	8	5.7554
Aspve1_0786900	1	0.998	1	128	8	6.25	PF01185.17	Fungal hydrophobin
Aspve1_0690642	1	0.978	0	105	4	3.8095
Aspve1_0023263	0	1	0	270	4	1.4815	PF13668.5	Ferritin-like domain
Aspve1_0052488	0	0.982	0	159	4	2.5157	PF07249.11	Cerato-platanin
Aspve1_0036064	1	0.995	0	125	4	3.2
Aspve1_0088296	0	0.875	0	49	0	0
Aspve1_0085611	1	1	1	88	8	9.0909	PF09227.9	Domain of unknown function (DUF1962)
Aspve1_0029910	1	0.949	0	130	6	4.6154	PF09044.9	Kp4
Aspve1_0030657	0	0.964	0	229	7	3.0568	PF16010.4	Cytochrome domain of cellobiose dehydrogenase
Aspve1_0151418	1	1	1	94	6	6.383
Aspve1_0134968	0	0.949	0	168	5	2.9762
Aspve1_0040732	0	1	0	224	2	0.8929
Aspve1_0356296	1	0.973	1	167	10	5.988
Aspve1_0037617	0	0.968	0	129	4	3.1008	PF00545.19	ribonuclease
Aspve1_0086658	1	0.746	0	74	3	4.0541
Aspve1_0037777	1	0.555	0	131	2	1.5267			[KRHQSA][DENQ]EL
Aspve1_0131977	1	1	1	71	6	8.4507	PF01097.17	Arthropod defensin
Aspve1_0125259	1	0.85	0	159	0	0
Aspve1_0089923	0	1	0	154	1	0.6494
Aspve1_0088854	1	0.973	1	101	6	5.9406	PF05184.14	Saposin-like type B, region 1
Aspve1_0041461	1	1	0	148	4	2.7027
Aspve1_0179727	0	1	0	276	3	1.087	PF02585.16	GlcNAc-PI de-N-acetylase
Aspve1_0023744	1	0.991	0	120	2	1.6667
Aspve1_0027208	1	0.632	0	127	4	3.1496
Aspve1_0166909	0	1	0	291	6	2.0619
Aspve1_0047068	1	0.925	0	163	6	3.681
Aspve1_0031314	0	0.924	0	159	4	2.5157
Aspve1_0248079	1	0.997	1	184	10	5.4348
Aspve1_0042275	1	1	1	123	15	12.1951
Aspve1_0048008	0	0.977	0	179	2	1.1173
Aspve1_0630443	0	0.733	0	183	4	2.1858	PF00959.18	Phage lysozyme
Aspve1_0086134	1	0.997	1	70	6	8.5714	PF01097.17	Arthropod defensin
Aspve1_0043654	0	0.652	0	75	3	4
Aspve1_0037396	1	1	1	79	6	7.5949
Aspve1_0888642	1	0.638	0	221	6	2.7149
Aspve1_0043486	1	0.912	0	95	2	2.1053
Aspve1_0088779	1	0.997	0	109	4	3.6697
Aspve1_0034524	1	0.988	1	119	6	5.042
Aspve1_0034888	1	0.999	1	113	8	7.0796
Aspve1_0035142	0	1	0	196	8	4.0816	PF01822.18	WSC domain
Aspve1_0026068	1	0.954	0	112	4	3.5714
Aspve1_0119660	1	0.973	1	129	8	6.2016
Aspve1_0155927	0	0.999	0	123	0	0	PF06013.11	Proteins of 100 residues with WXG
Aspve1_0191103	0	0.741	0	229	4	1.7467	PF00190.21	Cupin
Aspve1_0072913	1	0.837	1	117	6	5.1282
Aspve1_0077659	1	0.941	0	142	6	4.2254
Aspve1_0073054	1	0.672	0	244	5	2.0492
Aspve1_0155182	1	0.966	0	127	6	4.7244
Aspve1_0032893	0	1	0	295	6	2.0339	PF01975.16	Survival protein SurE
Aspve1_0038156	1	1	1	103	8	7.767	PF01822.18	WSC domain	[KRHQSA][DENQ]EL
Aspve1_0365574	0	0.855	1	150	10	6.6667
Aspve1_0047996	1	1	1	91	8	8.7912
Aspve1_0139916	0	1	0	295	6	2.0339	PF01764.24, PF03893.15	Lipase (class 3), Lipase 3 N-terminal region
Aspve1_0151961	1	1	1	118	8	6.7797
Aspve1_0374287	1	0.973	0	99	3	3.0303			[KRHQSA][DENQ]EL
Aspve1_0034054	0	0.658	1	116	6	5.1724
Aspve1_0033563	0	0.988	0	138	4	2.8986
Aspve1_0110719	1	1	1	73	8	10.9589	PF01826.16	Trypsin Inhibitor like cysteine rich domain
Aspve1_0044661	0	0.506	0	181	8	4.4199
Aspve1_0080476	0	0.996	0	246	6	2.439	PF00089.25	Trypsin
Aspve1_0035407	1	0.984	0	143	2	1.3986
Aspve1_0190704	1	0.96	0	168	4	2.381	PF02221.14	ML domain
Aspve1_0033750	1	0.935	0	192	6	3.125
Aspve1_0128608	0	0.99	0	175	4	2.2857
Aspve1_0878080	0	0.969	0	160	2	1.25
Aspve1_0531095	1	0.57	0	282	10	3.5461
Aspve1_0080489	0	0.956	0	165	6	3.6364
Aspve1_0036583	1	0.868	0	126	3	2.381
Aspve1_0523000	1	0.525	1	71	4	5.6338
Aspve1_0028804	0	0.984	0	232	3	1.2931
Aspve1_0076326	1	0.64	0	174	4	2.2989
Aspve1_0057104	0	0.988	0	258	7	2.7132	PF03537.12	Glycoside-hydrolase family GH114
Aspve1_0036889	0	0.997	0	265	4	1.5094	PF03443.13	Glycosyl hydrolase family 61
Aspve1_0046087	0	1	0	270	7	2.5926	PF00326.20, PF00756.19, PF10503.8	Prolyl oligopeptidase family, Putative esterase, Esterase PHB depolymerase	RXLR
Aspve1_0078456	1	0.927	0	204	4	1.9608
Aspve1_0024471	1	0.977	0	197	1	0.5076
Aspve1_0026399	1	1	1	127	12	9.4488			[YW]XC
Aspve1_0077560	1	0.979	0	117	5	4.2735
Aspve1_0047678	1	1	1	114	6	5.2632	PF01607.23	Chitin binding Peritrophin-A domain
Aspve1_0591160	1	0.964	0	130	0	0
Aspve1_0153564	1	0.938	0	80	0	0
Aspve1_0044772	0	0.541	0	72	2	2.7778
Aspve1_0049018	0	0.938	0	249	5	2.008	PF11937.7, PF11693.7	Protein of unknown function (DUF3455), Protein of unknown function (DUF2990)
Aspve1_0346988	0	0.677	0	113	2	1.7699
Aspve1_0028952	0	1	0	249	4	1.6064	PF03443.13	Glycosyl hydrolase family 61
Aspve1_0047397	0	1	0	185	4	2.1622
Aspve1_0046049	0	0.747	0	227	6	2.6432	PF01083.21	Cutinase
Aspve1_0041558	0	1	0	236	2	0.8475	PF01522.20, PF03065.14	Polysaccharide deacetylase, Glycosyl hydrolase family 57
Aspve1_0620438	1	0.999	1	69	6	8.6957
Aspve1_0083375	1	0.888	0	172	2	1.1628
Aspve1_0888160	0	0.799	0	228	8	3.5088
Aspve1_0353846	1	0.999	1	103	6	5.8252
Aspve1_0044769	1	0.697	0	211	7	3.3175	PF01083.21, PF08237.10	Cutinase, PE-PPE domain	[KRHQSA][DENQ]EL
Aspve1_0082645	0	1	0	267	4	1.4981	PF03443.13	Glycosyl hydrolase family 61
Aspve1_0048727	1	0.749	0	215	2	0.9302	PF04622.11	ERG2 and Sigma1 receptor like protein
Aspve1_0040493	1	0.998	0	53	1	1.8868
Aspve1_0030490	1	1	1	176	10	5.6818
Aspve1_0071361	1	0.833	0	133	5	3.7594
Aspve1_0027479	1	0.553	0	187	5	2.6738	PF00959.18	Phage lysozyme
Aspve1_0087914	1	1	1	119	16	13.4454
Aspve1_0045447	0	0.991	0	200	4	2
Aspve1_0038950	0	0.732	0	160	2	1.25
Aspve1_0153927	0	0.849	0	263	8	3.0418	PF01083.21, PF00975.19	Cutinase, Thioesterase domain
Aspve1_0029545	0	0.969	0	194	3	1.5464
Aspve1_0755673	0	0.999	0	169	0	0
Aspve1_0034082	0	0.727	0	146	3	2.0548	PF14200.5	Ricin-type beta-trefoil lectin domain-like
Aspve1_0606403	0	0.981	0	152	0	0	PF05390.10	Yeast cell wall synthesis protein KRE9/KNH1
Aspve1_0089942	0	1	0	104	2	1.9231
Aspve1_0087521	1	1	0	139	6	4.3165
Aspve1_0046732	0	0.967	0	175	2	1.1429
Aspve1_0531303	1	0.736	1	110	6	5.4545
Aspve1_0128640	0	0.999	0	258	10	3.876	PF03211.12	Pectate lyase
Aspve1_0621711	1	0.936	0	108	2	1.8519
Aspve1_0081045	1	1	1	97	6	6.1856
Aspve1_0026357	1	0.839	0	151	6	3.9735
Aspve1_0030003	0	0.985	0	196	4	2.0408
Aspve1_0879800	1	1	1	116	8	6.8966
Aspve1_0148566	0	0.886	0	149	4	2.6846
Aspve1_0047109	0	0.7	0	98	4	4.0816
Aspve1_0033458	1	0.936	0	111	4	3.6036
Aspve1_0033877	1	1	1	295	42	14.2373
Aspve1_0043347	0	0.598	0	242	3	1.2397
Aspve1_0085426	1	0.998	1	178	10	5.618
Aspve1_0036660	1	0.981	0	64	2	3.125
Aspve1_0763564	1	0.675	1	111	6	5.4054
Aspve1_0036285	1	0.83	1	109	6	5.5046
Aspve1_0045906	0	0.744	0	108	4	3.7037
Aspve1_0043587	0	0.634	0	190	6	3.1579
Aspve1_0026790	0	1	0	137	1	0.7299
Aspve1_0135708	1	0.98	0	215	6	2.7907	PF01083.21, PF08237.10	Cutinase, PE-PPE domain
Aspve1_0519566	0	0.977	0	293	5	1.7065	PF03443.13	Glycosyl hydrolase family 61
Aspve1_0030904	1	0.958	0	131	5	3.8168
Aspve1_0047261	1	0.994	1	120	6	5
Aspve1_0027167	1	0.854	0	186	5	2.6882
Aspve1_0089541	0	1	0	257	10	3.8911	PF03211.12	Pectate lyase
Aspve1_0098171	0	0.551	0	196	4	2.0408	PF00080.19	Copper/zinc superoxide dismutase (SODC)
Aspve1_0031490	1	0.897	0	137	6	4.3796
Aspve1_0045780	1	0.93	0	91	0	0
Aspve1_0087345	0	0.715	0	194	1	0.5155	PF12296.7	Hydrophobic surface binding protein A
Aspve1_0086931	1	0.866	0	140	6	4.2857
Aspve1_0165784	0	0.975	0	277	3	1.083	PF12740.6, PF07224.10	Chlorophyllase enzyme, Chlorophyllase
Aspve1_0047668	1	0.914	0	126	2	1.5873	PF01464.19	Transglycosylase SLT domain
Aspve1_0148100	1	1	0	123	0	0
Aspve1_0054255	0	1	0	269	4	1.487	PF03443.13	Glycosyl hydrolase family 61
Aspve1_0148542	1	0.976	0	228	6	2.6316
Aspve1_0083752	1	0.718	0	285	7	2.4561
Aspve1_0123656	1	0.921	0	171	5	2.924
Aspve1_0088513	0	1	0	247	2	0.8097	PF13472.5	GDSL-like Lipase/Acylhydrolase family
Aspve1_0157883	0	1	0	241	4	1.6598	PF00188.25	Cysteine-rich secretory protein family
Aspve1_0046645	0	1	0	235	2	0.8511	PF01670.15	Glycosyl hydrolase family 12
Aspve1_0177724	1	0.872	1	238	12	5.042	PF03330.17	Lytic transglycolase
Aspve1_0071799	1	0.994	1	116	6	5.1724
Aspve1_0088757	1	0.557	0	188	6	3.1915	PF03067.14	Lytic polysaccharide mono-oxygenase, cellulose-degrading
Aspve1_0079627	1	0.999	0	142	0	0
Aspve1_0206797	1	0.85	1	146	9	6.1644
Aspve1_0037466	0	1	0	260	2	0.7692
Aspve1_0370452	0	0.999	0	278	6	2.1583	PF01674.17, PF00561.19	Lipase (class 2), alpha/beta hydrolase fold
Aspve1_0032524	1	0.662	0	229	0	0	PF00903.24	Glyoxalase/Bleomycin resistance protein/Dioxygenase superfamily
Aspve1_0204267	1	1	1	65	6	9.2308
Aspve1_0031584	0	0.884	0	258	6	2.3256	PF00089.25, PF13365.5	Trypsin, Trypsin-like peptidase domain
Aspve1_0036966	1	0.995	0	108	4	3.7037
Aspve1_0750797	0	0.977	0	216	5	2.3148
Aspve1_0081263	0	0.986	0	162	6	3.7037
Aspve1_0069965	0	0.945	0	289	6	2.0761			RXLX[EDQ]
Aspve1_0054161	1	0.996	1	105	6	5.7143
Aspve1_0023723	1	1	1	194	12	6.1856
Aspve1_0591077	0	0.982	0	269	1	0.3717	PF13472.5, PF00657.21	GDSL-like Lipase/Acylhydrolase family, GDSL-like Lipase/Acylhydrolase
Aspve1_0079906	1	1	1	91	8	8.7912	PF09227.9	Domain of unknown function (DUF1962)
Aspve1_0030998	1	0.72	0	173	5	2.8902
Aspve1_0326323	0	1	0	207	6	2.8986	PF14099.5	Polysaccharide lyase
Aspve1_0079657	1	0.979	0	166	6	3.6145			[YW]XC
Aspve1_0090052	0	0.87	0	270	7	2.5926			[KRHQSA][DENQ]EL
Aspve1_0082366	1	0.896	0	236	0	0
Aspve1_0068938	1	0.977	1	135	8	5.9259	PF01185.17	Fungal hydrophobin
Aspve1_0035885	1	0.505	0	88	2	2.2727
Aspve1_0042540	1	0.897	0	126	4	3.1746	PF03966.15	Trm112p-like protein
Aspve1_0035449	0	1	0	199	0	0	PF13405.5	EF-hand domain
Aspve1_0079987	0	1	0	262	9	3.4351	PF13933.5	Putative peptidase family
Aspve1_0027112	0	0.999	0	113	1	0.885
Aspve1_0034961	0	1	0	226	4	1.7699
Aspve1_0079655	1	0.993	0	152	6	3.9474
Aspve1_0054863	1	0.998	1	219	14	6.3927
Aspve1_0047084	0	0.842	0	190	8	4.2105
Aspve1_0140399	0	0.787	0	208	2	0.9615	PF02469.21	Fasciclin domain
Aspve1_0119832	0	1	0	285	6	2.1053	PF03067.14	Lytic polysaccharide mono-oxygenase, cellulose-degrading
Aspve1_0665952	0	1	0	272	3	1.1029	PF11790.7	Glycosyl hydrolase catalytic core
Aspve1_0028556	1	0.766	0	101	3	2.9703
Aspve1_0044666	1	0.972	0	138	4	2.8986
Aspve1_0083362	1	0.756	0	164	0	0	PF11578.7	Protein of unknown function (DUF3237)
Aspve1_0123605	0	1	0	300	6	2	PF09362.9	Domain of unknown function (DUF1996)	[YW]XC
Aspve1_0041969	1	1	1	125	8	6.4
Aspve1_0041455	0	0.99	0	237	5	2.1097	PF13668.5	Ferritin-like domain
Aspve1_0030612	0	1	0	283	2	0.7067	PF04991.12	LicD family
Aspve1_0028567	0	0.971	0	254	3	1.1811	PF01328.16	Peroxidase, family 2
Aspve1_0309858	1	0.824	0	254	3	1.1811	PF01328.16	Peroxidase, family 2
Aspve1_0046531	0	0.911	0	275	0	0
Aspve1_0041349	1	1	1	140	8	5.7143	PF01185.17	Fungal hydrophobin
Aspve1_0023836	0	0.966	0	258	6	2.3256
Aspve1_0047317	1	0.891	0	78	1	1.2821
Aspve1_0087347	1	0.993	0	180	1	0.5556	PF12296.7	Hydrophobic surface binding protein A
Aspve1_0081009	0	0.606	0	173	2	1.1561

## Sheet: A. lentulus IFM 54703T
Protein Identifier	EffectorP Prediction	EffectorP Probability Score	Cysteine Rich	Length of Protein Sequence	Number of Cysteine	Percentage of Cysteine	PFAM IDs	PFAM Description	Motifs
GAQ11719	0	0.999	0	237	2	0.8439	PF01670.15	Glycosyl hydrolase family 12
GAQ11762	0	0.828	0	272	1	0.3676
GAQ11768	1	0.883	0	248	7	2.8226
GAQ11769	0	1	0	244	5	2.0492	PF10342.8	Ser-Thr-rich glycosyl-phosphatidyl-inositol-anchored membrane family
GAQ11779	1	0.64	0	235	2	0.8511	PF01183.19	Glycosyl hydrolases family 25
GAQ11798	0	0.99	0	291	5	1.7182
GAQ11836	0	0.982	0	104	0	0
GAQ11845	0	1	0	286	12	4.1958	PF01476.19	LysM domain
GAQ11857	1	0.979	0	175	6	3.4286
GAQ11872	1	0.878	0	203	2	0.9852	PF14099.5	Polysaccharide lyase
GAQ11876	1	0.97	0	254	10	3.937	PF03211.12	Pectate lyase
GAQ11877	1	1	1	180	9	5	PF00166.20, PF01185.17	Chaperonin 10 Kd subunit, Fungal hydrophobin
GAQ11899	1	1	1	70	6	8.5714
GAQ11924	0	0.613	0	234	1	0.4274	PF02469.21	Fasciclin domain
GAQ12159	1	0.989	1	253	21	8.3004			[YW]XC
GAQ12160	1	0.573	0	155	4	2.5806
GAQ12167	0	0.999	0	167	4	2.3952
GAQ12173	1	0.979	0	168	1	0.5952
GAQ12238	0	0.98	0	237	11	4.6414	PF08881.9	CVNH domain
GAQ12250	0	0.981	0	242	6	2.4793	PF07335.10	Fungal chitosanase of glycosyl hydrolase group 75
GAQ12269	1	0.999	1	101	6	5.9406	PF09117.9	MiAMP1
GAQ12333	1	0.697	0	248	7	2.8226
GAQ12353	1	0.872	0	192	5	2.6042
GAQ12354	0	0.983	0	295	6	2.0339	PF05630.10	Necrosis inducing protein (NPP1)
GAQ02708	0	0.999	0	272	5	1.8382	PF01670.15	Glycosyl hydrolase family 12
GAQ02743	0	0.752	0	234	4	1.7094	PF14021.5	Tuberculosis necrotizing toxin	[KRHQSA][DENQ]EL
GAQ02993	1	0.98	0	175	0	0	PF12296.7	Hydrophobic surface binding protein A
GAQ02994	1	0.606	0	183	9	4.918
GAQ03025	1	0.963	0	169	2	1.1834	PF02064.14	MAS20 protein import receptor
GAQ03137	0	0.977	0	227	3	1.3216	PF01183.19	Glycosyl hydrolases family 25
GAQ03199	0	0.841	0	248	0	0	PF00457.16	Glycosyl hydrolases family 11
GAQ03214	0	0.701	0	186	1	0.5376
GAQ03220	1	1	1	73	6	8.2192
GAQ03307	0	1	0	269	3	1.1152	PF11790.7	Glycosyl hydrolase catalytic core
GAQ03355	0	0.978	0	137	1	0.7299
GAQ03384	0	0.981	0	146	1	0.6849
GAQ03392	0	1	0	297	2	0.6734	PF00657.21	GDSL-like Lipase/Acylhydrolase
GAQ03497	1	0.991	0	102	4	3.9216
GAQ03562	0	0.602	0	216	4	1.8519
GAQ03669	0	0.973	0	202	4	1.9802
GAQ03686	0	0.84	0	86	2	2.3256
GAQ03738	0	0.857	0	262	3	1.145			RXLR
GAQ03761	0	0.943	0	116	1	0.8621	PF07960.10	CBP4
GAQ03847	0	0.998	0	296	2	0.6757	PF13883.5	Pyridoxamine 5'-phosphate oxidase	RSIVEQD
GAQ03885	1	0.909	0	175	2	1.1429
GAQ03892	1	1	1	93	9	9.6774	PF09227.9	Domain of unknown function (DUF1962)
GAQ03895	0	1	0	88	2	2.2727
GAQ03906	0	0.996	0	200	4	2
GAQ03922	1	1	1	97	6	6.1856
GAQ10202	0	0.791	0	285	10	3.5088
GAQ10231	0	0.993	1	147	9	6.1224
GAQ10250	1	0.998	1	140	8	5.7143	PF01185.17	Fungal hydrophobin
GAQ10271	0	0.978	0	224	2	0.8929
GAQ10351	0	0.995	0	212	0	0
GAQ10356	1	1	1	102	8	7.8431			[YW]XC
GAQ10532	0	0.968	0	273	5	1.8315	PF11937.7, PF11693.7	Protein of unknown function (DUF3455), Protein of unknown function (DUF2990)
GAQ10783	1	0.909	0	181	4	2.2099	PF00080.19	Copper/zinc superoxide dismutase (SODC)
GAQ10806	0	0.85	0	292	1	0.3425	PF00561.19, PF12697.6, PF12146.7	alpha/beta hydrolase fold, Alpha/beta hydrolase family, Serine aminopeptidase, S33
GAQ10903	0	1	0	156	0	0			[KRHQSA][DENQ]EL
GAQ11312	0	1	0	238	2	0.8403	PF01670.15	Glycosyl hydrolase family 12
GAQ11444	1	0.669	0	153	3	1.9608
GAQ11461	1	0.656	0	204	4	1.9608
GAQ11475	0	0.999	0	178	2	1.1236
GAQ11580	0	0.946	0	258	4	1.5504	PF00188.25	Cysteine-rich secretory protein family
GAQ11586	0	0.972	0	182	4	2.1978
GAQ11620	1	1	1	102	8	7.8431
GAQ11640	1	0.734	0	180	1	0.5556
GAQ11649	0	0.999	0	106	4	3.7736
GAQ11667	1	0.813	0	212	4	1.8868	PF02469.21	Fasciclin domain
GAQ11673	1	0.994	1	234	14	5.9829	PF03211.12	Pectate lyase
GAQ11678	1	0.993	0	194	4	2.0619
GAQ11680	0	0.832	0	257	11	4.2802	PF01058.21	NADH ubiquinone oxidoreductase, 20 Kd subunit	RXLX[EDQ]
GAQ11694	1	0.678	0	162	8	4.9383
GAQ11703	0	0.748	0	234	2	0.8547	PF03443.13	Glycosyl hydrolase family 61
GAQ11709	1	0.633	0	179	6	3.352	PF00083.23	Sugar (and other) transporter
GAQ10052	0	0.944	0	279	7	2.509
GAQ10076	1	0.953	0	184	1	0.5435	PF12296.7	Hydrophobic surface binding protein A
GAQ10089	1	1	1	90	6	6.6667
GAQ10111	1	0.94	0	161	8	4.9689
GAQ10133	1	0.971	0	238	6	2.521	PF07335.10	Fungal chitosanase of glycosyl hydrolase group 75
GAQ07539	0	0.935	0	97	1	1.0309	PF00732.18	GMC oxidoreductase
GAQ07557	0	0.948	0	297	6	2.0202
GAQ07558	1	0.998	1	181	10	5.5249
GAQ07607	1	0.788	0	217	6	2.765	PF01083.21	Cutinase
GAQ07609	0	0.522	0	131	4	3.0534	PF00545.19	ribonuclease
GAQ07634	1	0.963	0	91	2	2.1978
GAQ07674	0	0.641	0	174	2	1.1494
GAQ07758	0	0.895	0	189	0	0
GAQ07813	1	0.981	0	138	1	0.7246
GAQ07829	1	0.521	0	123	0	0			[KRHQSA][DENQ]EL
GAQ07834	0	1	0	268	6	2.2388
GAQ07892	0	1	0	281	2	0.7117
GAQ07900	1	0.84	0	231	5	2.1645	PF01105.23	emp24/gp25L/p24 family/GOLD
GAQ07946	0	0.801	0	250	4	1.6	PF03443.13	Glycosyl hydrolase family 61
GAQ07956	1	0.81	0	115	2	1.7391
GAQ07991	1	1	1	117	6	5.1282
GAQ08099	1	1	0	97	0	0
GAQ08117	1	1	1	142	8	5.6338	PF01185.17	Fungal hydrophobin
GAQ08208	0	0.77	0	176	2	1.1364
GAQ08361	0	1	1	248	14	5.6452
GAQ08366	1	0.969	0	186	3	1.6129
GAQ08480	1	0.893	0	99	4	4.0404
GAQ08498	1	0.582	1	214	12	5.6075
GAQ08511	1	0.971	0	215	6	2.7907	PF01083.21, PF06057.10	Cutinase, Bacterial virulence protein (VirJ)
GAQ08519	1	0.909	0	207	4	1.9324			RSIVEQD
GAQ08522	1	0.994	1	237	14	5.9072
GAQ08531	0	0.534	0	138	2	1.4493
GAQ08603	0	0.866	0	184	4	2.1739
GAQ08662	0	0.999	0	234	5	2.1368	PF05630.10	Necrosis inducing protein (NPP1)
GAQ08678	1	0.998	1	120	6	5
GAQ08682	1	1	1	110	7	6.3636	PF01607.23	Chitin binding Peritrophin-A domain
GAQ08690	1	0.991	1	135	8	5.9259
GAQ08703	1	0.95	0	245	10	4.0816
GAQ08716	1	0.898	0	155	4	2.5806
GAQ08748	0	0.976	0	205	4	1.9512	PF07510.10	Protein of unknown function (DUF1524)
GAQ08760	1	0.618	0	294	4	1.3605
GAQ08771	0	1	0	283	5	1.7668
GAQ08803	0	0.63	0	156	6	3.8462	PF04681.11	Blastomyces yeast-phase-specific protein
GAQ08808	0	0.999	0	296	7	2.3649	PF01764.24, PF03893.15	Lipase (class 3), Lipase 3 N-terminal region
GAQ08839	1	0.985	0	176	4	2.2727
GAQ08882	0	0.737	0	190	4	2.1053
GAQ08896	0	1	0	197	9	4.5685
GAQ08921	0	0.796	0	192	9	4.6875	PF01185.17	Fungal hydrophobin
GAQ09416	0	1	0	260	4	1.5385	PF13668.5	Ferritin-like domain
GAQ09586	0	0.959	0	254	3	1.1811	PF14099.5	Polysaccharide lyase
GAQ09651	0	0.994	0	203	0	0	PF13405.5	EF-hand domain
GAQ09733	0	0.985	0	296	4	1.3514	PF02585.16	GlcNAc-PI de-N-acetylase
GAQ09752	0	1	0	241	12	4.9793	PF01476.19	LysM domain
GAQ09754	0	0.994	0	264	10	3.7879
GAQ09765	1	0.897	0	166	1	0.6024
GAQ09860	1	0.577	0	228	8	3.5088
GAQ09862	1	0.973	0	241	9	3.7344	PF00877.18, PF05382.12	NlpC/P60 family, Bacteriophage peptidoglycan hydrolase
GAQ09882	0	0.825	0	245	1	0.4082	PF00722.20	Glycosyl hydrolases family 16
GAQ05967	0	0.818	0	255	4	1.5686	PF00190.21	Cupin
GAQ05998	0	1	0	298	4	1.3423	PF00753.26	Metallo-beta-lactamase superfamily
GAQ06006	0	0.785	0	176	0	0	PF12296.7	Hydrophobic surface binding protein A
GAQ06028	0	0.947	0	233	4	1.7167
GAQ06043	1	0.999	1	157	10	6.3694	PF15474.5	Meiotically up-regulated gene family
GAQ06047	1	0.595	0	265	2	0.7547	PF13472.5, PF00657.21	GDSL-like Lipase/Acylhydrolase family, GDSL-like Lipase/Acylhydrolase
GAQ06067	0	0.931	0	257	4	1.5564			RXLX[EDQ]
GAQ06098	0	0.923	0	294	4	1.3605	PF00149.27	Calcineurin-like phosphoesterase
GAQ06128	0	1	0	285	3	1.0526
GAQ06144	0	0.987	0	268	3	1.1194	PF06428.10	GDP/GTP exchange factor Sec2p	RXLR
GAQ06236	0	0.651	0	276	2	0.7246			RXLR
GAQ06307	1	0.998	0	147	5	3.4014
GAQ06320	1	1	1	171	12	7.0175
GAQ06321	0	0.592	0	289	5	1.7301	PF03443.13	Glycosyl hydrolase family 61
GAQ06322	0	0.65	0	272	6	2.2059
GAQ06334	1	1	1	87	8	9.1954
GAQ06360	1	0.625	0	245	0	0
GAQ06479	0	0.972	0	91	0	0
GAQ06511	0	0.727	0	152	4	2.6316	PF07249.11	Cerato-platanin
GAQ06563	0	0.865	0	143	4	2.7972
GAQ06592	1	0.978	0	98	1	1.0204
GAQ06716	1	1	1	118	10	8.4746
GAQ06776	1	0.936	0	211	6	2.8436	PF01083.21	Cutinase
GAQ06924	0	0.804	0	259	0	0	PF10342.8, PF05390.10	Ser-Thr-rich glycosyl-phosphatidyl-inositol-anchored membrane family, Yeast cell wall synthesis protein KRE9/KNH1	RXLX[EDQ]
GAQ06971	0	1	0	287	5	1.7422	PF01764.24	Lipase (class 3)
GAQ06981	0	0.999	0	136	0	0
GAQ07003	1	0.91	1	99	5	5.0505
GAQ07049	1	0.836	0	104	4	3.8462
GAQ07162	1	0.97	0	134	2	1.4925	PF00254.27	FKBP-type peptidyl-prolyl cis-trans isomerase
GAQ07219	0	0.916	1	66	4	6.0606	PF11410.7	Antifungal peptide
GAQ07351	1	0.971	0	182	8	4.3956
GAQ07369	0	0.995	0	256	6	2.3438
GAQ07466	1	0.567	0	193	7	3.6269			[YW]XC
GAQ07495	1	1	1	157	10	6.3694	PF15474.5	Meiotically up-regulated gene family
GAQ07528	1	0.751	0	151	6	3.9735
GAQ04008	1	0.89	0	87	3	3.4483	PF11720.7	Peptidase inhibitor I78 family	[KRHQSA][DENQ]EL
GAQ04037	0	0.937	0	252	5	1.9841	PF13472.5, PF00657.21	GDSL-like Lipase/Acylhydrolase family, GDSL-like Lipase/Acylhydrolase
GAQ04049	1	0.776	0	236	5	2.1186
GAQ04110	1	0.69	0	88	3	3.4091
GAQ04125	1	0.922	0	118	3	2.5424
GAQ04371	1	0.93	0	158	4	2.5316
GAQ04425	0	0.997	0	199	1	0.5025
GAQ04490	0	0.988	0	177	5	2.8249
GAQ04526	1	0.573	0	201	1	0.4975
GAQ04681	0	0.556	0	242	8	3.3058
GAQ04688	0	0.58	0	217	3	1.3825
GAQ04709	0	0.725	0	279	2	0.7168
GAQ04711	1	0.801	0	134	6	4.4776
GAQ04885	1	0.522	0	250	2	0.8
GAQ04917	0	0.879	0	178	8	4.4944
GAQ04931	1	0.792	0	236	4	1.6949	PF00190.21	Cupin
GAQ04941	0	0.924	0	291	0	0	PF00378.19, PF16113.4	Enoyl-CoA hydratase/isomerase, Enoyl-CoA hydratase/isomerase
GAQ04995	1	0.916	0	237	1	0.4219	PF00857.19	Isochorismatase family
GAQ05026	0	1	0	285	6	2.1053	PF00722.20	Glycosyl hydrolases family 16
GAQ05028	0	0.557	0	185	5	2.7027
GAQ05031	1	0.717	0	124	2	1.6129
GAQ05039	0	1	0	269	4	1.487	PF01828.16	Peptidase A4 family
GAQ05042	0	1	0	267	2	0.7491
GAQ05043	0	0.877	0	249	8	3.2129	PF01464.19	Transglycosylase SLT domain
GAQ05075	0	1	0	296	2	0.6757
GAQ05092	1	0.998	1	104	6	5.7692
GAQ05093	0	0.98	0	241	3	1.2448
GAQ05095	1	0.878	0	180	1	0.5556			[KRHQSA][DENQ]EL
GAQ05105	0	0.983	0	283	1	0.3534
GAQ05187	1	1	0	84	4	4.7619
GAQ05190	0	0.951	0	99	2	2.0202
GAQ05221	0	1	0	251	5	1.992
GAQ05251	0	0.844	0	140	2	1.4286
GAQ05257	1	0.979	0	180	0	0	PF12296.7	Hydrophobic surface binding protein A
GAQ05302	1	0.823	0	247	7	2.834	PF08787.10	Alginate lyase
GAQ05313	0	1	0	228	4	1.7544
GAQ05330	0	0.652	0	237	5	2.1097
GAQ05334	1	0.818	0	196	8	4.0816
GAQ05343	0	0.973	0	227	1	0.4405	PF00457.16	Glycosyl hydrolases family 11
GAQ05351	0	0.997	0	292	14	4.7945	PF01083.21, PF00734.17, PF08237.10	Cutinase, Fungal cellulose binding domain, PE-PPE domain	[YW]XC
GAQ05357	0	1	0	286	7	2.4476	PF00457.16, PF00734.17	Glycosyl hydrolases family 11, Fungal cellulose binding domain
GAQ05363	0	1	0	197	4	2.0305
GAQ05368	0	0.628	0	153	3	1.9608
GAQ05388	1	0.805	0	112	1	0.8929
GAQ05418	0	0.964	0	198	4	2.0202
GAQ05438	1	0.999	1	88	7	7.9545	PF01607.23	Chitin binding Peritrophin-A domain
GAQ05465	0	0.851	0	282	10	3.5461	PF01083.21	Cutinase
GAQ05533	0	0.788	0	174	0	0	PF12296.7	Hydrophobic surface binding protein A
GAQ05570	0	0.928	0	82	0	0	PF15786.4	PET assembly of cytochrome c oxidase, mitochondrial
GAQ05716	1	0.964	0	219	6	2.7397	PF04777.12	Erv1 / Alr family
GAQ05729	0	1	0	178	2	1.1236
GAQ05759	1	0.905	0	176	7	3.9773			[YW]XC
GAQ05778	1	1	1	80	6	7.5
GAQ05779	1	1	1	145	16	11.0345	PF01097.17	Arthropod defensin
GAQ05884	0	1	0	234	3	1.2821	PF01670.15	Glycosyl hydrolase family 12
GAQ05885	0	1	0	216	5	2.3148
GAQ05894	0	0.99	0	210	6	2.8571			RSIVEQD
GAQ05908	0	0.783	0	241	10	4.1494	PF03211.12	Pectate lyase
GAQ05913	1	0.664	1	251	15	5.9761	PF03067.14	Lytic polysaccharide mono-oxygenase, cellulose-degrading
GAQ05935	0	0.998	1	246	17	6.9106	PF00734.17, PF03330.17	Fungal cellulose binding domain, Lytic transglycolase
GAQ05936	0	0.999	0	272	5	1.8382	PF12585.7	Protein of unknown function (DUF3759)

## Sheet: A. nidulans FGSC A4
Protein Identifier	EffectorP Prediction	EffectorP Probability Score	Cysteine Rich	Length of Protein Sequence	Number of Cysteine	Percentage of Cysteine	PFAM IDs	PFAM Description	Motifs
AN6106	1	0.991	1	233	16	6.867	PF03211.12	Pectate lyase
AN7690	0	0.998	0	269	6	2.2305
AN2187	0	0.799	0	251	5	1.992
AN2789	0	0.969	0	281	4	1.4235	PF12740.6	Chlorophyllase enzyme
AN6401	1	0.836	1	143	8	5.5944	PF01185.17	Fungal hydrophobin
AN2710	1	0.581	0	191	2	1.0471
AN6927	0	1	0	213	9	4.2254	PF01822.18	WSC domain
AN7887	1	0.932	0	170	4	2.3529
AN8958	0	0.844	0	265	4	1.5094
AN6748	0	1	0	257	11	4.2802	PF03211.12	Pectate lyase
AN8500	0	0.988	0	280	6	2.1429	PF01674.17, PF12697.6, PF00561.19	Lipase (class 2), Alpha/beta hydrolase family, alpha/beta hydrolase fold
AN10496	0	0.995	0	300	2	0.6667	PF04991.12	LicD family
AN7460	0	0.659	0	174	4	2.2989
AN7946	0	0.679	0	282	3	1.0638	PF00775.20	Dioxygenase
AN5791	1	0.989	0	128	4	3.125
AN1627	0	1	0	174	6	3.4483
AN1347	1	0.728	0	124	0	0	PF17050.4	Altered inheritance of mitochondria 5
AN1813	0	0.637	0	159	0	0
AN8325	1	0.852	1	268	14	5.2239
AN5948	1	0.99	1	185	20	10.8108
AN9464	0	1	0	286	1	0.3497	PF00462.23	Glutaredoxin	RSIVEQD,[KRHQSA][DENQ]EL
AN9364	0	0.865	0	258	2	0.7752
AN6020	0	0.999	0	152	6	3.9474
AN8922	0	1	0	195	3	1.5385
AN3514	1	0.994	0	125	6	4.8
AN7515	0	1	0	270	4	1.4815	PF01828.16	Peptidase A4 family
AN11982	0	0.947	0	256	11	4.2969			[KRHQSA][DENQ]EL
AN2445	0	1	0	196	8	4.0816	PF05730.10	CFEM domain
AN4833	0	0.828	0	291	5	1.7182	PF07859.12, PF00326.20	alpha/beta hydrolase fold, Prolyl oligopeptidase family
AN1852	0	0.781	0	249	2	0.8032	PF01522.20	Polysaccharide deacetylase
AN3925	0	1	0	279	3	1.0753	PF11790.7	Glycosyl hydrolase catalytic core
AN4950	0	0.996	0	195	0	0
AN6786	1	0.779	1	244	13	5.3279	PF03330.17	Lytic transglycolase
AN10311	0	0.976	0	125	0	0	PF12296.7	Hydrophobic surface binding protein A
AN3042	0	1	0	263	1	0.3802
AN4379	0	1	0	284	6	2.1127
AN4970	0	0.999	0	117	1	0.8547
AN0231	0	0.997	0	283	4	1.4134	PF00264.19	Common central domain of tyrosinase
AN6872	0	0.999	0	201	6	2.9851
AN7619	0	1	0	171	5	2.924
AN10790	0	0.972	0	159	4	2.5157
AN11714	1	0.863	0	161	1	0.6211	PF11578.7	Protein of unknown function (DUF3237)
AN11175	0	0.889	0	90	0	0	PF15786.4	PET assembly of cytochrome c oxidase, mitochondrial
AN7541	0	0.953	0	255	6	2.3529	PF01083.21, PF08237.10	Cutinase, PE-PPE domain
AN8664	1	0.687	0	252	4	1.5873	PF01738.17	Dienelactone hydrolase family
AN8893	1	0.934	0	215	3	1.3953
AN12392	1	0.985	1	118	6	5.0847
AN11972	0	0.982	0	195	4	2.0513	PF03443.13	Glycosyl hydrolase family 61
AN7180	1	0.926	0	221	6	2.7149	PF01083.21, PF06057.10	Cutinase, Bacterial virulence protein (VirJ)
AN8382	0	0.97	0	241	2	0.8299
AN0736	0	0.764	0	247	6	2.4291	PF11937.7, PF11693.7	Protein of unknown function (DUF3455), Protein of unknown function (DUF2990)
AN9273	1	0.717	0	141	7	4.9645	PF00877.18	NlpC/P60 family
AN7716	0	1	0	245	3	1.2245
AN5353	0	0.867	0	235	4	1.7021	PF14021.5	Tuberculosis necrotizing toxin	[KRHQSA][DENQ]EL
AN4446	1	0.687	0	232	4	1.7241	PF01105.23	emp24/gp25L/p24 family/GOLD
AN6535	1	0.626	0	216	5	2.3148
AN6951	1	0.603	0	193	0	0
AN2546	1	0.972	0	157	6	3.8217
AN7412	1	0.997	1	104	6	5.7692
AN3337	1	0.952	0	254	10	3.937	PF03211.12	Pectate lyase
AN10310	1	0.929	1	90	6	6.6667
AN3983	1	0.837	0	139	0	0			RXLR
AN3052	1	0.665	0	156	6	3.8462
AN11616	1	0.587	0	56	1	1.7857
AN9380	0	0.885	0	237	2	0.8439	PF01522.20	Polysaccharide deacetylase	RXLX[EDQ]
AN0559	1	0.973	0	169	1	0.5917	PF02064.14	MAS20 protein import receptor
AN8371	0	0.629	0	147	3	2.0408
AN7409	1	0.984	1	166	10	6.0241
AN11871	1	0.999	1	112	6	5.3571
AN5046	1	0.993	1	74	6	8.1081	PF01097.17	Arthropod defensin
AN4619	0	0.558	0	247	3	1.2146
AN6155	1	0.646	0	196	4	2.0408
AN7477	0	0.923	1	106	6	5.6604
AN8453	0	0.998	0	260	10	3.8462	PF03211.12	Pectate lyase
AN0493	0	1	0	143	4	2.7972
AN2319	1	0.773	0	298	0	0
AN11246	0	0.999	0	289	3	1.0381	PF13883.5	Pyridoxamine 5'-phosphate oxidase
AN1415	1	0.903	0	173	3	1.7341
AN10830	1	0.938	1	96	5	5.2083
AN2542	0	0.996	0	264	10	3.7879	PF03211.12	Pectate lyase
AN0131	0	1	0	201	0	0	PF13405.5	EF-hand domain
AN6819	0	1	0	296	3	1.0135	PF00722.20	Glycosyl hydrolases family 16
AN8006	1	0.982	1	135	8	5.9259	PF01185.17	Fungal hydrophobin
AN12037	1	0.94	0	115	1	0.8696
AN6476	1	0.994	1	134	8	5.9701
AN1723	0	0.956	0	127	4	3.1496	PF00545.19	ribonuclease
AN8544	1	1	1	291	36	12.3711
AN0452	0	1	0	239	2	0.8368	PF01670.15	Glycosyl hydrolase family 12
AN10040	0	0.985	0	255	4	1.5686	PF13668.5	Ferritin-like domain
AN2844	1	1	0	179	1	0.5587
AN7266	0	0.851	0	61	0	0
AN7668	0	0.921	0	208	6	2.8846	PF13185.5, PF01590.25	GAF domain, GAF domain
AN11964	0	0.655	0	208	2	0.9615
AN0241	1	0.997	0	154	2	1.2987	PF00080.19	Copper/zinc superoxide dismutase (SODC)
AN8011	1	0.942	0	147	1	0.6803
AN6457	0	0.93	0	264	2	0.7576	PF01328.16	Peroxidase, family 2
AN3469	1	0.843	0	140	0	0	PF00125.23	Core histone H2A/H2B/H3/H4
AN11476	1	0.997	1	54	4	7.4074	PF11410.7	Antifungal peptide
AN3258	0	1	0	254	6	2.3622	PF10342.8	Ser-Thr-rich glycosyl-phosphatidyl-inositol-anchored membrane family
AN1803	0	0.971	0	174	1	0.5747
AN8624	0	0.986	0	210	2	0.9524
AN5309	1	0.976	0	213	6	2.8169	PF01083.21, PF06057.10, PF08237.10	Cutinase, Bacterial virulence protein (VirJ), PE-PPE domain
AN6470	0	0.956	0	216	2	0.9259	PF01183.19	Glycosyl hydrolases family 25
AN6954	0	0.571	0	166	6	3.6145
AN7416	1	0.978	0	165	4	2.4242
AN1618	1	0.999	1	130	7	5.3846			[YW]XC
AN1977	0	0.961	0	197	2	1.0152	PF09447.9	Cnl2/NKP2 family protein
AN8046	0	1	0	294	6	2.0408	PF01764.24, PF03893.15	Lipase (class 3), Lipase 3 N-terminal region
AN2578	0	0.622	0	266	1	0.3759	PF01328.16	Peroxidase, family 2
AN1942	0	0.996	0	143	3	2.0979
AN0548	0	0.993	0	216	1	0.463
AN10695	0	0.975	0	289	4	1.3841	PF13417.5, PF13409.5, PF02798.19, PF13410.5	Glutathione S-transferase, N-terminal domain, Glutathione S-transferase, N-terminal domain, Glutathione S-transferase, N-terminal domain, Glutathione S-transferase, C-terminal domain	RSIVEQD
AN5756	1	0.837	0	139	2	1.4388
AN3246	1	0.903	0	198	0	0
AN1361	1	1	0	63	1	1.5873	PF12554.7	Mitotic-spindle organizing gamma-tubulin ring associated
AN5996	0	0.974	0	109	0	0	PF00428.18	60s Acidic ribosomal protein
AN8265	0	0.964	0	246	4	1.626
AN8333	0	0.767	0	182	4	2.1978
AN5267	0	0.969	0	270	6	2.2222
AN8114	0	0.98	0	295	2	0.678	PF07519.10	Tannase and feruloyl esterase
AN7393	0	0.929	0	192	4	2.0833
AN8404	1	0.702	0	193	1	0.5181	PF01161.19	Phosphatidylethanolamine-binding protein
AN8969	0	0.969	0	216	2	0.9259	PF01183.19	Glycosyl hydrolases family 25
AN8458	0	0.71	0	114	2	1.7544
AN1153	0	0.845	0	235	4	1.7021	PF00190.21	Cupin
AN0020	1	0.815	1	157	12	7.6433
AN3238	1	0.57	0	162	7	4.321
AN8326	1	0.626	0	93	2	2.1505
AN12015	0	0.997	0	215	6	2.7907
AN0402	0	0.993	0	300	4	1.3333
AN12166	0	0.812	0	223	5	2.2422
AN9365	0	1	0	248	2	0.8065	PF00457.16	Glycosyl hydrolases family 11
AN11802	1	0.598	0	200	1	0.5	PF04101.15	Glycosyltransferase family 28 C-terminal domain
AN1131	1	0.667	0	207	5	2.4155	PF00080.19	Copper/zinc superoxide dismutase (SODC)
AN7411	0	0.926	0	246	3	1.2195			RXLX[EDQ]
AN9052	0	0.624	0	198	6	3.0303
AN3774	1	0.7	0	238	1	0.4202
AN1253	0	0.656	0	160	0	0
AN0511	0	1	0	260	12	4.6154	PF01476.19	LysM domain
AN2802	1	0.997	0	152	6	3.9474
AN2834	0	1	0	250	0	0	PF13472.5	GDSL-like Lipase/Acylhydrolase family
AN0230	0	0.997	0	105	4	3.8095
AN2366	0	0.999	0	254	6	2.3622	PF00089.25	Trypsin
AN3008	0	0.999	1	116	6	5.1724
AN5818	0	0.983	0	152	0	0	PF05390.10	Yeast cell wall synthesis protein KRE9/KNH1
AN7871	0	0.994	0	247	3	1.2146	PF11790.7	Glycosyl hydrolase catalytic core
AN6965	0	1	0	265	12	4.5283	PF01476.19	LysM domain
AN8527	0	0.999	0	243	3	1.2346	PF01965.23	DJ-1/PfpI family
AN7941	0	0.933	0	180	5	2.7778
AN9006	1	0.975	0	171	0	0	PF12296.7	Hydrophobic surface binding protein A
AN1463	0	0.938	0	296	6	2.027
AN7378	1	0.599	0	137	2	1.4599
AN11527	0	0.618	0	88	1	1.1364
AN1501	0	0.759	0	253	6	2.3715
AN9054	0	1	0	290	6	2.069
AN8037	1	0.971	0	260	6	2.3077
AN11510	1	0.988	1	70	6	8.5714	PF01097.17	Arthropod defensin
AN11897	0	1	0	260	10	3.8462	PF00445.17	Ribonuclease T2 family
AN9139	1	0.997	1	155	9	5.8065			[YW]XC
AN10326	0	0.984	0	178	0	0	PF12296.7	Hydrophobic surface binding protein A
AN12205	1	0.997	0	121	6	4.9587
AN11046	0	0.999	0	202	4	1.9802	PF07510.10	Protein of unknown function (DUF1524)
AN1567	1	0.999	1	133	8	6.015
AN1320	0	0.553	0	255	0	0	PF00326.20, PF01738.17, PF07859.12	Prolyl oligopeptidase family, Dienelactone hydrolase family, alpha/beta hydrolase fold
AN6672	0	0.884	0	142	7	4.9296
AN8094	0	0.55	0	165	4	2.4242
AN10109	0	1	0	214	7	3.271
AN3212	0	1	0	298	5	1.6779	PF01975.16	Survival protein SurE
AN3860	0	0.999	0	247	4	1.6194	PF03443.13	Glycosyl hydrolase family 61
AN12036	1	0.922	0	144	1	0.6944
AN8375	0	0.845	0	109	0	0
AN5459	1	0.81	1	128	8	6.25
AN8312	0	0.585	0	210	6	2.8571	PF02102.14, PF14521.5	Deuterolysin metalloprotease (M35) family, Lysine-specific metallo-endopeptidase
AN1832	0	1	0	277	9	3.2491	PF13933.5	Putative peptidase family
AN8086	0	0.798	0	153	2	1.3072
AN5879	1	0.969	0	169	4	2.3669	PF02221.14	ML domain
AN7202	1	0.967	0	236	2	0.8475	PF00857.19	Isochorismatase family
AN10113	0	0.572	0	247	6	2.4291
AN7539	1	1	1	109	8	7.3394	PF01185.17	Fungal hydrophobin
AN3079	0	0.976	0	176	5	2.8409
AN0451	1	0.866	0	215	2	0.9302	PF04622.11	ERG2 and Sigma1 receptor like protein
AN7961	1	0.973	0	169	1	0.5917
AN6428	0	0.997	0	231	2	0.8658	PF03443.13	Glycosyl hydrolase family 61
AN5993	1	1	1	116	10	8.6207
AN3335	0	0.97	0	269	5	1.8587	PF05630.10	Necrosis inducing protein (NPP1)
AN5125	1	0.956	0	118	2	1.6949
AN4337	1	0.872	0	186	5	2.6882	PF00083.23	Sugar (and other) transporter
AN4467	1	0.971	0	218	0	0	PF00160.20	Cyclophilin type peptidyl-prolyl cis-trans isomerase/CLD	[KRHQSA][DENQ]EL
AN8043	0	0.709	0	203	7	3.4483	PF04681.11	Blastomyces yeast-phase-specific protein
AN3712	1	0.818	0	245	6	2.449	PF01738.17	Dienelactone hydrolase family
AN11341	0	1	0	85	2	2.3529
AN7053	0	1	0	275	10	3.6364
AN8428	0	0.951	0	181	5	2.7624
AN10488	0	0.997	0	233	6	2.5751	PF16010.4	Cytochrome domain of cellobiose dehydrogenase
AN8343	1	0.957	0	135	2	1.4815	PF00254.27	FKBP-type peptidyl-prolyl cis-trans isomerase
AN7675	0	0.771	0	160	5	3.125
AN6660	1	0.542	0	164	6	3.6585
AN3377	0	0.986	0	279	1	0.3584	PF01828.16	Peptidase A4 family
AN7861	1	0.988	0	183	6	3.2787
AN0457	0	1	0	209	0	0
AN6833	1	0.708	0	191	2	1.0471
AN9377	0	0.998	0	265	2	0.7547			[KRHQSA][DENQ]EL
AN6795	1	0.988	0	188	0	0	PF12296.7	Hydrophobic surface binding protein A
AN6671	1	0.968	0	144	2	1.3889
AN0362	0	0.997	0	195	4	2.0513
AN5219	1	0.927	0	204	7	3.4314			[YW]XC
AN5937	0	0.698	0	270	4	1.4815	PF00190.21	Cupin
AN11321	0	0.999	0	87	1	1.1494
AN2242	0	0.82	0	262	6	2.2901			[KRHQSA][DENQ]EL
AN0499	1	0.993	0	121	6	4.9587	PF01607.23	Chitin binding Peritrophin-A domain
AN7638	1	0.683	0	187	3	1.6043
AN0492	1	0.767	0	141	6	4.2553
AN7598	0	1	0	256	0	0
AN8216	1	0.937	0	153	1	0.6536	PF00334.18	Nucleoside diphosphate kinase
AN8395	0	0.52	0	268	1	0.3731	PF01328.16	Peroxidase, family 2
AN10419	0	0.992	0	272	4	1.4706	PF03443.13	Glycosyl hydrolase family 61
AN2528	0	0.999	0	245	4	1.6327	PF13472.5, PF00657.21	GDSL-like Lipase/Acylhydrolase family, GDSL-like Lipase/Acylhydrolase
AN8908	0	0.997	0	278	2	0.7194	PF02585.16	GlcNAc-PI de-N-acetylase
AN3211	0	1	0	247	4	1.6194	PF05630.10	Necrosis inducing protein (NPP1)	[YW]XC
AN7087	0	0.907	0	273	1	0.3663
AN12048	0	0.951	0	70	0	0
AN6025	0	0.597	0	299	5	1.6722	PF14748.5, PF03807.16	Pyrroline-5-carboxylate reductase dimerisation, NADP oxidoreductase coenzyme F420-dependent
AN0940	1	1	1	101	8	7.9208			[YW]XC
AN5396	0	0.589	0	187	1	0.5348
AN7102	0	0.841	0	172	2	1.1628
AN0012	0	0.99	0	252	2	0.7937	PF14099.5	Polysaccharide lyase
AN2423	0	0.996	0	251	5	1.992	PF11937.7	Protein of unknown function (DUF3455)
AN7331	1	0.904	0	142	0	0	PF02560.13	Cyanate lyase C-terminal domain
AN2719	0	1	0	186	5	2.6882	PF00959.18	Phage lysozyme
AN8196	0	0.981	0	219	4	1.8265
AN8728	0	0.663	0	267	7	2.6217
AN3046	0	0.709	0	287	5	1.7422	PF03443.13	Glycosyl hydrolase family 61
AN4849	1	1	1	271	24	8.8561
AN3218	1	0.993	0	148	6	4.0541
AN7384	1	0.924	0	205	4	1.9512
AN9256	0	1	0	143	0	0
AN5160	1	0.595	0	198	8	4.0404
AN11378	1	1	1	123	16	13.0081
AN7924	1	0.988	0	197	4	2.0305	PF01328.16	Peroxidase, family 2
AN5936	1	0.996	1	117	10	8.547	PF01826.16	Trypsin Inhibitor like cysteine rich domain
AN9263	0	1	0	289	14	4.8443
AN3613	0	0.991	0	225	2	0.8889	PF00457.16	Glycosyl hydrolases family 11
AN0005	1	0.903	0	175	6	3.4286
AN8145	0	0.955	0	170	1	0.5882	PF06172.10	Cupin superfamily (DUF985)
AN4041	0	0.977	0	193	6	3.1088
AN6405	0	0.954	0	246	2	0.813	PF01183.19	Glycosyl hydrolases family 25	RXLR
AN5942	0	0.84	0	156	4	2.5641
AN6273	0	0.999	0	158	4	2.5316	PF07249.11	Cerato-platanin
AN4573	0	0.876	0	297	6	2.0202	PF13472.5, PF00657.21	GDSL-like Lipase/Acylhydrolase family, GDSL-like Lipase/Acylhydrolase
AN11765	1	0.966	0	190	8	4.2105			RXLX[EDQ]

## Sheet: A. glaucus CBS 516.65
Protein Identifier	EffectorP Prediction	EffectorP Probability Score	Cysteine Rich	Length of Protein Sequence	Number of Cysteine	Percentage of Cysteine	PFAM IDs	PFAM Description	Motifs
Aspgl1_0051703	0	0.982	0	243	7	2.8807	PF07335.10	Fungal chitosanase of glycosyl hydrolase group 75
Aspgl1_0041034	0	0.606	0	129	2	1.5504
Aspgl1_0033697	1	0.993	0	125	0	0
Aspgl1_0053292	0	0.907	0	156	6	3.8462	PF04681.11	Blastomyces yeast-phase-specific protein
Aspgl1_0083985	1	0.993	0	171	4	2.3392
Aspgl1_0133950	0	0.999	0	226	4	1.7699
Aspgl1_0050411	0	0.764	1	72	4	5.5556
Aspgl1_0160520	0	0.538	0	297	0	0	PF05368.12, PF13460.5, PF01370.20	NmrA-like family, NAD(P)H-binding, NAD dependent epimerase/dehydratase family
Aspgl1_0040000	1	0.994	0	206	6	2.9126
Aspgl1_0043206	0	0.68	0	108	4	3.7037
Aspgl1_0039708	0	0.589	0	90	4	4.4444
Aspgl1_0881991	1	0.994	1	132	7	5.303			RXLX[EDQ],[YW]XC
Aspgl1_0374535	1	1	0	75	3	4
Aspgl1_0024567	0	0.751	0	115	1	0.8696
Aspgl1_1142036	1	0.981	0	109	2	1.8349
Aspgl1_0042246	0	0.538	0	134	4	2.9851	PF00545.19	ribonuclease
Aspgl1_0038464	1	0.812	0	211	6	2.8436
Aspgl1_0048604	1	0.996	0	149	6	4.0268	PF12796.6, PF13857.5, PF13637.5, PF13606.5, PF00023.29	Ankyrin repeats (3 copies), Ankyrin repeats (many copies), Ankyrin repeats (many copies), Ankyrin repeat, Ankyrin repeat
Aspgl1_0066820	0	0.883	0	247	5	2.0243	PF03443.13	Glycosyl hydrolase family 61
Aspgl1_0066355	0	0.937	0	208	0	0
Aspgl1_0125325	0	0.987	0	242	1	0.4132
Aspgl1_0454925	1	0.969	0	167	6	3.5928
Aspgl1_0170387	0	0.996	0	195	4	2.0513	PF07510.10	Protein of unknown function (DUF1524)
Aspgl1_0147532	0	0.752	0	270	1	0.3704	PF10342.8, PF05390.10	Ser-Thr-rich glycosyl-phosphatidyl-inositol-anchored membrane family, Yeast cell wall synthesis protein KRE9/KNH1	RXLR
Aspgl1_0053636	0	0.994	0	136	2	1.4706
Aspgl1_0140338	1	0.587	0	198	4	2.0202
Aspgl1_0123932	1	0.973	0	166	4	2.4096
Aspgl1_0029493	0	0.77	0	124	1	0.8065
Aspgl1_0057502	0	0.974	0	205	1	0.4878
Aspgl1_0042013	1	0.885	0	72	0	0
Aspgl1_0349652	0	0.983	0	295	2	0.678	PF13472.5, PF00657.21	GDSL-like Lipase/Acylhydrolase family, GDSL-like Lipase/Acylhydrolase
Aspgl1_0161220	1	0.925	0	178	2	1.1236
Aspgl1_0086283	1	0.966	1	226	12	5.3097			RXLR
Aspgl1_0782895	1	0.967	1	84	5	5.9524
Aspgl1_0047664	0	0.809	0	56	1	1.7857
Aspgl1_0207367	1	0.59	0	154	1	0.6494
Aspgl1_0416574	1	0.995	1	104	6	5.7692
Aspgl1_0036713	1	0.964	1	77	6	7.7922
Aspgl1_0052400	1	1	1	67	6	8.9552
Aspgl1_0034779	0	0.538	0	238	5	2.1008
Aspgl1_1000051	1	0.956	0	176	5	2.8409
Aspgl1_0050236	1	0.982	0	287	0	0
Aspgl1_1474205	0	0.974	0	92	2	2.1739
Aspgl1_0085683	1	0.98	0	185	5	2.7027
Aspgl1_0042871	1	0.996	0	74	3	4.0541
Aspgl1_0070549	0	0.984	0	271	3	1.107			RXLX[EDQ]
Aspgl1_0047317	1	0.564	0	201	4	1.99
Aspgl1_0030381	1	0.994	1	104	6	5.7692
Aspgl1_0025892	0	1	0	272	4	1.4706	PF01828.16	Peptidase A4 family
Aspgl1_1499832	0	1	0	238	5	2.1008
Aspgl1_1061501	1	0.963	0	93	3	3.2258
Aspgl1_0048310	0	0.875	0	122	2	1.6393
Aspgl1_0044043	0	0.997	0	283	5	1.7668	PF01764.24	Lipase (class 3)
Aspgl1_0041436	1	0.732	0	90	0	0
Aspgl1_0068368	0	0.833	0	209	4	1.9139
Aspgl1_0040836	0	0.713	0	77	1	1.2987
Aspgl1_1169782	1	1	0	202	0	0
Aspgl1_0081700	1	0.945	0	161	3	1.8634
Aspgl1_0976128	1	0.997	1	117	7	5.9829
Aspgl1_0038817	1	0.642	0	155	0	0
Aspgl1_0053500	1	0.616	0	105	3	2.8571
Aspgl1_0048436	1	1	0	67	0	0
Aspgl1_0053695	1	0.998	0	173	7	4.0462
Aspgl1_0069435	1	0.518	0	156	2	1.2821
Aspgl1_0214817	1	1	1	87	13	14.9425
Aspgl1_0443149	1	0.999	1	207	17	8.2126			[YW]XC,[YW]XC
Aspgl1_0046621	0	1	0	62	1	1.6129
Aspgl1_0060029	1	0.998	0	109	5	4.5872
Aspgl1_1504135	1	0.985	0	219	6	2.7397	PF01083.21, PF06057.10	Cutinase, Bacterial virulence protein (VirJ)
Aspgl1_0053272	1	0.97	0	106	2	1.8868
Aspgl1_0023965	0	0.519	0	179	0	0	PF12296.7	Hydrophobic surface binding protein A
Aspgl1_0049726	0	0.953	0	191	4	2.0942
Aspgl1_0119256	0	0.973	0	282	10	3.5461	PF00445.17	Ribonuclease T2 family
Aspgl1_0086339	1	0.741	0	266	1	0.3759	PF01328.16	Peroxidase, family 2
Aspgl1_0052776	1	0.982	1	113	6	5.3097
Aspgl1_0056963	0	1	0	247	1	0.4049
Aspgl1_0030718	0	0.99	0	85	2	2.3529
Aspgl1_0126744	0	0.974	0	236	9	3.8136	PF01476.19	LysM domain
Aspgl1_0059025	1	1	1	77	6	7.7922
Aspgl1_0737601	0	1	0	89	3	3.3708
Aspgl1_0157874	0	0.661	0	249	2	0.8032	PF09995.8	Uncharacterized protein conserved in bacteria (DUF2236)
Aspgl1_0039568	0	1	0	131	1	0.7634
Aspgl1_0039228	0	1	0	214	3	1.4019
Aspgl1_0047280	0	0.616	0	296	1	0.3378	PF12138.7	Spherulation-specific family 4
Aspgl1_0112633	1	0.578	0	63	0	0	PF17111.4	Fungal N-terminal domain of STAND proteins
Aspgl1_0210709	1	0.795	0	136	0	0
Aspgl1_0044873	1	0.778	0	266	2	0.7519	PF04681.11	Blastomyces yeast-phase-specific protein
Aspgl1_1499208	1	0.828	0	215	6	2.7907
Aspgl1_0045058	1	0.893	1	71	4	5.6338
Aspgl1_0137084	0	0.998	0	256	7	2.7344	PF16010.4	Cytochrome domain of cellobiose dehydrogenase
Aspgl1_0041446	0	0.703	0	235	9	3.8298
Aspgl1_0045319	1	0.805	0	171	0	0
Aspgl1_0117565	0	1	0	184	9	4.8913	PF05730.10	CFEM domain
Aspgl1_0049305	0	0.904	0	103	3	2.9126
Aspgl1_0024955	0	0.948	0	296	4	1.3514
Aspgl1_0031818	1	1	0	105	0	0
Aspgl1_0034246	1	0.989	0	159	6	3.7736	PF00264.19	Common central domain of tyrosinase	[YW]XC
Aspgl1_1509796	1	0.941	0	200	8	4
Aspgl1_0084499	1	0.998	1	282	18	6.383
Aspgl1_0515715	0	0.607	0	92	4	4.3478
Aspgl1_0042474	1	0.581	0	92	1	1.087
Aspgl1_0024476	1	0.908	0	185	4	2.1622	PF00959.18	Phage lysozyme
Aspgl1_0040998	1	0.997	1	84	5	5.9524
Aspgl1_0050319	0	0.995	0	200	0	0	PF13405.5	EF-hand domain
Aspgl1_0040966	0	0.978	0	249	3	1.2048	PF01522.20, PF03065.14	Polysaccharide deacetylase, Glycosyl hydrolase family 57
Aspgl1_0042735	1	0.641	1	150	9	6
Aspgl1_0031665	1	0.947	1	149	10	6.7114
Aspgl1_0118036	0	0.998	0	271	6	2.214	PF03067.14	Lytic polysaccharide mono-oxygenase, cellulose-degrading
Aspgl1_1047817	0	0.897	0	153	1	0.6536	PF11951.7	Fungal specific transcription factor domain
Aspgl1_0061989	0	0.999	0	192	3	1.5625
Aspgl1_0039618	0	1	0	251	6	2.3904
Aspgl1_0172064	0	0.966	0	105	2	1.9048
Aspgl1_1110220	0	0.563	0	236	0	0
Aspgl1_0037526	1	0.675	0	183	4	2.1858
Aspgl1_0661344	1	0.994	0	137	2	1.4599
Aspgl1_0052203	1	0.686	0	158	0	0
Aspgl1_0027911	1	1	1	113	8	7.0796
Aspgl1_0137862	0	0.999	0	261	1	0.3831	PF01828.16	Peptidase A4 family
Aspgl1_0051635	0	1	0	214	1	0.4673	PF00722.20	Glycosyl hydrolases family 16
Aspgl1_0081703	0	1	0	282	0	0
Aspgl1_0045268	1	0.993	0	86	2	2.3256	PF11720.7	Peptidase inhibitor I78 family
Aspgl1_0051965	1	1	1	66	6	9.0909
Aspgl1_0046318	1	0.995	0	88	3	3.4091
Aspgl1_0050874	1	1	1	142	10	7.0423
Aspgl1_0097631	0	0.959	0	271	4	1.476	PF00226.30	DnaJ domain
Aspgl1_0835999	1	0.971	0	156	7	4.4872
Aspgl1_0691428	1	0.541	0	93	4	4.3011
Aspgl1_0053114	1	0.795	0	200	1	0.5	PF01161.19	Phosphatidylethanolamine-binding protein
Aspgl1_0039385	0	0.999	0	250	4	1.6	PF13472.5, PF00657.21	GDSL-like Lipase/Acylhydrolase family, GDSL-like Lipase/Acylhydrolase
Aspgl1_0040767	0	1	0	66	0	0
Aspgl1_0879519	0	1	0	293	3	1.0239	PF13883.5	Pyridoxamine 5'-phosphate oxidase
Aspgl1_0134307	0	0.998	0	241	10	4.1494	PF03211.12	Pectate lyase
Aspgl1_0034877	1	0.968	0	195	5	2.5641
Aspgl1_0548034	0	0.992	0	271	7	2.583
Aspgl1_0039031	1	0.888	0	211	5	2.3697			RXLX[EDQ]
Aspgl1_0053037	1	0.955	0	189	5	2.6455	PF00080.19	Copper/zinc superoxide dismutase (SODC)
Aspgl1_0042286	1	1	1	82	6	7.3171	PF07648.14, PF00050.20	Kazal-type serine protease inhibitor domain, Kazal-type serine protease inhibitor domain
Aspgl1_0124396	0	0.602	0	228	8	3.5088	PF01476.19	LysM domain
Aspgl1_0053653	0	0.694	0	217	4	1.8433
Aspgl1_0052326	0	1	0	195	4	2.0513
Aspgl1_0065480	1	0.665	0	264	6	2.2727
Aspgl1_0060505	0	0.996	0	198	2	1.0101			RXLX[EDQ]
Aspgl1_0034418	1	1	1	178	14	7.8652
Aspgl1_0055332	0	0.87	0	265	4	1.5094
Aspgl1_0044099	0	0.518	0	197	3	1.5228
Aspgl1_0054045	0	0.612	0	141	2	1.4184
Aspgl1_1507356	0	1	0	296	7	2.3649	PF01764.24, PF03893.15	Lipase (class 3), Lipase 3 N-terminal region
Aspgl1_0085896	1	0.991	0	234	2	0.8547	PF13472.5, PF00657.21	GDSL-like Lipase/Acylhydrolase family, GDSL-like Lipase/Acylhydrolase
Aspgl1_0039606	1	0.848	0	127	0	0
Aspgl1_1094514	0	1	0	299	6	2.0067	PF01975.16	Survival protein SurE
Aspgl1_0040813	1	0.701	0	237	5	2.1097
Aspgl1_0074510	0	0.868	0	246	5	2.0325
Aspgl1_0084863	1	0.967	0	154	0	0
Aspgl1_0130473	0	0.999	0	273	8	2.9304	PF13933.5, PF02102.14	Putative peptidase family, Deuterolysin metalloprotease (M35) family
Aspgl1_0050944	1	0.987	1	66	4	6.0606	PF11410.7	Antifungal peptide
Aspgl1_0049466	1	0.681	0	77	2	2.5974
Aspgl1_0471650	1	0.983	0	108	4	3.7037			[YW]XC
Aspgl1_0052376	1	0.557	0	177	2	1.1299
Aspgl1_0046548	1	0.995	0	109	0	0
Aspgl1_0676501	0	0.997	0	218	5	2.2936
Aspgl1_1345695	1	0.991	0	122	2	1.6393
Aspgl1_0033268	0	0.667	0	194	3	1.5464
Aspgl1_0050571	0	1	0	272	3	1.1029
Aspgl1_0025484	1	0.628	0	186	3	1.6129
Aspgl1_0163888	0	0.999	0	246	4	1.626	PF11937.7, PF11693.7	Protein of unknown function (DUF3455), Protein of unknown function (DUF2990)
Aspgl1_0181692	1	1	1	115	6	5.2174
Aspgl1_0043887	0	0.95	0	268	4	1.4925
Aspgl1_0037483	1	0.695	0	103	2	1.9417
Aspgl1_0051724	0	1	0	151	3	1.9868
Aspgl1_0051150	1	0.797	0	77	2	2.5974
Aspgl1_0050533	0	0.846	0	292	8	2.7397	PF00089.25	Trypsin
Aspgl1_0116895	1	0.97	0	171	2	1.1696	PF02064.14	MAS20 protein import receptor
Aspgl1_0603017	0	0.955	0	116	2	1.7241
Aspgl1_0132386	0	0.972	0	115	3	2.6087
Aspgl1_0052816	0	1	0	62	1	1.6129
Aspgl1_0809880	1	0.997	1	106	6	5.6604
Aspgl1_0134769	0	0.999	0	205	4	1.9512
Aspgl1_0117473	0	1	0	224	2	0.8929
Aspgl1_0049767	0	0.953	0	199	4	2.0101
Aspgl1_0078496	1	0.621	0	198	7	3.5354	PF01607.23	Chitin binding Peritrophin-A domain
Aspgl1_0046649	1	0.739	0	176	2	1.1364
Aspgl1_0036052	0	1	0	152	1	0.6579
Aspgl1_0028638	1	0.999	1	115	8	6.9565
Aspgl1_0039995	1	0.629	0	58	0	0
Aspgl1_1054274	0	0.823	0	183	1	0.5464
Aspgl1_0531052	1	0.934	0	125	6	4.8			RXLR
Aspgl1_0050681	0	0.903	0	132	4	3.0303
Aspgl1_0054808	0	0.989	0	100	3	3
Aspgl1_1213115	1	0.892	0	152	2	1.3158	PF12296.7	Hydrophobic surface binding protein A
Aspgl1_0993080	0	0.98	0	123	4	3.252
Aspgl1_0051685	0	1	0	55	1	1.8182
Aspgl1_0045418	1	1	0	59	2	3.3898
Aspgl1_0029426	1	0.954	0	168	4	2.381
Aspgl1_0121018	1	0.973	0	166	3	1.8072	PF12796.6, PF13637.5, PF00023.29, PF13857.5, PF13606.5	Ankyrin repeats (3 copies), Ankyrin repeats (many copies), Ankyrin repeat, Ankyrin repeats (many copies), Ankyrin repeat
Aspgl1_0056705	1	1	1	70	6	8.5714
Aspgl1_0048019	0	1	0	242	0	0
Aspgl1_0035241	1	1	1	83	8	9.6386
Aspgl1_0028928	1	0.908	0	219	6	2.7397
Aspgl1_1320429	0	0.999	0	271	3	1.107	PF11790.7	Glycosyl hydrolase catalytic core
Aspgl1_0599930	1	0.548	0	76	3	3.9474			[YW]XC
Aspgl1_0043785	0	0.569	0	52	1	1.9231
Aspgl1_0034503	0	0.999	0	111	3	2.7027
Aspgl1_0045085	1	0.987	1	73	4	5.4795
Aspgl1_0062359	1	1	0	156	4	2.5641
Aspgl1_0063535	0	1	1	81	6	7.4074
Aspgl1_0107515	0	0.553	0	83	0	0
Aspgl1_0040020	0	0.965	1	148	10	6.7568
Aspgl1_0099609	1	0.968	0	217	1	0.4608	PF00857.19	Isochorismatase family
Aspgl1_1254682	1	1	1	99	5	5.0505
Aspgl1_0050751	1	0.943	0	225	6	2.6667	PF04777.12	Erv1 / Alr family
Aspgl1_0073189	1	0.974	0	222	2	0.9009	PF09793.8	Anticodon-binding domain
Aspgl1_0140586	1	0.675	0	177	1	0.565	PF11578.7	Protein of unknown function (DUF3237)
Aspgl1_0039117	1	0.662	0	84	0	0			RSIVEQD
Aspgl1_0043174	0	0.791	0	143	2	1.3986	PF00717.22	Peptidase S24-like
Aspgl1_0120778	0	1	0	245	2	0.8163	PF01670.15	Glycosyl hydrolase family 12
Aspgl1_0053613	0	0.965	0	294	4	1.3605	PF07859.12, PF00326.20, PF00135.27	alpha/beta hydrolase fold, Prolyl oligopeptidase family, Carboxylesterase family
Aspgl1_0052336	1	1	1	60	5	8.3333
Aspgl1_0118073	0	0.982	0	211	3	1.4218
Aspgl1_0053561	0	0.501	0	63	0	0
Aspgl1_0049135	1	0.967	0	180	4	2.2222	PF02221.14	ML domain
Aspgl1_0053437	1	1	1	83	8	9.6386	PF05730.10	CFEM domain
Aspgl1_0991626	1	0.997	1	132	8	6.0606	PF07648.14	Kazal-type serine protease inhibitor domain
Aspgl1_0035566	1	0.833	0	102	3	2.9412
Aspgl1_0044211	0	1	0	166	1	0.6024	PF10342.8	Ser-Thr-rich glycosyl-phosphatidyl-inositol-anchored membrane family
Aspgl1_0052348	1	0.997	1	53	4	7.5472	PF11410.7	Antifungal peptide
Aspgl1_0147568	1	0.983	0	178	6	3.3708
Aspgl1_0134537	0	0.978	0	153	4	2.6144	PF07249.11	Cerato-platanin
Aspgl1_0025187	0	0.997	0	191	0	0
Aspgl1_0037543	1	1	1	113	8	7.0796
Aspgl1_0078978	1	0.98	0	126	0	0
Aspgl1_0051283	0	0.987	0	140	4	2.8571
Aspgl1_0027460	1	0.885	0	162	0	0	PF12796.6, PF13637.5	Ankyrin repeats (3 copies), Ankyrin repeats (many copies)
Aspgl1_0045684	0	1	0	159	2	1.2579
Aspgl1_0135660	1	0.853	0	199	4	2.0101
Aspgl1_0124697	0	0.75	0	119	1	0.8403	PF07960.10	CBP4
Aspgl1_0045810	0	0.969	0	183	5	2.7322
Aspgl1_1475509	1	0.553	0	170	4	2.3529
Aspgl1_0585622	1	1	1	132	10	7.5758
Aspgl1_0043017	1	0.999	1	138	8	5.7971	PF01185.17	Fungal hydrophobin
Aspgl1_0077952	0	0.998	0	239	5	2.0921	PF05630.10	Necrosis inducing protein (NPP1)
Aspgl1_0040090	1	0.946	0	166	6	3.6145
Aspgl1_0962745	0	0.999	0	95	4	4.2105
Aspgl1_0067269	0	0.722	0	263	1	0.3802	PF01328.16	Peroxidase, family 2
Aspgl1_0050244	1	0.704	0	233	6	2.5751
Aspgl1_0040137	0	0.704	0	50	0	0
Aspgl1_0637054	0	0.674	0	126	3	2.381			[YW]XC
Aspgl1_0084988	0	0.702	0	146	6	4.1096
Aspgl1_0046106	1	1	1	85	6	7.0588
Aspgl1_0121277	1	0.995	0	246	10	4.065	PF14040.5	Deoxyribonuclease NucA/NucB
Aspgl1_0158695	1	0.995	0	127	6	4.7244
Aspgl1_0181778	0	0.984	1	147	10	6.8027
Aspgl1_0127389	0	0.999	0	271	0	0	PF01828.16	Peptidase A4 family
Aspgl1_1129234	1	0.554	0	140	6	4.2857
Aspgl1_0587531	1	0.882	0	122	4	3.2787	PF17111.4	Fungal N-terminal domain of STAND proteins
Aspgl1_0071332	1	1	1	118	16	13.5593
Aspgl1_0037627	1	0.558	0	120	3	2.5
Aspgl1_0045367	1	1	1	83	6	7.2289
Aspgl1_0037842	1	1	1	115	8	6.9565
Aspgl1_0042293	1	0.954	1	104	6	5.7692
Aspgl1_0054702	1	1	0	147	6	4.0816
Aspgl1_0052291	0	0.605	0	179	8	4.4693
Aspgl1_1153176	0	0.905	0	154	4	2.5974	PF03184.18	DDE superfamily endonuclease	RSIVEQD

## Sheet: A. oryzae RIB40
Protein Identifier	EffectorP Prediction	EffectorP Probability Score	Cysteine Rich	Length of Protein Sequence	Number of Cysteine	Percentage of Cysteine	PFAM IDs	PFAM Description	Motifs
AO090120000005	0	0.995	0	220	3	1.3636	PF01828.16	Peptidase A4 family
AO090001000134	1	1	1	131	16	12.2137
AO090003001509	1	0.993	0	138	4	2.8986
AO090023000952	0	0.589	0	187	1	0.5348
AO090012000072	1	1	1	125	10	8			[YW]XC
AO090012000509	1	0.718	0	205	6	2.9268
AO090113000130	0	1	0	293	0	0	PF04991.12	LicD family	DEER
AO090026000298	0	0.99	0	179	8	4.4693	PF01822.18	WSC domain
AO090005000924	1	0.84	0	131	5	3.8168
AO090038000315	0	0.983	0	178	2	1.1236			[YW]XC
AO090102000089	0	0.788	0	222	4	1.8018	PF09792.8	Ubiquitin 3 binding protein But2 C-terminal domain
AO090010000123	1	0.973	0	184	8	4.3478			[YW]XC
AO090011000084	0	0.804	0	247	5	2.0243	PF00135.27	Carboxylesterase family	RXLR
AO090138000019	1	1	1	124	9	7.2581
AO090010000130	1	0.983	0	119	4	3.3613
AO090038000572	0	0.928	0	143	7	4.8951
AO090038000093	1	0.989	1	109	7	6.422
AO090026000633	1	0.977	0	104	2	1.9231
AO090701000884	0	1	0	275	7	2.5455
AO090701001205	0	0.995	0	254	3	1.1811	PF00646.32	F-box domain	RXLX[EDQ]
AO090023000024	1	0.848	0	109	0	0
AO090026000102	0	1	0	239	2	0.8368	PF01670.15	Glycosyl hydrolase family 12
AO090011000053	1	0.995	1	189	10	5.291
AO090010000352	0	0.504	1	98	6	6.1224	PF12192.7	Fungal calcium binding protein
AO090003000715	1	1	1	146	8	5.4795	PF09044.9	Kp4
AO090023000017	1	0.814	0	138	4	2.8986
AO090001000111	0	0.986	0	221	1	0.4525	PF00457.16	Glycosyl hydrolases family 11
AO090005000029	1	0.966	0	213	6	2.8169	PF01083.21, PF08237.10	Cutinase, PE-PPE domain
AO090011000104	1	0.529	0	202	0	0	PF07859.12, PF10340.8	alpha/beta hydrolase fold, Steryl acetyl hydrolase
AO090026000757	1	0.986	0	177	5	2.8249	PF01328.16	Peroxidase, family 2
AO090102000344	0	0.733	0	275	2	0.7273	PF01328.16	Peroxidase, family 2
AO090113000024	0	0.967	0	224	1	0.4464
AO090011000430	1	0.987	0	188	2	1.0638
AO090120000026	0	0.997	0	232	1	0.431	PF00457.16	Glycosyl hydrolases family 11
AO090103000141	0	0.785	0	248	1	0.4032	PF00457.16	Glycosyl hydrolases family 11
AO090103000281	1	0.995	1	238	14	5.8824
AO090701000861	0	0.996	0	198	0	0	PF13881.5	Ubiquitin-2 like Rad60 SUMO-like
AO090138000052	1	0.94	0	109	3	2.7523
AO090023000058	1	0.667	0	210	4	1.9048	PF01083.21, PF08237.10	Cutinase, PE-PPE domain
AO090003001377	0	0.619	0	255	1	0.3922	PF00106.24, PF13561.5, PF08659.9	short chain dehydrogenase, Enoyl-(Acyl carrier protein) reductase, KR domain
AO090102000335	0	0.977	0	289	3	1.0381
AO090023000004	0	0.802	0	112	0	0	PF13176.5	Tetratricopeptide repeat	RSIVEQD
AO090001000371	1	0.867	0	255	7	2.7451	PF13460.5	NAD(P)H-binding
AO090701001082	0	0.967	0	274	8	2.9197	PF11913.7	Protein of unknown function (DUF3431)
AO090010000485	1	0.854	0	295	0	0
AO090012000708	1	0.994	0	154	2	1.2987			RSIVEQD
AO090701000787	0	0.998	0	273	7	2.5641
AO090020000710	1	0.989	1	223	12	5.3812
AO090005000984	0	0.744	0	198	1	0.5051
AO090023000159	1	0.552	0	283	4	1.4134	PF03443.13	Glycosyl hydrolase family 61
AO090701000246	0	0.943	1	251	14	5.5777	PF03067.14	Lytic polysaccharide mono-oxygenase, cellulose-degrading
AO090005000094	1	1	1	106	8	7.5472
AO090005000081	1	0.961	0	177	3	1.6949			RXLX[EDQ]
AO090005000922	1	0.914	0	164	6	3.6585
AO090010000348	1	0.967	0	218	8	3.6697
AO090120000454	1	0.784	0	134	5	3.7313			RSIVEQD
AO090038000039	1	0.61	0	125	5	4	PF12796.6, PF00023.29, PF13637.5, PF13606.5	Ankyrin repeats (3 copies), Ankyrin repeat, Ankyrin repeats (many copies), Ankyrin repeat
AO090005001314	1	0.994	0	291	1	0.3436
AO090003001418	1	0.97	0	111	2	1.8018
AO090120000488	1	0.607	0	241	3	1.2448
AO090010000494	0	0.999	0	255	2	0.7843	PF04616.13	Glycosyl hydrolases family 43
AO090026000776	1	0.995	0	146	3	2.0548
AO090701000735	0	1	0	233	3	1.2876
AO090011000364	0	1	0	288	6	2.0833	PF03067.14	Lytic polysaccharide mono-oxygenase, cellulose-degrading
AO090038000212	1	0.922	0	177	0	0	PF12296.7	Hydrophobic surface binding protein A
AO090009000099	0	1	0	208	1	0.4808
AO090701000510	0	0.963	0	253	2	0.7905	PF14099.5	Polysaccharide lyase
AO090010000100	0	0.996	0	271	0	0	PF01828.16	Peptidase A4 family
AO090026000817	1	0.894	0	106	2	1.8868
AO090026000557	0	1	0	145	3	2.069			[YW]XC
AO090005001280	1	0.821	0	200	5	2.5
AO090020000562	1	0.932	0	204	2	0.9804
AO090001000388	0	0.804	0	186	4	2.1505
AO090701000294	0	0.996	0	109	3	2.7523
AO090023000224	1	0.982	0	208	8	3.8462
AO090001000055	1	0.979	0	152	4	2.6316			[YW]XC
AO090003000150	0	1	0	295	8	2.7119	PF10342.8	Ser-Thr-rich glycosyl-phosphatidyl-inositol-anchored membrane family
AO090011000118	0	0.767	0	130	4	3.0769	PF00545.19	ribonuclease
AO090009000037	1	0.582	0	268	8	2.9851
AO090023000609	0	0.907	0	229	6	2.6201	PF00089.25	Trypsin
AO090020000542	1	0.923	0	178	8	4.4944
AO090001000495	0	1	0	275	3	1.0909	PF11790.7	Glycosyl hydrolase catalytic core
AO090103000076	1	1	1	141	19	13.4752
AO090010000076	1	0.998	0	198	4	2.0202
AO090701000540	1	0.875	0	243	4	1.6461	PF14040.5	Deoxyribonuclease NucA/NucB
AO090113000125	0	0.593	0	149	1	0.6711
AO090113000178	1	0.933	0	239	2	0.8368	PF05630.10	Necrosis inducing protein (NPP1)
AO090003000790	1	0.988	0	185	0	0
AO090009000493	0	0.999	0	289	2	0.692	PF13883.5	Pyridoxamine 5'-phosphate oxidase
AO090113000155	0	0.658	0	247	0	0	PF13472.5	GDSL-like Lipase/Acylhydrolase family
AO090124000038	1	0.627	0	176	5	2.8409
AO090103000239	1	0.681	0	177	1	0.565
AO090701000844	0	0.865	0	181	7	3.8674
AO090010000115	0	0.889	0	231	7	3.0303			[YW]XC
AO090011000934	0	0.561	0	253	2	0.7905	PF10342.8, PF05390.10	Ser-Thr-rich glycosyl-phosphatidyl-inositol-anchored membrane family, Yeast cell wall synthesis protein KRE9/KNH1	[KRHQSA][DENQ]EL
AO090038000231	1	0.984	0	197	0	0	PF12296.7	Hydrophobic surface binding protein A
AO090010000374	0	0.988	0	174	3	1.7241
AO090010000582	0	0.737	0	274	3	1.0949	PF00194.20	Eukaryotic-type carbonic anhydrase
AO090701001162	1	0.998	0	149	6	4.0268	PF08881.9	CVNH domain
AO090023000325	0	0.77	0	243	2	0.823
AO090701001051	1	1	1	99	8	8.0808
AO090023000787	0	0.986	0	250	4	1.6	PF03443.13	Glycosyl hydrolase family 61
AO090038000075	1	0.694	0	192	4	2.0833
AO090023000094	1	0.907	0	147	3	2.0408			[YW]XC
AO090003001484	1	0.777	0	191	4	2.0942
AO090011000021	0	1	0	226	2	0.885
AO090038000209	1	1	1	293	30	10.2389
AO090026000072	1	0.689	0	124	1	0.8065	PF10342.8	Ser-Thr-rich glycosyl-phosphatidyl-inositol-anchored membrane family
AO090003000761	0	0.991	0	286	6	2.0979	PF13640.5	2OG-Fe(II) oxygenase superfamily
AO090003001320	1	0.639	0	154	6	3.8961	PF04681.11	Blastomyces yeast-phase-specific protein
AO090038000419	1	0.993	1	119	6	5.042
AO090003001241	0	0.963	0	241	2	0.8299	PF01522.20, PF03065.14	Polysaccharide deacetylase, Glycosyl hydrolase family 57
AO090701000864	0	0.945	0	239	5	2.0921	PF11807.7	Domain of unknown function (DUF3328)
AO090012000042	1	0.968	0	132	2	1.5152
AO090206000124	1	0.836	0	292	5	1.7123	PF14748.5, PF03807.16	Pyrroline-5-carboxylate reductase dimerisation, NADP oxidoreductase coenzyme F420-dependent
AO090038000258	1	0.982	0	201	5	2.4876	PF00080.19	Copper/zinc superoxide dismutase (SODC)
AO090003000245	0	0.988	0	195	2	1.0256	PF04681.11	Blastomyces yeast-phase-specific protein
AO090103000092	1	0.904	0	137	2	1.4599
AO090020000199	0	0.866	0	293	4	1.3652	PF07859.12, PF01738.17	alpha/beta hydrolase fold, Dienelactone hydrolase family
AO090010000365	1	0.784	0	128	4	3.125
AO090010000492	0	0.605	0	152	1	0.6579
AO090005000489	1	0.986	1	125	7	5.6
AO090012000320	0	0.709	0	211	5	2.3697	PF01161.19	Phosphatidylethanolamine-binding protein
AO090005000231	1	0.993	0	133	6	4.5113
AO090103000181	0	0.983	0	195	1	0.5128
AO090701000808	1	0.985	1	250	14	5.6	PF00024.25, PF14295.5, PF08277.11	PAN domain, PAN domain, PAN-like domain
AO090005000544	1	0.938	0	239	0	0
AO090011000808	1	0.796	0	203	9	4.4335			[KRHQSA][DENQ]EL
AO090701000556	0	0.998	0	248	4	1.6129	PF13472.5, PF00657.21	GDSL-like Lipase/Acylhydrolase family, GDSL-like Lipase/Acylhydrolase
AO090005000939	0	0.998	0	273	8	2.9304	PF13933.5	Putative peptidase family
AO090011000225	1	1	0	143	6	4.1958	PF01607.23	Chitin binding Peritrophin-A domain
AO090102000438	1	0.997	0	106	5	4.717	PF08881.9	CVNH domain
AO090023000216	0	1	0	209	8	3.8278	PF05730.10	CFEM domain
AO090023000918	0	1	0	277	6	2.1661
AO090103000126	1	0.804	0	183	0	0
AO090011000355	0	0.519	0	182	3	1.6484	PF00135.27	Carboxylesterase family
AO090701000215	0	0.833	0	259	6	2.3166
AO090023000722	0	0.819	0	261	10	3.8314
AO090005001075	0	0.999	0	228	1	0.4386
AO090020000715	1	0.984	0	196	1	0.5102
AO090011000270	1	0.96	0	197	8	4.0609
AO090010000387	1	0.956	0	201	6	2.9851
AO090023000476	1	0.95	0	170	2	1.1765	PF02064.14	MAS20 protein import receptor
AO090038000201	0	0.993	0	284	4	1.4085	PF00775.20	Dioxygenase	[KRHQSA][DENQ]EL,[YW]XC
AO090020000276	1	0.963	0	184	8	4.3478
AO090001000050	1	0.897	0	154	4	2.5974	PF07883.10	Cupin domain	RXLR
AO090113000076	1	0.945	0	174	3	1.7241
AO090012000433	1	0.985	0	127	3	2.3622	PF11693.7	Protein of unknown function (DUF2990)
AO090003000170	0	0.609	0	248	2	0.8065
AO090011000113	1	0.785	0	224	6	2.6786	PF01083.21	Cutinase
AO090038000504	1	0.753	0	162	2	1.2346
AO090026000103	1	0.724	0	250	0	0	PF00457.16	Glycosyl hydrolases family 11
AO090023000079	1	1	1	115	7	6.087
AO090001000083	1	0.999	1	138	8	5.7971
AO090009000028	0	1	0	237	5	2.1097	PF05630.10	Necrosis inducing protein (NPP1)
AO090020000698	0	0.744	0	254	6	2.3622	PF08787.10	Alginate lyase
AO090020000258	0	0.868	0	199	4	2.0101
AO090026000122	0	0.962	0	228	6	2.6316
AO090012000092	1	1	1	106	7	6.6038
AO090701001246	1	0.706	0	147	1	0.6803
AO090005001030	1	0.998	0	129	4	3.1008
AO090005001307	0	0.966	0	245	1	0.4082
AO090701001009	0	0.998	0	223	2	0.8969
AO090026000108	1	0.987	1	180	10	5.5556
AO090020000566	1	0.972	0	118	4	3.3898
AO090010000310	0	0.609	0	132	1	0.7576
AO090023000784	0	0.812	0	208	4	1.9231
AO090701000298	1	0.978	0	141	5	3.5461
AO090020000165	1	1	1	210	18	8.5714			[YW]XC
AO090026000063	0	0.922	0	242	1	0.4132	PF01328.16	Peroxidase, family 2
AO090026000195	0	0.509	0	237	4	1.6878	PF11937.7	Protein of unknown function (DUF3455)
AO090701000492	1	0.999	0	139	6	4.3165
AO090102000269	1	0.795	0	251	2	0.7968
AO090138000121	0	0.561	0	286	2	0.6993	PF00106.24, PF13561.5, PF05368.12, PF08659.9, PF01370.20	short chain dehydrogenase, Enoyl-(Acyl carrier protein) reductase, NmrA-like family, KR domain, NAD dependent epimerase/dehydratase family
AO090124000057	1	0.988	1	193	10	5.1813
AO090038000158	1	0.974	0	231	11	4.7619
AO090023000052	0	0.837	0	230	3	1.3043	PF01183.19	Glycosyl hydrolases family 25
AO090005001044	0	0.904	0	285	10	3.5088	PF00445.17	Ribonuclease T2 family
AO090003000587	0	1	0	280	0	0
AO090023000603	1	1	0	300	0	0
AO090138000042	1	0.931	0	165	2	1.2121
AO090005000897	0	0.82	0	190	4	2.1053
AO090005000472	0	0.998	0	242	10	4.1322	PF03211.12	Pectate lyase
AO090003001458	0	0.976	0	236	7	2.9661	PF16010.4	Cytochrome domain of cellobiose dehydrogenase
AO090001000095	1	0.761	0	237	1	0.4219	PF00857.19	Isochorismatase family
AO090003000553	0	0.999	0	101	0	0
AO090012000164	1	0.968	0	132	6	4.5455
AO090001000071	1	0.999	1	144	8	5.5556	PF08881.9	CVNH domain
AO090103000425	1	0.854	0	134	5	3.7313
AO090038000220	0	0.99	0	156	4	2.5641			RXLR
AO090003001515	0	0.805	0	231	6	2.5974
AO090005000239	1	1	1	117	6	5.1282	PF15474.5	Meiotically up-regulated gene family
AO090038000420	1	0.692	1	127	7	5.5118
AO090038000480	1	0.992	1	269	21	7.8067	PF08277.11, PF00024.25	PAN-like domain, PAN domain
AO090026000119	1	0.958	0	183	4	2.1858	PF00959.18	Phage lysozyme	[KRHQSA][DENQ]EL
AO090005000253	0	0.896	0	271	1	0.369
AO090012000370	1	0.999	0	108	4	3.7037	PF01185.17	Fungal hydrophobin
AO090102000180	1	0.947	0	103	0	0
AO090120000191	0	0.69	0	262	5	1.9084
AO090011000195	1	0.921	0	174	0	0	PF12296.7	Hydrophobic surface binding protein A
AO090009000570	0	0.533	0	169	5	2.9586
AO090701001053	0	0.66	0	262	1	0.3817	PF13472.5, PF00657.21	GDSL-like Lipase/Acylhydrolase family, GDSL-like Lipase/Acylhydrolase
AO090120000006	0	1	0	247	3	1.2146
AO090012000032	0	0.52	0	277	6	2.1661	PF11790.7	Glycosyl hydrolase catalytic core
AO090003001456	0	0.989	0	266	5	1.8797
AO090038000133	1	0.981	0	171	4	2.3392
AO090011000027	1	0.9	0	241	6	2.4896	PF07335.10	Fungal chitosanase of glycosyl hydrolase group 75
AO090011000284	1	0.668	0	138	0	0
AO090012000141	1	0.616	0	160	5	3.125
AO090102000531	1	0.868	0	198	8	4.0404
AO090010000706	1	0.986	0	257	10	3.8911	PF03211.12	Pectate lyase
AO090001000073	0	0.676	0	248	9	3.629	PF09056.10	Prokaryotic phospholipase A2
AO090010000645	1	0.965	0	114	1	0.8772
AO090010000417	0	0.992	0	176	8	4.5455	PF01476.19	LysM domain
AO090009000553	0	0.988	0	213	5	2.3474
AO090701001147	1	0.974	1	107	7	6.5421
AO090009000060	0	0.961	0	277	6	2.1661	PF01674.17	Lipase (class 2)
AO090010000187	0	1	0	110	1	0.9091
AO090103000093	1	0.663	0	154	0	0
AO090701001088	1	0.684	0	166	6	3.6145	PF00383.22, PF14437.5	Cytidine and deoxycytidylate deaminase zinc-binding region, MafB19-like deaminase
AO090011000078	0	0.662	0	223	0	0
AO090009000445	0	0.98	1	248	14	5.6452
AO090026000662	0	0.997	0	203	0	0	PF13405.5	EF-hand domain
AO090011000236	0	1	1	256	13	5.0781
AO090001000208	1	0.72	0	242	2	0.8264	PF00331.19	Glycosyl hydrolase family 10
AO090010000077	1	0.996	1	173	9	5.2023	PF00959.18	Phage lysozyme
AO090701000590	1	0.819	0	122	2	1.6393
AO090701000610	1	1	1	116	7	6.0345
AO090011000051	1	0.979	0	171	5	2.924
AO090011000343	0	0.538	0	170	2	1.1765
AO090003001518	0	0.97	0	113	5	4.4248
AO090023000158	1	0.649	0	257	6	2.3346
AO090005000310	0	0.698	0	183	0	0
AO090005000009	1	0.502	0	251	7	2.7888	PF04082.17	Fungal specific transcription factor domain
AO090020000285	0	1	0	257	8	3.1128	PF01822.18	WSC domain
AO090012000458	0	0.749	0	142	2	1.4085
AO090023000386	1	0.907	0	184	8	4.3478
AO090113000205	1	0.951	0	134	2	1.4925
AO090003000904	1	0.748	0	215	1	0.4651	PF04622.11	ERG2 and Sigma1 receptor like protein
AO090038000175	0	1	0	267	3	1.1236	PF01670.15	Glycosyl hydrolase family 12
AO090026000408	1	0.956	0	111	4	3.6036
AO090026000233	1	0.762	0	243	7	2.8807	PF12796.6, PF13857.5, PF00023.29, PF13606.5, PF13637.5, PF12937.6, PF00646.32	Ankyrin repeats (3 copies), Ankyrin repeats (many copies), Ankyrin repeat, Ankyrin repeat, Ankyrin repeats (many copies), F-box-like, F-box domain
AO090701001070	0	0.829	0	189	4	2.1164
AO090003000714	1	1	1	140	8	5.7143	PF09044.9	Kp4
AO090120000073	0	0.999	0	240	4	1.6667
AO090005000042	1	0.849	0	263	7	2.6616
AO090023000555	0	0.856	0	182	1	0.5495	PF07110.10	EthD domain
AO090009000111	0	1	0	275	2	0.7273	PF02585.16	GlcNAc-PI de-N-acetylase
AO090026000043	0	1	0	143	2	1.3986	PF14200.5	Ricin-type beta-trefoil lectin domain-like
AO090026000447	1	0.93	0	138	4	2.8986
AO090701000295	0	1	0	224	10	4.4643
AO090003001523	1	0.639	1	221	12	5.4299
AO090102000020	0	1	0	282	4	1.4184
AO090012000091	0	0.599	0	241	3	1.2448
AO090011000200	1	0.996	0	115	3	2.6087
AO090701000545	1	0.825	0	195	3	1.5385	PF01419.16	Jacalin-like lectin domain
AO090701000889	1	0.704	0	156	3	1.9231
AO090003001268	0	0.994	0	258	3	1.1628	PF13472.5, PF00657.21	GDSL-like Lipase/Acylhydrolase family, GDSL-like Lipase/Acylhydrolase
AO090102000346	1	0.988	0	276	8	2.8986
AO090701000071	0	0.727	0	217	4	1.8433
AO090003000152	1	0.688	0	145	3	2.069
AO090003000342	0	0.669	0	137	4	2.9197
AO090038000518	1	1	1	113	8	7.0796
AO090103000487	1	0.953	0	243	12	4.9383
AO090103000108	0	0.735	0	229	6	2.6201	PF14021.5	Tuberculosis necrotizing toxin
AO090012000462	1	0.981	0	128	5	3.9063
AO090001000075	0	1	0	287	5	1.7422	PF02265.15	S1/P1 Nuclease
AO090009000017	1	0.975	0	162	3	1.8519	PF03928.13	Haem-degrading
AO090023000803	0	0.683	0	182	5	2.7473
AO090010000734	0	0.939	0	165	2	1.2121
AO090038000215	1	0.926	0	220	1	0.4545
AO090038000117	1	1	1	107	6	5.6075
AO090011000665	1	0.906	0	221	6	2.7149	PF01083.21, PF06057.10	Cutinase, Bacterial virulence protein (VirJ)
AO090023000113	1	0.982	0	143	6	4.1958
AO090001000169	0	0.534	0	126	3	2.381
AO090038000445	1	0.933	0	198	3	1.5152
AO090026000789	0	0.729	0	157	5	3.1847	PF07960.10	CBP4
AO090113000105	0	0.975	0	213	1	0.4695	PF00722.20	Glycosyl hydrolases family 16
AO090010000438	0	1	0	133	5	3.7594
AO090012000746	1	0.536	0	192	2	1.0417	PF01301.18	Glycosyl hydrolases family 35	RXLR
AO090003000905	0	1	0	240	2	0.8333	PF01670.15	Glycosyl hydrolase family 12
AO090102000607	1	0.994	0	122	6	4.918
AO090001000143	0	1	0	295	6	2.0339	PF01764.24, PF03893.15	Lipase (class 3), Lipase 3 N-terminal region
AO090023000393	0	1	0	264	0	0	PF01828.16	Peptidase A4 family
AO090010000140	1	1	1	284	42	14.7887
AO090206000018	0	0.999	0	202	0	0
AO090124000032	0	0.981	0	228	8	3.5088	PF01476.19	LysM domain
AO090005000396	0	0.995	0	260	2	0.7692	PF13964.5	Kelch motif
AO090001000207	0	0.991	0	281	8	2.847	PF01764.24	Lipase (class 3)
AO090102000092	0	0.698	0	260	0	0	PF13472.5, PF00657.21	GDSL-like Lipase/Acylhydrolase family, GDSL-like Lipase/Acylhydrolase
AO090001000098	1	1	1	143	15	10.4895	PF01097.17	Arthropod defensin
AO090701001279	0	0.927	0	127	5	3.937
AO090011000187	1	0.954	0	139	3	2.1583	PF00135.27	Carboxylesterase family
AO090010000704	0	0.859	0	106	2	1.8868	PF06013.11	Proteins of 100 residues with WXG
AO090701000227	1	0.826	0	107	2	1.8692
AO090005000365	1	0.995	0	206	6	2.9126
AO090011000450	0	0.93	0	132	2	1.5152
AO090005001350	0	0.982	0	208	5	2.4038	PF02102.14, PF14521.5	Deuterolysin metalloprotease (M35) family, Lysine-specific metallo-endopeptidase
AO090120000263	0	0.957	0	235	6	2.5532	PF00128.23	Alpha amylase, catalytic domain
AO090011000039	0	0.941	0	289	3	1.0381	PF13279.5	Thioesterase-like superfamily	RXLR
AO090011000565	1	0.837	0	123	6	4.878
AO090005000252	0	1	0	174	2	1.1494
AO090138000136	1	0.999	0	106	5	4.717	PF08881.9	CVNH domain
AO090038000111	1	0.593	0	210	6	2.8571	PF02102.14, PF14521.5	Deuterolysin metalloprotease (M35) family, Lysine-specific metallo-endopeptidase
AO090113000017	0	0.974	0	201	10	4.9751
AO090701001275	1	0.739	0	121	4	3.3058
AO090020000514	0	1	0	262	4	1.5267	PF13668.5	Ferritin-like domain
AO090003000334	1	1	1	120	6	5
AO090102000574	0	0.911	0	275	6	2.1818	PF00406.21, PF13207.5, PF13671.5	Adenylate kinase, AAA domain, AAA domain
AO090003000760	1	0.997	0	204	8	3.9216			[YW]XC
AO090003001315	0	0.955	0	297	7	2.3569	PF01764.24, PF03893.15, PF06259.11	Lipase (class 3), Lipase 3 N-terminal region, Alpha/beta hydrolase
AO090701001230	1	0.996	0	141	7	4.9645
AO090009000027	0	0.598	0	183	1	0.5464	PF11578.7	Protein of unknown function (DUF3237)
AO090003001507	0	0.636	0	254	5	1.9685	PF01083.21	Cutinase
AO090102000440	1	0.998	1	108	6	5.5556	PF08881.9	CVNH domain
AO090113000180	0	0.998	0	280	3	1.0714
AO090001000070	0	1	0	270	5	1.8519	PF10342.8	Ser-Thr-rich glycosyl-phosphatidyl-inositol-anchored membrane family
AO090005000059	0	0.669	0	134	4	2.9851
AO090020000702	1	0.996	0	100	4	4
AO090003000412	0	0.998	0	294	7	2.381
AO090001000205	0	0.995	0	149	3	2.0134
AO090012000744	1	0.62	0	161	4	2.4845
AO090023000804	0	0.847	0	227	1	0.4405	PF12296.7	Hydrophobic surface binding protein A
AO090023000324	0	0.983	0	300	8	2.6667	PF02265.15	S1/P1 Nuclease
AO090701001255	1	0.669	0	99	4	4.0404
AO090020000407	1	0.994	0	133	4	3.0075	PF09056.10	Prokaryotic phospholipase A2
AO090701001214	1	0.602	0	186	6	3.2258
AO090012000383	1	0.685	0	100	4	4
AO090038000060	0	0.789	0	173	2	1.1561
AO090020000697	0	0.982	0	245	6	2.449	PF07335.10	Fungal chitosanase of glycosyl hydrolase group 75
AO090012000471	0	0.933	0	271	5	1.845	PF14269.5, PF05935.10	Arylsulfotransferase (ASST), Arylsulfotransferase (ASST)
AO090701001281	0	0.637	0	185	3	1.6216	PF04117.11	Mpv17 / PMP22 family	[YW]XC

[truncated: 1 more sheets: A. ustus 3.3904]
