# Supplementary material for: Comparative systems analysis of the secretome of the opportunistic pathogen Aspergillus fumigatus and other Aspergillus species
Source: Sci Rep. 2018 Apr 26;8:6617. doi: 10.1038/s41598-018-25016-4 (PMC5919931; doi:10.1038/s41598-018-25016-4)
Supplement: Supplementary file 7 — Supplementary Table S6 [file 41598_2018_25016_MOESM7_ESM.xlsx]

## Sheet: Introduction
Supplementary Material for Comparative systems analysis of the secretome of the opportunistic pathogen Aspergillus fumigatus and other Aspergillus species R.P. Vivek-Ananth (1), Karthikeyan Mohanraj (1), Muralidharan Vandanashree (1), Anupam Jhingran (2), James P. Craig (1) and Areejit Samal (1,*) (1) The Institute of Mathematical Sciences, Homi Bhabha National Institute, Chennai 600113, India. (…
Supplementary Table S6: List of secreted and cell membrane proteins in Aspergillus species without sequence similarity to human proteins but with sequence similarity to known drug targets in other organisms. In this table, we have also compiled the drugs associated with each target protein from the DrugBank database. In the first sheet, we list the number of secreted and cell membrane proteins ac…

## Sheet: Summary
Organism	Category of secreted proteins	Number of proteins in the query set which have sequence similarity with known drug targets	Number of known drug targets which have sequence similarity with proteins in query set
Aspergillus fumigatus Af293	Cell membrane	16	24
	Secretome	50	42
Aspergillus flavus NRRL3357	Cell membrane	10	17
	Secretome	57	56
Aspergillus niger CBS513.88	Cell membrane	19	21
	Secretome	44	42
Aspergillus terreus NIH2624	Cell membrane	10	22
	Secretome	55	46
Aspergillus versicolor CBS 583.65	Cell membrane	9	18
	Secretome	62	50
Aspergillus lentulus IFM 54703T	Cell membrane	10	20
	Secretome	53	49
Aspergillus nidulans FGSC A4	Cell membrane	11	18
	Secretome	62	54
Aspergillus glaucus CBS 516.65	Cell membrane	9	16
	Secretome	30	34
Aspergillus oryzae RIB40	Cell membrane	11	16
	Secretome	57	49

## Sheet: A. fumigatus Af293
Protein Identifier	Drug target ID	BLASTP E-value	Classification	Potential Drugs from DrugBank
Afu1g02780	P00805	9.19e-64	Extracellular	DB01817
Afu1g02780	P06608	1.74e-79	Extracellular	DB02233; DB02655; DB03412
Afu1g02780	Q88K39	4.17e-53	Extracellular	DB02571; DB04388
Afu1g03600	P16218	6.86e-07	Extracellular	DB08785
Afu1g03600	P23340	3.61e-16	Extracellular	DB02379
Afu1g03600	P29717	3.18e-118	Extracellular	DB01816
Afu1g04730	Q54331	6.98e-16	Extracellular	DB02379; DB02467; DB04282
Afu1g05770	P40406	9.46e-10	Extracellular	DB08357
Afu1g06910	Q65CX5	2.11e-43	Extracellular	DB02327; DB02743; DB04248
Afu1g07130	P0A115	3.67e-11	Extracellular	DB01973; DB02153
Afu1g09900	Q9XBQ3	1.43e-85	Extracellular	DB03196; DB03870
Afu1g17410	P40406	4.71e-08	Extracellular	DB08357
Afu2g01240	O33833	5.89e-35	Extracellular	DB04272
Afu2g01240	Q9F0I5	1.83e-13	Extracellular	DB00638
Afu2g09350	P23340	2.88e-07	Extracellular	DB02379
Afu2g09350	P29717	3.79e-33	Extracellular	DB01816
Afu2g09520	Q4W9V8	4.95e-06	Extracellular	DB04773
Afu2g14610	O34714	1.85e-106	Extracellular	DB01942
Afu2g15160	Q9XBQ3	1.08e-11	Extracellular	DB03196; DB03870
Afu2g17530	O68601	1.05e-07	Extracellular	DB03088; DB03814
Afu3g00320	P09850	3.92e-70	Extracellular	DB03389
Afu3g00320	Q7SIE2	5.9e-59	Extracellular	DB03088; DB03389
Afu3g00320	Q8GJ44	3.28e-53	Extracellular	DB02379; DB03389
Afu3g00470	P09850	2.67e-45	Extracellular	DB03389
Afu3g00470	Q4W9V8	2.65e-08	Extracellular	DB04773
Afu3g00470	Q7SIE2	3.05e-53	Extracellular	DB03088; DB03389
Afu3g00470	Q8GJ44	4.5e-46	Extracellular	DB02379; DB03389
Afu3g00610	P05618	2.97e-08	Extracellular	DB01841; DB02120; DB02379; DB03206
Afu3g00610	P26827	5.61e-10	Extracellular	DB02379; DB03773
Afu3g01910	Q4W9V8	1.28e-06	Extracellular	DB04773
Afu3g01910	Q79G13	4.69e-28	Extracellular	DB01642; DB02379; DB02467; DB03584; DB04545
Afu3g03080	Q9WXN1	1.13e-31	Extracellular	DB02379
Afu3g03870	Q4W9V8	2.13e-08	Extracellular	DB04773
Afu3g15210	O68541	7.71e-32	Extracellular	DB03389; DB04303
Afu3g15210	P07986	6.9e-55	Extracellular	DB01921; DB02374; DB02379; DB03389; DB03717; DB04282
Afu3g15210	P10478	1.09e-69	Extracellular	DB07767
Afu3g15210	P26514	1.11e-38	Extracellular	DB03366; DB03389; DB04465
Afu3g15210	P40943	3.04e-36	Extracellular	DB02379; DB03389
Afu3g15210	P51584	1.9e-19	Extracellular	DB04522; DB07767; DB08587; DB08589; DB08711
Afu3g15210	Q59675	2.88e-36	Extracellular	DB03389
Afu3g15210	Q60037	2.51e-31	Extracellular	DB02379
Afu3g15210	Q7SI98	5.42e-40	Extracellular	DB02379; DB03389; DB04465
Afu4g04210	P80561	4.38e-07	Extracellular	DB02467; DB03660; DB04713
Afu4g04210	Q01693	7.57e-33	Extracellular	DB01980; DB02386; DB02664; DB03424
Afu4g09480	O68541	4.95e-39	Extracellular	DB03389; DB04303
Afu4g09480	P07986	2.9e-59	Extracellular	DB01921; DB02374; DB02379; DB03389; DB03717; DB04282
Afu4g09480	P10478	8.03e-55	Extracellular	DB07767
Afu4g09480	P26514	5.34e-79	Extracellular	DB03366; DB03389; DB04465
Afu4g09480	P40943	3.26e-37	Extracellular	DB02379; DB03389
Afu4g09480	P51584	2.93e-28	Extracellular	DB04522; DB07767; DB08587; DB08589; DB08711
Afu4g09480	Q59675	5.73e-39	Extracellular	DB03389
Afu4g09480	Q60037	4.91e-39	Extracellular	DB02379
Afu4g09480	Q7SI98	2.21e-82	Extracellular	DB02379; DB03389; DB04465
Afu4g09940	O34928	4.92e-13	Extracellular	DB03740
Afu4g13770	P40406	8.99e-31	Extracellular	DB08357
Afu4g13770	Q9KU37	3.44e-24	Extracellular	DB07432; DB08704
Afu5g00480	O33833	6.44e-31	Extracellular	DB04272
Afu5g00480	Q9F0I5	1.6e-19	Extracellular	DB00638
Afu5g00530	O33833	5.57e-38	Extracellular	DB04272
Afu5g00530	Q9F0I5	9.26e-34	Extracellular	DB00638
Afu5g01830	P16218	5.95e-40	Extracellular	DB08785
Afu5g07080	P40406	4.27e-23	Extracellular	DB08357
Afu5g14090	P06864	1.83e-07	Extracellular	DB00581
Afu5g14380	Q8VVD2	0	Extracellular	DB02722; DB03156; DB04303
Afu5g14560	P54583	3.25e-11	Extracellular	DB02379
Afu6g01800	Q4W9V8	2.95e-06	Extracellular	DB04773
Afu6g08700	P40406	2.07e-16	Extracellular	DB08357
Afu6g09740	P66010	8.73e-08	Extracellular	DB00548
Afu6g11600	Q4W9V8	3.14e-07	Extracellular	DB04773
Afu6g11610	Q4W9V8	4.38e-07	Extracellular	DB04773
Afu6g11820	O68541	3.01e-19	Extracellular	DB03389; DB04303
Afu6g11820	P07986	1.32e-24	Extracellular	DB01921; DB02374; DB02379; DB03389; DB03717; DB04282
Afu6g11820	P10478	7.2e-31	Extracellular	DB07767
Afu6g11820	P26514	7.63e-24	Extracellular	DB03366; DB03389; DB04465
Afu6g11820	P40943	2.02e-16	Extracellular	DB02379; DB03389
Afu6g11820	Q59675	8.18e-17	Extracellular	DB03389
Afu6g11820	Q60037	9.41e-22	Extracellular	DB02379
Afu6g11820	Q7SI98	1.25e-25	Extracellular	DB02379; DB03389; DB04465
Afu6g12210	P09850	1.59e-60	Extracellular	DB03389
Afu6g12210	Q7SIE2	9.04e-55	Extracellular	DB03088; DB03389
Afu6g12210	Q8GJ44	5.98e-51	Extracellular	DB02379; DB03389
Afu6g13610	O68541	1.86e-39	Extracellular	DB03389; DB04303
Afu6g13610	P07986	4.01e-86	Extracellular	DB01921; DB02374; DB02379; DB03389; DB03717; DB04282
Afu6g13610	P10478	5.8e-79	Extracellular	DB07767
Afu6g13610	P26514	8.02e-58	Extracellular	DB03366; DB03389; DB04465
Afu6g13610	P40943	6.72e-40	Extracellular	DB02379; DB03389
Afu6g13610	P51584	1.05e-20	Extracellular	DB04522; DB07767; DB08587; DB08589; DB08711
Afu6g13610	Q4W9V8	7.31e-07	Extracellular	DB04773
Afu6g13610	Q59675	1.26e-44	Extracellular	DB03389
Afu6g13610	Q60037	4.27e-38	Extracellular	DB02379
Afu6g13610	Q7SI98	3.11e-61	Extracellular	DB02379; DB03389; DB04465
Afu6g14540	Q9WXN1	7.08e-30	Extracellular	DB02379
Afu7g05610	P16218	3.85e-06	Extracellular	DB08785
Afu7g05610	P23340	1.26e-20	Extracellular	DB02379
Afu7g05610	P29717	2.75e-11	Extracellular	DB01816
Afu7g05610	P54583	4.06e-10	Extracellular	DB02379
Afu7g06140	P40406	3.35e-15	Extracellular	DB08357
Afu7g06150	Q54331	3.27e-17	Extracellular	DB02379; DB02467; DB04282
Afu7g06740	Q4W9V8	5.03e-09	Extracellular	DB04773
Afu8g01670	P9WIE5	0	Extracellular	DB00609; DB00951
Afu8g01670	Q939D2	0	Extracellular	DB08638
Afu8g02100	P40406	6.31e-16	Extracellular	DB08357
Afu8g06570	Q4W9V8	4.42e-07	Extracellular	DB04773
Afu8g06830	Q4W9V8	7.52e-06	Extracellular	DB04773
Afu8g07030	P54583	9.15e-06	Extracellular	DB02379
Afu1g04260	Q9KG76	1.2e-19	Cell membrane	DB02379
Afu1g15440	O69007	2.72e-06	Cell membrane	DB03995
Afu1g15440	P05618	1.22e-06	Cell membrane	DB01841; DB02120; DB02379; DB03206
Afu1g15440	P38940	4.93e-06	Cell membrane	DB02379
Afu1g15440	Q08751	1.36e-10	Cell membrane	DB02237; DB02379; DB03995
Afu1g15440	Q9KFR4	6.43e-11	Cell membrane	DB03374
Afu1g16190	P23904	4.15e-13	Cell membrane	DB02379
Afu1g16190	Q9WXN1	2.18e-08	Cell membrane	DB02379
Afu2g00660	O32393	3.23e-11	Cell membrane	DB02355; DB02596; DB07706
Afu2g00660	P0AE67	1.25e-07	Cell membrane	DB02461; DB03487; DB04156
Afu2g00660	P0AEJ4	5.54e-09	Cell membrane	DB04395
Afu2g00660	Q9X180	3.95e-09	Cell membrane	DB02731
Afu2g00660	Q9X2W8	5.52e-08	Cell membrane	DB04066
Afu2g03120	P23904	6.84e-13	Cell membrane	DB02379
Afu2g11270	O69007	2.91e-10	Cell membrane	DB03995
Afu2g11270	P19531	1.05e-07	Cell membrane	DB03323; DB03971
Afu2g11270	P38940	1.06e-10	Cell membrane	DB02379
Afu2g11270	Q08751	3.37e-13	Cell membrane	DB02237; DB02379; DB03995
Afu2g11270	Q9KFR4	3.15e-08	Cell membrane	DB03374
Afu3g00910	O69007	5.75e-10	Cell membrane	DB03995
Afu3g00910	P19531	6.36e-08	Cell membrane	DB03323; DB03971
Afu3g00910	P38940	5.28e-10	Cell membrane	DB02379
Afu3g00910	Q08751	9.26e-14	Cell membrane	DB02237; DB02379; DB03995
Afu3g00910	Q9KFR4	4.28e-07	Cell membrane	DB03374
Afu3g09250	P23904	5.85e-10	Cell membrane	DB02379
Afu3g09250	Q9WXN1	2.72e-08	Cell membrane	DB02379
Afu5g08500	Q9WZC2	7.54e-06	Cell membrane	DB02844
Afu5g11020	P69681	7.38e-56	Cell membrane	DB01828; DB04147
Afu5g11410	O34928	9.95e-11	Cell membrane	DB03740
Afu6g03230	P23904	1.54e-12	Cell membrane	DB02379
Afu6g03570	P40406	5.48e-07	Cell membrane	DB08357
Afu6g08510	P23904	1.18e-08	Cell membrane	DB02379
Afu6g12400	A2QLK4	0	Cell membrane	DB00362; DB00520; DB01141
Afu7g04190	P9WPB3	2.3e-25	Cell membrane	DB01752
Afu7g04190	P9WPB5	6.78e-26	Cell membrane	DB01752; DB04221
Afu7g04190	P9WPB7	1.31e-22	Cell membrane	DB01718
Afu7g04190	Q79FX6	2.98e-26	Cell membrane	DB01718; DB01752
Afu7g04190	Q79FX8	1.7e-26	Cell membrane	DB07413

## Sheet: A. flavus NRRL3357
Protein Identifier	Drug target ID	BLASTP E-value	Classification	Potential Drugs from DrugBank
AFLA_006350-t26_1-p1	P66010	2.65e-08	Extracellular	DB00548
AFLA_007930-t26_1-p1	Q8KI25	3.41e-46	Extracellular	DB07241; DB08036
AFLA_008110-t26_1-p1	O68541	4.34e-38	Extracellular	DB03389; DB04303
AFLA_008110-t26_1-p1	P07986	2.77e-65	Extracellular	DB01921; DB02374; DB02379; DB03389; DB03717; DB04282
AFLA_008110-t26_1-p1	P10478	4.2e-60	Extracellular	DB07767
AFLA_008110-t26_1-p1	P26514	2.95e-77	Extracellular	DB03366; DB03389; DB04465
AFLA_008110-t26_1-p1	P40943	1.55e-40	Extracellular	DB02379; DB03389
AFLA_008110-t26_1-p1	P51584	5.02e-28	Extracellular	DB04522; DB07767; DB08587; DB08589; DB08711
AFLA_008110-t26_1-p1	Q59675	3.9e-42	Extracellular	DB03389
AFLA_008110-t26_1-p1	Q60037	1.57e-41	Extracellular	DB02379
AFLA_008110-t26_1-p1	Q7SI98	1.11e-78	Extracellular	DB02379; DB03389; DB04465
AFLA_009060-t26_1-p1	O68541	1.49e-36	Extracellular	DB03389; DB04303
AFLA_009060-t26_1-p1	P07986	5.68e-53	Extracellular	DB01921; DB02374; DB02379; DB03389; DB03717; DB04282
AFLA_009060-t26_1-p1	P10478	6.47e-55	Extracellular	DB07767
AFLA_009060-t26_1-p1	P26514	2.05e-45	Extracellular	DB03366; DB03389; DB04465
AFLA_009060-t26_1-p1	P40943	6.8e-37	Extracellular	DB02379; DB03389
AFLA_009060-t26_1-p1	P51584	6.29e-16	Extracellular	DB04522; DB07767; DB08587; DB08589; DB08711
AFLA_009060-t26_1-p1	Q59675	1.67e-37	Extracellular	DB03389
AFLA_009060-t26_1-p1	Q60037	1.89e-29	Extracellular	DB02379
AFLA_009060-t26_1-p1	Q7SI98	3.39e-46	Extracellular	DB02379; DB03389; DB04465
AFLA_009880-t26_1-p1	Q6A8X5	9.83e-09	Extracellular	DB04746; DB04747
AFLA_010870-t26_1-p1	P09850	1.49e-26	Extracellular	DB03389
AFLA_010870-t26_1-p1	Q7SIE2	3.42e-29	Extracellular	DB03088; DB03389
AFLA_010870-t26_1-p1	Q8GJ44	6.15e-25	Extracellular	DB02379; DB03389
AFLA_012950-t26_1-p1	P40406	3.76e-12	Extracellular	DB08357
AFLA_012950-t26_1-p1	Q9KU37	6.33e-06	Extracellular	DB07432; DB08704
AFLA_013320-t26_1-p1	P54583	4.96e-15	Extracellular	DB02379
AFLA_014190-t26_1-p1	P40406	5.42e-07	Extracellular	DB08357
AFLA_015670-t26_1-p1	Q9XBQ3	1.34e-12	Extracellular	DB03196; DB03870
AFLA_021600-t26_1-p1	P29717	3.93e-14	Extracellular	DB01816
AFLA_023350-t26_1-p1	P40406	3.35e-13	Extracellular	DB08357
AFLA_025900-t26_1-p1	O34928	2.8e-24	Extracellular	DB03740
AFLA_028260-t26_1-p1	P16218	2.02e-06	Extracellular	DB08785
AFLA_028260-t26_1-p1	P23340	1.49e-13	Extracellular	DB02379
AFLA_028260-t26_1-p1	P29717	1.24e-116	Extracellular	DB01816
AFLA_028950-t26_1-p1	Q9KG76	1.48e-20	Extracellular	DB02379
AFLA_029160-t26_1-p1	Q54331	9.08e-17	Extracellular	DB02379; DB02467; DB04282
AFLA_038350-t26_1-p1	Q02834	1.69e-06	Extracellular	DB03991; DB04265; DB04272; DB04465
AFLA_038700-t26_1-p1	Q01693	6.02e-45	Extracellular	DB01980; DB02386; DB02664; DB03424
AFLA_038730-t26_1-p1	P49424	5.08e-09	Extracellular	DB02680; DB03814; DB04084; DB04483
AFLA_039160-t26_1-p1	Q54331	1.65e-16	Extracellular	DB02379; DB02467; DB04282
AFLA_039450-t26_1-p1	B2ZTR6	8.39e-07	Extracellular	DB00493
AFLA_039450-t26_1-p1	P00811	2.97e-13	Extracellular	DB00456; DB01147; DB01896; DB02094; DB02247; DB02503; DB02588; DB02627; DB02772; DB02797; DB02858; DB03140; DB03437; DB03530; DB03658; DB04035; DB04293; DB04360; DB06922; DB07057; DB07114; DB07541; DB07663; DB07803; DB07823; DB07824; DB07825; DB07850; DB07927; DB08306; DB08336; DB08337; DB08375; DB08551; DB08552; DB08573; DB08623; DB08731
AFLA_039450-t26_1-p1	P05193	1.53e-08	Extracellular	DB00355
AFLA_039450-t26_1-p1	P05364	3.15e-10	Extracellular	DB02122; DB02816; DB02876; DB03970; DB04123; DB08109; DB08110
AFLA_039450-t26_1-p1	P15555	7.15e-17	Extracellular	DB00456; DB01786; DB01868; DB02136; DB02514; DB02578; DB03313; DB03450; DB03820; DB03843; DB03927; DB04340; DB04488
AFLA_039450-t26_1-p1	Q59401	6.97e-12	Extracellular	DB03970
AFLA_039450-t26_1-p1	Q93CA2	1.47e-11	Extracellular	DB02122; DB09060
AFLA_039450-t26_1-p1	Q9KX40	6.66e-12	Extracellular	DB04491
AFLA_039450-t26_1-p1	Q9LCC8	2.66e-13	Extracellular	DB04029
AFLA_039520-t26_1-p1	Q7SIA5	1.4e-102	Extracellular	DB08717
AFLA_045690-t26_1-p1	P23340	1.17e-06	Extracellular	DB02379
AFLA_045690-t26_1-p1	P29717	3.18e-32	Extracellular	DB01816
AFLA_049420-t26_1-p1	P40406	1.16e-07	Extracellular	DB08357
AFLA_051140-t26_1-p1	P40406	7.76e-11	Extracellular	DB08357
AFLA_053110-t26_1-p1	P52700	3.17e-11	Extracellular	DB02032; DB02365; DB04740; DB07939; DB08069; DB08199; DB08702
AFLA_053110-t26_1-p1	Q9K578	9.86e-15	Extracellular	DB02032
AFLA_054020-t26_1-p1	P22088	2.6e-07	Extracellular	DB06965; DB06966; DB07990; DB08419
AFLA_054020-t26_1-p1	P25275	4.85e-07	Extracellular	DB03999
AFLA_054020-t26_1-p1	P37957	1.26e-08	Extracellular	DB08475; DB08548
AFLA_058600-t26_1-p1	O33833	3.99e-07	Extracellular	DB04272
AFLA_063040-t26_1-p1	P40406	6.11e-10	Extracellular	DB08357
AFLA_063510-t26_1-p1	O68541	1.44e-37	Extracellular	DB03389; DB04303
AFLA_063510-t26_1-p1	P07986	2.54e-64	Extracellular	DB01921; DB02374; DB02379; DB03389; DB03717; DB04282
AFLA_063510-t26_1-p1	P10478	2.32e-52	Extracellular	DB07767
AFLA_063510-t26_1-p1	P26514	1.83e-78	Extracellular	DB03366; DB03389; DB04465
AFLA_063510-t26_1-p1	P40943	7.55e-38	Extracellular	DB02379; DB03389
AFLA_063510-t26_1-p1	P51584	6.33e-30	Extracellular	DB04522; DB07767; DB08587; DB08589; DB08711
AFLA_063510-t26_1-p1	Q59675	6.72e-36	Extracellular	DB03389
AFLA_063510-t26_1-p1	Q60037	2.56e-39	Extracellular	DB02379
AFLA_063510-t26_1-p1	Q7SI98	6.24e-78	Extracellular	DB02379; DB03389; DB04465
AFLA_064860-t26_1-p1	P24289	2.74e-73	Extracellular	DB02980; DB03011
AFLA_065190-t26_1-p1	P09850	8.97e-60	Extracellular	DB03389
AFLA_065190-t26_1-p1	Q7SIE2	2.86e-52	Extracellular	DB03088; DB03389
AFLA_065190-t26_1-p1	Q8GJ44	1.44e-49	Extracellular	DB02379; DB03389
AFLA_066150-t26_1-p1	O68541	6.54e-38	Extracellular	DB03389; DB04303
AFLA_066150-t26_1-p1	P07986	8.25e-51	Extracellular	DB01921; DB02374; DB02379; DB03389; DB03717; DB04282
AFLA_066150-t26_1-p1	P10478	6.5e-48	Extracellular	DB07767
AFLA_066150-t26_1-p1	P26514	6.66e-54	Extracellular	DB03366; DB03389; DB04465
AFLA_066150-t26_1-p1	P40943	1.09e-41	Extracellular	DB02379; DB03389
AFLA_066150-t26_1-p1	P51584	1.21e-19	Extracellular	DB04522; DB07767; DB08587; DB08589; DB08711
AFLA_066150-t26_1-p1	Q59675	2.7e-35	Extracellular	DB03389
AFLA_066150-t26_1-p1	Q60037	7.49e-35	Extracellular	DB02379
AFLA_066150-t26_1-p1	Q7SI98	4.09e-55	Extracellular	DB02379; DB03389; DB04465
AFLA_066670-t26_1-p1	Q65CX5	2.32e-27	Extracellular	DB02327; DB02743; DB04248
AFLA_069670-t26_1-p1	P40406	2.42e-08	Extracellular	DB08357
AFLA_069820-t26_1-p1	Q79G13	1.41e-25	Extracellular	DB01642; DB02379; DB02467; DB03584; DB04545
AFLA_069870-t26_1-p1	P54583	2.81e-06	Extracellular	DB02379
AFLA_073210-t26_1-p1	O34714	9.96e-110	Extracellular	DB01942
AFLA_080660-t26_1-p1	P00805	1.14e-63	Extracellular	DB01817
AFLA_080660-t26_1-p1	P06608	1.1e-91	Extracellular	DB02233; DB02655; DB03412
AFLA_080660-t26_1-p1	Q88K39	4.65e-55	Extracellular	DB02571; DB04388
AFLA_084170-t26_1-p1	O68601	3e-07	Extracellular	DB03088; DB03814
AFLA_085820-t26_1-p1	P23904	1.86e-09	Extracellular	DB02379
AFLA_089770-t26_1-p1	Q9XBQ3	2.01e-11	Extracellular	DB03196; DB03870
AFLA_090240-t26_1-p1	P09850	1.61e-63	Extracellular	DB03389
AFLA_090240-t26_1-p1	Q7SIE2	5.7e-52	Extracellular	DB03088; DB03389
AFLA_090240-t26_1-p1	Q8GJ44	3.87e-46	Extracellular	DB02379; DB03389
AFLA_097160-t26_1-p1	Q9XBQ3	3.81e-08	Extracellular	DB03196; DB03870
AFLA_097310-t26_1-p1	Q9KWU1	1.22e-16	Extracellular	DB04548
AFLA_097890-t26_1-p1	O33833	8.9e-14	Extracellular	DB04272
AFLA_101550-t26_1-p1	P66010	6.45e-06	Extracellular	DB00548
AFLA_107790-t26_1-p1	P23340	8.4e-06	Extracellular	DB02379
AFLA_107790-t26_1-p1	P29717	4.14e-36	Extracellular	DB01816
AFLA_114830-t26_1-p1	P80561	1.61e-06	Extracellular	DB02467; DB03660; DB04713
AFLA_114830-t26_1-p1	Q01693	2.31e-38	Extracellular	DB01980; DB02386; DB02664; DB03424
AFLA_121160-t26_1-p1	O34714	3.51e-99	Extracellular	DB01942
AFLA_126780-t26_1-p1	P40406	6.16e-08	Extracellular	DB08357
AFLA_127930-t26_1-p1	Q65CX5	7.19e-36	Extracellular	DB02327; DB02743; DB04248
AFLA_128480-t26_1-p1	P40406	1.21e-17	Extracellular	DB08357
AFLA_132650-t26_1-p1	O34928	3.41e-14	Extracellular	DB03740
AFLA_138090-t26_1-p1	Q8VVD2	0	Extracellular	DB02722; DB03156; DB04303
AFLA_138360-t26_1-p1	P09850	3.32e-23	Extracellular	DB03389
AFLA_138360-t26_1-p1	Q7SIE2	2.21e-31	Extracellular	DB03088; DB03389
AFLA_138360-t26_1-p1	Q8GJ44	4.14e-28	Extracellular	DB02379; DB03389
AFLA_138380-t26_1-p1	Q54331	1.1e-11	Extracellular	DB02379; DB02467; DB04282
AFLA_023460-t26_1-p1	O69007	8.11e-11	Cell membrane	DB03995
AFLA_023460-t26_1-p1	P05618	1.2e-07	Cell membrane	DB01841; DB02120; DB02379; DB03206
AFLA_023460-t26_1-p1	P19531	6.99e-09	Cell membrane	DB03323; DB03971
AFLA_023460-t26_1-p1	P26827	6.31e-07	Cell membrane	DB02379; DB03773
AFLA_023460-t26_1-p1	P30920	3.14e-07	Cell membrane	DB01719; DB01789; DB01841; DB01909; DB02120; DB02379; DB02394; DB02469; DB02670; DB03198; DB03323; DB03773
AFLA_023460-t26_1-p1	P38940	5.28e-12	Cell membrane	DB02379
AFLA_023460-t26_1-p1	Q08751	1.83e-15	Cell membrane	DB02237; DB02379; DB03995
AFLA_023460-t26_1-p1	Q9KFR4	5.74e-09	Cell membrane	DB03374
AFLA_033960-t26_1-p1	P69772	7.95e-74	Cell membrane	DB03247
AFLA_052220-t26_1-p1	Q47PU3	2.58e-14	Cell membrane	DB03147
AFLA_052800-t26_1-p1	A2QLK4	0	Cell membrane	DB00362; DB00520; DB01141
AFLA_057310-t26_1-p1	P40406	3.08e-16	Cell membrane	DB08357
AFLA_083360-t26_1-p1	P23904	5.56e-14	Cell membrane	DB02379
AFLA_083360-t26_1-p1	Q9WXN1	2.24e-07	Cell membrane	DB02379
AFLA_108260-t26_1-p1	P69681	2.02e-44	Cell membrane	DB01828; DB04147
AFLA_127570-t26_1-p1	Q53464	1.34e-16	Cell membrane	DB03066; DB03568
AFLA_127570-t26_1-p1	Q60099	2.96e-17	Cell membrane	DB01942; DB03522
AFLA_132100-t26_1-p1	P69681	7.92e-66	Cell membrane	DB01828; DB04147
AFLA_134100-t26_1-p1	O69007	2.51e-09	Cell membrane	DB03995
AFLA_134100-t26_1-p1	P05618	3.44e-06	Cell membrane	DB01841; DB02120; DB02379; DB03206
AFLA_134100-t26_1-p1	P19531	7.19e-07	Cell membrane	DB03323; DB03971
AFLA_134100-t26_1-p1	P38940	3.09e-09	Cell membrane	DB02379
AFLA_134100-t26_1-p1	Q08751	3.17e-11	Cell membrane	DB02237; DB02379; DB03995
AFLA_134100-t26_1-p1	Q9KFR4	1.3e-08	Cell membrane	DB03374

## Sheet: A. niger CBS513.88
Protein Identifier	Drug target ID	BLASTP E-value	Classification	Potential Drugs from DrugBank
An01g00330	Q9XBQ3	1.57e-07	Extracellular	DB03196; DB03870
An01g00780	P09850	1.21e-64	Extracellular	DB03389
An01g00780	Q7SIE2	2.97e-56	Extracellular	DB03088; DB03389
An01g00780	Q8GJ44	2.14e-46	Extracellular	DB02379; DB03389
An01g03090	Q9KG76	8.1e-18	Extracellular	DB02379
An01g03340	Q54331	8.62e-16	Extracellular	DB02379; DB02467; DB04282
An01g10910	P07773	9.57e-06	Extracellular	DB02232; DB04120
An01g13660	O68601	2.06e-09	Extracellular	DB03088; DB03814
An01g13660	P25006	2.74e-06	Extracellular	DB03814
An01g14010	O68601	6.8e-07	Extracellular	DB03088; DB03814
An01g14600	P09850	2.63e-50	Extracellular	DB03389
An01g14600	Q7SIE2	3.45e-47	Extracellular	DB03088; DB03389
An01g14600	Q8GJ44	3.1e-39	Extracellular	DB02379; DB03389
An01g14960	P00805	1.57e-51	Extracellular	DB01817
An01g14960	P06608	1.31e-61	Extracellular	DB02233; DB02655; DB03412
An01g14960	Q88K39	7.13e-41	Extracellular	DB02571; DB04388
An03g00940	O68541	3.12e-40	Extracellular	DB03389; DB04303
An03g00940	P07986	1.19e-64	Extracellular	DB01921; DB02374; DB02379; DB03389; DB03717; DB04282
An03g00940	P10478	1.58e-63	Extracellular	DB07767
An03g00940	P26514	4.97e-79	Extracellular	DB03366; DB03389; DB04465
An03g00940	P40943	3.87e-46	Extracellular	DB02379; DB03389
An03g00940	P51584	1.59e-28	Extracellular	DB04522; DB07767; DB08587; DB08589; DB08711
An03g00940	Q59675	7.11e-48	Extracellular	DB03389
An03g00940	Q60037	7.38e-45	Extracellular	DB02379
An03g00940	Q7SI98	1.5e-83	Extracellular	DB02379; DB03389; DB04465
An03g01050	P54583	4.63e-09	Extracellular	DB02379
An03g01140	O34714	2.84e-146	Extracellular	DB01942
An03g03750	O68601	9.68e-07	Extracellular	DB03088; DB03814
An03g05530	Q54331	3.96e-16	Extracellular	DB02379; DB02467; DB04282
An04g07110	O34928	2.72e-15	Extracellular	DB03740
An05g01320	P54583	2.2e-09	Extracellular	DB02379
An05g02280	Q7SIA5	3.22e-17	Extracellular	DB08717
An05g02540	O68601	4.15e-10	Extracellular	DB03088; DB03814
An06g02060	P29717	2e-08	Extracellular	DB01816
An07g07630	P40406	1.88e-19	Extracellular	DB08357
An08g01100	P29717	3.97e-14	Extracellular	DB01816
An08g01760	Q79G13	2.55e-22	Extracellular	DB01642; DB02379; DB02467; DB03584; DB04545
An09g00880	Q9XBQ3	7.48e-10	Extracellular	DB03196; DB03870
An11g00200	P40406	1.76e-06	Extracellular	DB08357
An11g03200	O33833	9.22e-39	Extracellular	DB04272
An11g03200	Q9F0I5	4.01e-35	Extracellular	DB00638
An11g08140	P24289	2.28e-44	Extracellular	DB02980; DB03011
An12g02220	Q79G13	1.36e-25	Extracellular	DB01642; DB02379; DB02467; DB03584; DB04545
An12g04480	O34928	2.34e-27	Extracellular	DB03740
An12g08280	O33833	1.06e-36	Extracellular	DB04272
An12g08280	Q9F0I5	4.57e-25	Extracellular	DB00638
An13g02820	P22088	2.05e-08	Extracellular	DB06965; DB06966; DB07990; DB08419
An13g02820	P25275	4.79e-08	Extracellular	DB03999
An13g02820	P37957	3.41e-08	Extracellular	DB08475; DB08548
An14g00620	P80561	1.29e-07	Extracellular	DB02467; DB03660; DB04713
An14g00620	Q01693	1.03e-39	Extracellular	DB01980; DB02386; DB02664; DB03424
An14g01770	P40406	9.21e-13	Extracellular	DB08357
An14g02670	Q4W9V8	1.41e-07	Extracellular	DB04773
An14g02760	Q54331	4.11e-13	Extracellular	DB02379; DB02467; DB04282
An14g05800	Q8VVD2	0	Extracellular	DB02722; DB03156; DB04303
An14g07390	P09850	6.83e-35	Extracellular	DB03389
An14g07390	Q7SIE2	1.58e-25	Extracellular	DB03088; DB03389
An14g07390	Q8GJ44	4.95e-25	Extracellular	DB02379; DB03389
An15g01890	P40406	3.11e-08	Extracellular	DB08357
An15g03980	O34714	3.95e-119	Extracellular	DB01942
An15g04550	P09850	9.21e-27	Extracellular	DB03389
An15g04550	Q7SIE2	2.16e-27	Extracellular	DB03088; DB03389
An15g04550	Q8GJ44	2.55e-27	Extracellular	DB02379; DB03389
An15g04800	P40406	3.78e-06	Extracellular	DB08357
An15g07760	P49424	9.71e-12	Extracellular	DB02680; DB03814; DB04084; DB04483
An17g00390	Q01693	9.75e-31	Extracellular	DB01980; DB02386; DB02664; DB03424
An18g04100	P16218	4.64e-07	Extracellular	DB08785
An18g04100	P23340	2.76e-12	Extracellular	DB02379
An18g04100	P29717	6.91e-121	Extracellular	DB01816
An18g05940	Q65CX5	3.97e-43	Extracellular	DB02327; DB02743; DB04248
An01g11010	P23904	4.61e-11	Cell membrane	DB02379
An01g11010	Q9WXN1	8.4e-06	Cell membrane	DB02379
An01g11640	P69681	1.98e-41	Cell membrane	DB01828; DB04147
An02g02840	Q56308	5.47e-07	Cell membrane	DB01752
An02g03260	O69007	6.25e-08	Cell membrane	DB03995
An02g03260	P05618	2.68e-06	Cell membrane	DB01841; DB02120; DB02379; DB03206
An02g03260	P38940	4.71e-08	Cell membrane	DB02379
An02g03260	Q08751	1.04e-10	Cell membrane	DB02237; DB02379; DB03995
An02g03260	Q9KFR4	1.31e-07	Cell membrane	DB03374
An02g04530	P9WPB3	9.89e-19	Cell membrane	DB01752
An02g04530	P9WPB5	1.93e-21	Cell membrane	DB01752; DB04221
An02g04530	P9WPB7	1.14e-19	Cell membrane	DB01718
An02g04530	Q79FX6	5.21e-19	Cell membrane	DB01718; DB01752
An02g04530	Q79FX8	2.1e-25	Cell membrane	DB07413
An02g14410	P69681	2.18e-62	Cell membrane	DB01828; DB04147
An04g09890	O69007	2.61e-07	Cell membrane	DB03995
An04g09890	P05618	2.09e-06	Cell membrane	DB01841; DB02120; DB02379; DB03206
An04g09890	P38940	7.89e-06	Cell membrane	DB02379
An04g09890	Q08751	1.18e-10	Cell membrane	DB02237; DB02379; DB03995
An04g09890	Q9KFR4	1.89e-08	Cell membrane	DB03374
An06g01550	A2QLK4	0	Cell membrane	DB00362; DB00520; DB01141
An07g07530	P23904	4.79e-12	Cell membrane	DB02379
An08g03200	P69681	4.99e-72	Cell membrane	DB01828; DB04147
An09g03070	O69007	1.02e-10	Cell membrane	DB03995
An09g03070	P05618	8.04e-07	Cell membrane	DB01841; DB02120; DB02379; DB03206
An09g03070	P19531	9.03e-08	Cell membrane	DB03323; DB03971
An09g03070	P30920	3.74e-06	Cell membrane	DB01719; DB01789; DB01841; DB01909; DB02120; DB02379; DB02394; DB02469; DB02670; DB03198; DB03323; DB03773
An09g03070	P38940	4.03e-12	Cell membrane	DB02379
An09g03070	Q08751	4.11e-14	Cell membrane	DB02237; DB02379; DB03995
An09g03070	Q9KFR4	5.34e-09	Cell membrane	DB03374
An09g05940	P0A9P4	7.91e-07	Cell membrane	DB03147
An09g05940	P66010	1.18e-11	Cell membrane	DB00548
An11g01540	P23904	2.99e-08	Cell membrane	DB02379
An12g02450	O69007	1.23e-10	Cell membrane	DB03995
An12g02450	P19531	5.72e-08	Cell membrane	DB03323; DB03971
An12g02450	P38940	1.31e-10	Cell membrane	DB02379
An12g02450	Q08751	2.89e-13	Cell membrane	DB02237; DB02379; DB03995
An12g02450	Q9KFR4	6.74e-08	Cell membrane	DB03374
An14g02390	P69681	5.88e-60	Cell membrane	DB01828; DB04147
An15g01590	P0A110	1.67e-15	Cell membrane	DB08264
An15g05350	P23904	2.59e-09	Cell membrane	DB02379
An15g05350	Q9WXN1	1.25e-07	Cell membrane	DB02379
An15g07810	O69007	4.58e-12	Cell membrane	DB03995
An15g07810	P05618	5.58e-07	Cell membrane	DB01841; DB02120; DB02379; DB03206
An15g07810	P19531	6.29e-06	Cell membrane	DB03323; DB03971
An15g07810	P30920	1.79e-06	Cell membrane	DB01719; DB01789; DB01841; DB01909; DB02120; DB02379; DB02394; DB02469; DB02670; DB03198; DB03323; DB03773
An15g07810	P38940	1.29e-11	Cell membrane	DB02379
An15g07810	Q08751	8.89e-15	Cell membrane	DB02237; DB02379; DB03995
An15g07810	Q9KFR4	9.17e-09	Cell membrane	DB03374
An18g04560	O34928	1.89e-15	Cell membrane	DB03740

## Sheet: A. terreus NIH2624
Protein Identifier	Drug target ID	BLASTP E-value	Classification	Potential Drugs from DrugBank
ATET_00193	Q79G13	5.89e-26	Extracellular	DB01642; DB02379; DB02467; DB03584; DB04545
ATET_00749	O34928	3.14e-13	Extracellular	DB03740
ATET_00768	Q7SIA5	3.39e-18	Extracellular	DB08717
ATET_00809	O68541	4.08e-44	Extracellular	DB03389; DB04303
ATET_00809	P07986	8.81e-49	Extracellular	DB01921; DB02374; DB02379; DB03389; DB03717; DB04282
ATET_00809	P10478	5.26e-52	Extracellular	DB07767
ATET_00809	P26514	5.34e-54	Extracellular	DB03366; DB03389; DB04465
ATET_00809	P40943	6.11e-47	Extracellular	DB02379; DB03389
ATET_00809	P51584	1.04e-23	Extracellular	DB04522; DB07767; DB08587; DB08589; DB08711
ATET_00809	Q59675	5.78e-36	Extracellular	DB03389
ATET_00809	Q60037	7.95e-43	Extracellular	DB02379
ATET_00809	Q7SI98	8.87e-57	Extracellular	DB02379; DB03389; DB04465
ATET_01375	Q7SIA5	1.73e-22	Extracellular	DB08717
ATET_01914	Q4W9V8	9.07e-07	Extracellular	DB04773
ATET_01943	P00805	1.27e-65	Extracellular	DB01817
ATET_01943	P06608	4.46e-87	Extracellular	DB02233; DB02655; DB03412
ATET_01943	Q88K39	2.12e-49	Extracellular	DB02571; DB04388
ATET_02713	P40406	1.13e-07	Extracellular	DB08357
ATET_02806	P40406	1.39e-10	Extracellular	DB08357
ATET_02882	Q9XBQ3	1.5e-08	Extracellular	DB03196; DB03870
ATET_02927	Q65CX5	5.52e-44	Extracellular	DB02327; DB02743; DB04248
ATET_03047	P40406	4.48e-11	Extracellular	DB08357
ATET_03410	O68541	6.53e-34	Extracellular	DB03389; DB04303
ATET_03410	P07986	3.41e-80	Extracellular	DB01921; DB02374; DB02379; DB03389; DB03717; DB04282
ATET_03410	P10478	1.96e-70	Extracellular	DB07767
ATET_03410	P26514	2.74e-51	Extracellular	DB03366; DB03389; DB04465
ATET_03410	P40943	4.24e-37	Extracellular	DB02379; DB03389
ATET_03410	P51584	7.85e-22	Extracellular	DB04522; DB07767; DB08587; DB08589; DB08711
ATET_03410	Q4W9V8	4.38e-06	Extracellular	DB04773
ATET_03410	Q59675	2.77e-36	Extracellular	DB03389
ATET_03410	Q60037	2.46e-32	Extracellular	DB02379
ATET_03410	Q7SI98	7.31e-56	Extracellular	DB02379; DB03389; DB04465
ATET_03540	Q9XBQ3	9.65e-09	Extracellular	DB03196; DB03870
ATET_03755	Q54331	3.43e-17	Extracellular	DB02379; DB02467; DB04282
ATET_03849	P16218	2.22e-07	Extracellular	DB08785
ATET_03849	P23340	2.99e-15	Extracellular	DB02379
ATET_03849	P29717	2.92e-109	Extracellular	DB01816
ATET_04210	Q4W9V8	7.21e-09	Extracellular	DB04773
ATET_04708	Q4W9V8	3.25e-06	Extracellular	DB04773
ATET_04943	P09850	8.57e-60	Extracellular	DB03389
ATET_04943	Q7SIE2	2.4e-54	Extracellular	DB03088; DB03389
ATET_04943	Q8GJ44	1.91e-54	Extracellular	DB02379; DB03389
ATET_04962	Q37875	7.06e-06	Extracellular	DB04272
ATET_04963	P40406	5.55e-33	Extracellular	DB08357
ATET_04963	Q9KU37	2.98e-20	Extracellular	DB07432; DB08704
ATET_04996	O33833	7.72e-06	Extracellular	DB04272
ATET_05229	O68601	5.44e-08	Extracellular	DB03088; DB03814
ATET_05254	O68601	1.66e-08	Extracellular	DB03088; DB03814
ATET_05519	Q54331	1.37e-13	Extracellular	DB02379; DB02467; DB04282
ATET_05800	P23904	1.03e-09	Extracellular	DB02379
ATET_06085	Q8VVD2	0	Extracellular	DB02722; DB03156; DB04303
ATET_06617	P40406	1.7e-11	Extracellular	DB08357
ATET_07190	O68541	4.23e-29	Extracellular	DB03389; DB04303
ATET_07190	P07986	7.62e-59	Extracellular	DB01921; DB02374; DB02379; DB03389; DB03717; DB04282
ATET_07190	P10478	9.92e-66	Extracellular	DB07767
ATET_07190	P26514	3.94e-39	Extracellular	DB03366; DB03389; DB04465
ATET_07190	P40943	4.6e-33	Extracellular	DB02379; DB03389
ATET_07190	P51584	2.79e-16	Extracellular	DB04522; DB07767; DB08587; DB08589; DB08711
ATET_07190	Q59675	8.13e-36	Extracellular	DB03389
ATET_07190	Q60037	2.21e-29	Extracellular	DB02379
ATET_07190	Q7SI98	2.98e-41	Extracellular	DB02379; DB03389; DB04465
ATET_07286	P05618	8.61e-13	Extracellular	DB01841; DB02120; DB02379; DB03206
ATET_07286	P13507	1.44e-07	Extracellular	DB02237; DB02379
ATET_07286	P19531	4.9e-12	Extracellular	DB03323; DB03971
ATET_07286	P26827	5.19e-15	Extracellular	DB02379; DB03773
ATET_07286	P30920	2.52e-09	Extracellular	DB01719; DB01789; DB01841; DB01909; DB02120; DB02379; DB02394; DB02469; DB02670; DB03198; DB03323; DB03773
ATET_07387	P15555	1.71e-07	Extracellular	DB00456; DB01786; DB01868; DB02136; DB02514; DB02578; DB03313; DB03450; DB03820; DB03843; DB03927; DB04340; DB04488
ATET_07419	P40406	1.17e-12	Extracellular	DB08357
ATET_07420	Q54331	2.96e-21	Extracellular	DB02379; DB02467; DB04282
ATET_07461	P09850	6.36e-72	Extracellular	DB03389
ATET_07461	Q7SIE2	3.57e-58	Extracellular	DB03088; DB03389
ATET_07461	Q8GJ44	4.24e-52	Extracellular	DB02379; DB03389
ATET_07466	Q54331	2.32e-10	Extracellular	DB02379; DB02467; DB04282
ATET_07479	O33833	4.47e-14	Extracellular	DB04272
ATET_07479	Q9F0I5	5.33e-08	Extracellular	DB00638
ATET_07493	Q4W9V8	1.65e-07	Extracellular	DB04773
ATET_07493	Q79G13	2.9e-25	Extracellular	DB01642; DB02379; DB02467; DB03584; DB04545
ATET_07804	O34714	8.46e-114	Extracellular	DB01942
ATET_07868	Q9XBQ3	2.06e-11	Extracellular	DB03196; DB03870
ATET_07920	Q4W9V8	2.38e-07	Extracellular	DB04773
ATET_07931	P40406	1.03e-16	Extracellular	DB08357
ATET_08027	P40406	2.01e-22	Extracellular	DB08357
ATET_08058	P0A9P4	2.52e-06	Extracellular	DB03147
ATET_08058	P66010	2.5e-06	Extracellular	DB00548
ATET_08395	P24289	8.6e-51	Extracellular	DB02980; DB03011
ATET_08906	O68541	2.78e-37	Extracellular	DB03389; DB04303
ATET_08906	P07986	3.71e-67	Extracellular	DB01921; DB02374; DB02379; DB03389; DB03717; DB04282
ATET_08906	P10478	1.21e-56	Extracellular	DB07767
ATET_08906	P26514	6.59e-85	Extracellular	DB03366; DB03389; DB04465
ATET_08906	P40943	8.24e-40	Extracellular	DB02379; DB03389
ATET_08906	P51584	3.62e-27	Extracellular	DB04522; DB07767; DB08587; DB08589; DB08711
ATET_08906	Q59675	7.04e-38	Extracellular	DB03389
ATET_08906	Q60037	2.81e-41	Extracellular	DB02379
ATET_08906	Q7SI98	2.74e-86	Extracellular	DB02379; DB03389; DB04465
ATET_09314	P40406	1.88e-26	Extracellular	DB08357
ATET_09802	P16218	2.48e-39	Extracellular	DB08785
ATET_09844	P23340	3.43e-06	Extracellular	DB02379
ATET_09844	P29717	1.86e-33	Extracellular	DB01816
ATET_09894	Q54331	2.96e-23	Extracellular	DB02379; DB02467; DB04282
ATET_09975	Q8VVD2	1.11e-173	Extracellular	DB02722; DB03156; DB04303
ATET_10072	O07653	2.67e-09	Extracellular	DB02379
ATET_10072	P10478	7.38e-17	Extracellular	DB07767
ATET_10072	Q8GJ44	2.31e-12	Extracellular	DB02379; DB03389
ATET_10072	Q9KG76	1.35e-21	Extracellular	DB02379
ATET_10242	P54583	2.91e-09	Extracellular	DB02379
ATET_10253	O33833	1.69e-22	Extracellular	DB04272
ATET_10253	Q9F0I5	6.21e-09	Extracellular	DB00638
ATET_10274	P40406	2.26e-08	Extracellular	DB08357
ATET_10320	P40406	2.31e-10	Extracellular	DB08357
ATET_01449	O69007	3.15e-09	Cell membrane	DB03995
ATET_01449	P19531	5.65e-07	Cell membrane	DB03323; DB03971
ATET_01449	P38940	8.56e-12	Cell membrane	DB02379
ATET_01449	Q08751	1.36e-11	Cell membrane	DB02237; DB02379; DB03995
ATET_01449	Q9KFR4	2.36e-08	Cell membrane	DB03374
ATET_02830	P00438	9.5e-09	Cell membrane	DB02059; DB02362; DB02839; DB03147; DB04242
ATET_02830	P20586	8.47e-09	Cell membrane	DB02362; DB02839; DB03147; DB03482; DB04242
ATET_03278	A2QLK4	0	Cell membrane	DB00362; DB00520; DB01141
ATET_03748	P18314	0	Cell membrane	DB00551; DB05265
ATET_03748	P41020	0	Cell membrane	DB02899
ATET_03748	P41021	5.16e-27	Cell membrane	DB02899
ATET_03748	P41022	1.46e-18	Cell membrane	DB02899
ATET_03748	Q8KT33	1.97e-154	Cell membrane	DB09510; DB09513
ATET_05000	P69681	1.64e-30	Cell membrane	DB01828; DB04147
ATET_05185	P23904	8.81e-13	Cell membrane	DB02379
ATET_05185	Q9WXN1	2.22e-09	Cell membrane	DB02379
ATET_07699	P69681	4.24e-64	Cell membrane	DB01828; DB04147
ATET_09547	P9WPB3	7.62e-19	Cell membrane	DB01752
ATET_09547	P9WPB5	4.17e-21	Cell membrane	DB01752; DB04221
ATET_09547	P9WPB7	4.06e-20	Cell membrane	DB01718
ATET_09547	Q79FX6	2.75e-20	Cell membrane	DB01718; DB01752
ATET_09547	Q79FX8	4.2e-26	Cell membrane	DB07413
ATET_09580	P23904	8.61e-13	Cell membrane	DB02379
ATET_10371	O69007	2.49e-06	Cell membrane	DB03995
ATET_10371	P05618	3.66e-07	Cell membrane	DB01841; DB02120; DB02379; DB03206
ATET_10371	P38940	4.72e-06	Cell membrane	DB02379
ATET_10371	Q08751	1.33e-10	Cell membrane	DB02237; DB02379; DB03995
ATET_10371	Q9KFR4	6.06e-11	Cell membrane	DB03374

## Sheet: A. versicolor CBS 583.65
Protein Identifier	Drug target ID	BLASTP E-value	Classification	Potential Drugs from DrugBank
Aspve1_0026243	P05618	5.84e-08	Extracellular	DB01841; DB02120; DB02379; DB03206
Aspve1_0026243	P26827	3.78e-08	Extracellular	DB02379; DB03773
Aspve1_0026243	P30920	9.77e-08	Extracellular	DB01719; DB01789; DB01841; DB01909; DB02120; DB02379; DB02394; DB02469; DB02670; DB03198; DB03323; DB03773
Aspve1_0029066	P40406	6.4e-14	Extracellular	DB08357
Aspve1_0029541	P00805	7.56e-58	Extracellular	DB01817
Aspve1_0029541	P06608	8.66e-76	Extracellular	DB02233; DB02655; DB03412
Aspve1_0029541	Q88K39	4.8e-48	Extracellular	DB02571; DB04388
Aspve1_0033467	P40406	6.51e-12	Extracellular	DB08357
Aspve1_0033956	O34714	3.38e-112	Extracellular	DB01942
Aspve1_0034681	P81180	3.57e-10	Extracellular	DB02695; DB03309
Aspve1_0036361	P10478	3.08e-16	Extracellular	DB07767
Aspve1_0036361	Q8GJ44	8.93e-10	Extracellular	DB02379; DB03389
Aspve1_0036361	Q9KG76	4.42e-19	Extracellular	DB02379
Aspve1_0037050	P23340	5.74e-06	Extracellular	DB02379
Aspve1_0037050	P29717	9.08e-12	Extracellular	DB01816
Aspve1_0037713	P40406	5.6e-22	Extracellular	DB08357
Aspve1_0038859	Q6A8X5	1.11e-07	Extracellular	DB04746; DB04747
Aspve1_0038965	P40406	4.14e-09	Extracellular	DB08357
Aspve1_0039015	Q9I5I9	7.61e-171	Extracellular	DB06893; DB06894
Aspve1_0041361	O68541	1.47e-33	Extracellular	DB03389; DB04303
Aspve1_0041361	P07986	4.79e-44	Extracellular	DB01921; DB02374; DB02379; DB03389; DB03717; DB04282
Aspve1_0041361	P10478	4.53e-44	Extracellular	DB07767
Aspve1_0041361	P26514	3.34e-39	Extracellular	DB03366; DB03389; DB04465
Aspve1_0041361	P40943	1.25e-35	Extracellular	DB02379; DB03389
Aspve1_0041361	P51584	3.86e-18	Extracellular	DB04522; DB07767; DB08587; DB08589; DB08711
Aspve1_0041361	Q59675	1.27e-29	Extracellular	DB03389
Aspve1_0041361	Q60037	3.68e-32	Extracellular	DB02379
Aspve1_0041361	Q7SI98	4.02e-41	Extracellular	DB02379; DB03389; DB04465
Aspve1_0041558	O34928	5.44e-19	Extracellular	DB03740
Aspve1_0043646	Q8KI25	4.59e-28	Extracellular	DB07241; DB08036
Aspve1_0044276	P0A110	2.39e-19	Extracellular	DB08264
Aspve1_0045741	Q8VVD2	1.42e-177	Extracellular	DB02722; DB03156; DB04303
Aspve1_0046645	Q54331	1.51e-18	Extracellular	DB02379; DB02467; DB04282
Aspve1_0048728	Q54331	1.44e-12	Extracellular	DB02379; DB02467; DB04282
Aspve1_0050045	O68541	1.23e-40	Extracellular	DB03389; DB04303
Aspve1_0050045	P07986	3.5e-59	Extracellular	DB01921; DB02374; DB02379; DB03389; DB03717; DB04282
Aspve1_0050045	P10478	3.52e-47	Extracellular	DB07767
Aspve1_0050045	P26514	2.92e-72	Extracellular	DB03366; DB03389; DB04465
Aspve1_0050045	P40943	3.2e-38	Extracellular	DB02379; DB03389
Aspve1_0050045	P51584	1.54e-19	Extracellular	DB04522; DB07767; DB08587; DB08589; DB08711
Aspve1_0050045	Q59675	2.01e-36	Extracellular	DB03389
Aspve1_0050045	Q60037	1.83e-33	Extracellular	DB02379
Aspve1_0050045	Q7SI98	7.8e-70	Extracellular	DB02379; DB03389; DB04465
Aspve1_0051938	P54583	1.46e-06	Extracellular	DB02379
Aspve1_0054342	P16218	1.82e-08	Extracellular	DB08785
Aspve1_0054342	P23340	5.44e-14	Extracellular	DB02379
Aspve1_0054342	P29717	3.17e-119	Extracellular	DB01816
Aspve1_0057618	P54583	2.83e-11	Extracellular	DB02379
Aspve1_0063516	O34714	4.36e-101	Extracellular	DB01942
Aspve1_0065535	O33833	1.63e-23	Extracellular	DB04272
Aspve1_0065535	Q9F0I5	4.53e-09	Extracellular	DB00638
Aspve1_0072317	P29717	4.73e-34	Extracellular	DB01816
Aspve1_0076409	P40406	2.12e-14	Extracellular	DB08357
Aspve1_0079301	P15555	9.02e-09	Extracellular	DB00456; DB01786; DB01868; DB02136; DB02514; DB02578; DB03313; DB03450; DB03820; DB03843; DB03927; DB04340; DB04488
Aspve1_0079301	Q9LCC8	4.75e-06	Extracellular	DB04029
Aspve1_0080698	P40406	1.21e-24	Extracellular	DB08357
Aspve1_0083795	P52700	5.7e-12	Extracellular	DB02032; DB02365; DB04740; DB07939; DB08069; DB08199; DB08702
Aspve1_0083795	Q9K578	2.08e-13	Extracellular	DB02032
Aspve1_0084866	O68601	2.02e-07	Extracellular	DB03088; DB03814
Aspve1_0087806	P40406	3.02e-13	Extracellular	DB08357
Aspve1_0089151	P40406	1.64e-13	Extracellular	DB08357
Aspve1_0089542	P23904	1.26e-07	Extracellular	DB02379
Aspve1_0089697	P54583	5.58e-06	Extracellular	DB02379
Aspve1_0089720	P52700	8.81e-09	Extracellular	DB02032; DB02365; DB04740; DB07939; DB08069; DB08199; DB08702
Aspve1_0089720	Q9F0J6	1.73e-06	Extracellular	DB03247
Aspve1_0089720	Q9K578	1e-15	Extracellular	DB02032
Aspve1_0105006	P23904	8.27e-14	Extracellular	DB02379
Aspve1_0121755	P40406	1.06e-11	Extracellular	DB08357
Aspve1_0121787	O34928	1.42e-15	Extracellular	DB03740
Aspve1_0122662	Q79G13	8.9e-27	Extracellular	DB01642; DB02379; DB02467; DB03584; DB04545
Aspve1_0123150	P09850	1.23e-67	Extracellular	DB03389
Aspve1_0123150	Q7SIE2	1.35e-61	Extracellular	DB03088; DB03389
Aspve1_0123150	Q8GJ44	4.08e-56	Extracellular	DB02379; DB03389
Aspve1_0126913	Q54331	1.29e-19	Extracellular	DB02379; DB02467; DB04282
Aspve1_0129656	P40406	1.73e-11	Extracellular	DB08357
Aspve1_0132228	P40406	2.86e-14	Extracellular	DB08357
Aspve1_0133211	Q65CX5	8.04e-38	Extracellular	DB02327; DB02743; DB04248
Aspve1_0133921	P23904	2.69e-08	Extracellular	DB02379
Aspve1_0134746	P40406	1.29e-12	Extracellular	DB08357
Aspve1_0135142	P40406	6.38e-09	Extracellular	DB08357
Aspve1_0136716	Q9WXN1	1.64e-23	Extracellular	DB02379
Aspve1_0139940	P16218	2.47e-35	Extracellular	DB08785
Aspve1_0140156	Q65CX5	4.65e-44	Extracellular	DB02327; DB02743; DB04248
Aspve1_0144681	O33833	1.94e-39	Extracellular	DB04272
Aspve1_0144681	Q9F0I5	4.08e-33	Extracellular	DB00638
Aspve1_0145097	P09850	7.59e-69	Extracellular	DB03389
Aspve1_0145097	Q7SIE2	7.37e-57	Extracellular	DB03088; DB03389
Aspve1_0145097	Q8GJ44	5.5e-50	Extracellular	DB02379; DB03389
Aspve1_0154000	P49424	2.49e-07	Extracellular	DB02680; DB03814; DB04084; DB04483
Aspve1_0155676	P56601	3.34e-06	Extracellular	DB07338
Aspve1_0156541	P09850	3.89e-57	Extracellular	DB03389
Aspve1_0156541	Q7SIE2	7.42e-51	Extracellular	DB03088; DB03389
Aspve1_0156541	Q8GJ44	9.64e-48	Extracellular	DB02379; DB03389
Aspve1_0183949	P40406	7e-09	Extracellular	DB08357
Aspve1_0199365	O68541	3.45e-34	Extracellular	DB03389; DB04303
Aspve1_0199365	P07986	8.51e-40	Extracellular	DB01921; DB02374; DB02379; DB03389; DB03717; DB04282
Aspve1_0199365	P10478	1.49e-51	Extracellular	DB07767
Aspve1_0199365	P26514	2.53e-38	Extracellular	DB03366; DB03389; DB04465
Aspve1_0199365	P40943	1.47e-38	Extracellular	DB02379; DB03389
Aspve1_0199365	Q59675	6.63e-30	Extracellular	DB03389
Aspve1_0199365	Q60037	5.38e-33	Extracellular	DB02379
Aspve1_0199365	Q7SI98	6.27e-40	Extracellular	DB02379; DB03389; DB04465
Aspve1_0200458	P23340	4.7e-06	Extracellular	DB02379
Aspve1_0200458	P29717	1.23e-30	Extracellular	DB01816
Aspve1_0370452	P22088	5.05e-10	Extracellular	DB06965; DB06966; DB07990; DB08419
Aspve1_0370452	P25275	3.31e-10	Extracellular	DB03999
Aspve1_0370452	P37957	2.63e-09	Extracellular	DB08475; DB08548
Aspve1_0455183	O34928	5.45e-15	Extracellular	DB03740
Aspve1_0820644	O68541	2.38e-35	Extracellular	DB03389; DB04303
Aspve1_0820644	P07986	2.17e-60	Extracellular	DB01921; DB02374; DB02379; DB03389; DB03717; DB04282
Aspve1_0820644	P10478	4.31e-51	Extracellular	DB07767
Aspve1_0820644	P26514	2.37e-78	Extracellular	DB03366; DB03389; DB04465
Aspve1_0820644	P40943	2.68e-36	Extracellular	DB02379; DB03389
Aspve1_0820644	P51584	6.73e-30	Extracellular	DB04522; DB07767; DB08587; DB08589; DB08711
Aspve1_0820644	Q59675	1.74e-34	Extracellular	DB03389
Aspve1_0820644	Q60037	6.77e-34	Extracellular	DB02379
Aspve1_0820644	Q7SI98	4.02e-80	Extracellular	DB02379; DB03389; DB04465
Aspve1_0038875	P9WPB3	2.86e-18	Cell membrane	DB01752
Aspve1_0038875	P9WPB5	9.98e-20	Cell membrane	DB01752; DB04221
Aspve1_0038875	P9WPB7	9.37e-20	Cell membrane	DB01718
Aspve1_0038875	Q79FX6	1.84e-20	Cell membrane	DB01718; DB01752
Aspve1_0038875	Q79FX8	3.3e-24	Cell membrane	DB07413
Aspve1_0049441	P69681	2.32e-78	Cell membrane	DB01828; DB04147
Aspve1_0065185	P77425	1.73e-39	Cell membrane	DB04380
Aspve1_0080468	O69007	2.14e-09	Cell membrane	DB03995
Aspve1_0080468	P05618	8.11e-06	Cell membrane	DB01841; DB02120; DB02379; DB03206
Aspve1_0080468	P19531	6.61e-07	Cell membrane	DB03323; DB03971
Aspve1_0080468	P30920	7.78e-08	Cell membrane	DB01719; DB01789; DB01841; DB01909; DB02120; DB02379; DB02394; DB02469; DB02670; DB03198; DB03323; DB03773
Aspve1_0080468	P38940	1.09e-09	Cell membrane	DB02379
Aspve1_0080468	Q08751	1.95e-13	Cell membrane	DB02237; DB02379; DB03995
Aspve1_0080468	Q9KFR4	7.86e-10	Cell membrane	DB03374
Aspve1_0121132	Q9KG76	8.81e-22	Cell membrane	DB02379
Aspve1_0129638	O69007	1.41e-09	Cell membrane	DB03995
Aspve1_0129638	P05618	1.01e-06	Cell membrane	DB01841; DB02120; DB02379; DB03206
Aspve1_0129638	P19531	2.63e-06	Cell membrane	DB03323; DB03971
Aspve1_0129638	P38940	8.21e-11	Cell membrane	DB02379
Aspve1_0129638	Q08751	6.01e-11	Cell membrane	DB02237; DB02379; DB03995
Aspve1_0129638	Q9KFR4	4.83e-09	Cell membrane	DB03374
Aspve1_0131442	O67040	5.13e-08	Cell membrane	DB03382
Aspve1_0133025	A2QLK4	0	Cell membrane	DB00362; DB00520; DB01141
Aspve1_0197627	P40406	1.24e-07	Cell membrane	DB08357

## Sheet: A. lentulus IFM 54703T
Protein Identifier	Drug target ID	BLASTP E-value	Classification	Potential Drugs from DrugBank
GAQ02706	P40406	7.75e-13	Extracellular	DB08357
GAQ02815	O68541	3.03e-39	Extracellular	DB03389; DB04303
GAQ02815	P07986	2.32e-86	Extracellular	DB01921; DB02374; DB02379; DB03389; DB03717; DB04282
GAQ02815	P10478	2.74e-77	Extracellular	DB07767
GAQ02815	P26514	5.34e-57	Extracellular	DB03366; DB03389; DB04465
GAQ02815	P40943	3.99e-40	Extracellular	DB02379; DB03389
GAQ02815	P51584	1.86e-21	Extracellular	DB04522; DB07767; DB08587; DB08589; DB08711
GAQ02815	Q4W9V8	6.05e-07	Extracellular	DB04773
GAQ02815	Q59675	6.2e-43	Extracellular	DB03389
GAQ02815	Q60037	8.45e-36	Extracellular	DB02379
GAQ02815	Q7SI98	9.87e-62	Extracellular	DB02379; DB03389; DB04465
GAQ03199	P09850	2.14e-22	Extracellular	DB03389
GAQ03199	Q7SIE2	1.13e-26	Extracellular	DB03088; DB03389
GAQ03199	Q8GJ44	1.53e-26	Extracellular	DB02379; DB03389
GAQ03870	Q4W9V8	7.31e-06	Extracellular	DB04773
GAQ03980	O68541	1.99e-30	Extracellular	DB03389; DB04303
GAQ03980	P07986	1.5e-52	Extracellular	DB01921; DB02374; DB02379; DB03389; DB03717; DB04282
GAQ03980	P10478	1.21e-66	Extracellular	DB07767
GAQ03980	P26514	1.46e-36	Extracellular	DB03366; DB03389; DB04465
GAQ03980	P40943	3.13e-32	Extracellular	DB02379; DB03389
GAQ03980	P51584	3.52e-17	Extracellular	DB04522; DB07767; DB08587; DB08589; DB08711
GAQ03980	Q59675	4.08e-35	Extracellular	DB03389
GAQ03980	Q60037	1.9e-27	Extracellular	DB02379
GAQ03980	Q7SI98	3.47e-38	Extracellular	DB02379; DB03389; DB04465
GAQ04719	O34928	3.69e-07	Extracellular	DB03740
GAQ04932	Q4W9V8	3.05e-08	Extracellular	DB04773
GAQ05026	Q9WXN1	8.48e-32	Extracellular	DB02379
GAQ05079	P40406	5.73e-10	Extracellular	DB08357
GAQ05167	Q79G13	1.12e-28	Extracellular	DB01642; DB02379; DB02467; DB03584; DB04545
GAQ05302	Q9KWU1	5.37e-17	Extracellular	DB04548
GAQ05323	P05618	1.95e-08	Extracellular	DB01841; DB02120; DB02379; DB03206
GAQ05323	P19531	1.13e-07	Extracellular	DB03323; DB03971
GAQ05323	P26827	4.31e-10	Extracellular	DB02379; DB03773
GAQ05343	P09850	8.4e-71	Extracellular	DB03389
GAQ05343	Q7SIE2	1.17e-57	Extracellular	DB03088; DB03389
GAQ05343	Q8GJ44	1.24e-51	Extracellular	DB02379; DB03389
GAQ05357	P09850	1.46e-45	Extracellular	DB03389
GAQ05357	Q4W9V8	7.32e-09	Extracellular	DB04773
GAQ05357	Q7SIE2	3.15e-52	Extracellular	DB03088; DB03389
GAQ05357	Q8GJ44	6.67e-44	Extracellular	DB02379; DB03389
GAQ05883	P40406	1.18e-13	Extracellular	DB08357
GAQ05884	Q54331	4.03e-19	Extracellular	DB02379; DB02467; DB04282
GAQ05935	Q4W9V8	1.97e-07	Extracellular	DB04773
GAQ05941	Q02834	1.08e-09	Extracellular	DB03991; DB04265; DB04272; DB04465
GAQ05941	Q8XL08	6.34e-08	Extracellular	DB04699
GAQ06259	Q9XBQ3	1.45e-12	Extracellular	DB03196; DB03870
GAQ06311	O34714	4.18e-121	Extracellular	DB01942
GAQ06396	P37672	1.34e-35	Extracellular	DB01694
GAQ06780	P23340	2.02e-06	Extracellular	DB02379
GAQ06780	P29717	4.83e-36	Extracellular	DB01816
GAQ07404	O33833	4.36e-38	Extracellular	DB04272
GAQ07404	Q9F0I5	1.04e-13	Extracellular	DB00638
GAQ07434	Q4W9V8	4.79e-06	Extracellular	DB04773
GAQ07470	O85361	8.9e-13	Extracellular	DB03747
GAQ07470	Q54468	6.9e-10	Extracellular	DB03013
GAQ07484	Q4W9V8	5.87e-07	Extracellular	DB04773
GAQ07644	Q4W9V8	0	Extracellular	DB04773
GAQ07710	P80561	1.86e-06	Extracellular	DB02467; DB03660; DB04713
GAQ07710	Q01693	9.84e-34	Extracellular	DB01980; DB02386; DB02664; DB03424
GAQ08112	O68541	3.2e-38	Extracellular	DB03389; DB04303
GAQ08112	P07986	2.2e-59	Extracellular	DB01921; DB02374; DB02379; DB03389; DB03717; DB04282
GAQ08112	P10478	2.13e-50	Extracellular	DB07767
GAQ08112	P26514	1.34e-74	Extracellular	DB03366; DB03389; DB04465
GAQ08112	P40943	7.98e-41	Extracellular	DB02379; DB03389
GAQ08112	P51584	5.85e-21	Extracellular	DB04522; DB07767; DB08587; DB08589; DB08711
GAQ08112	Q59675	4.38e-38	Extracellular	DB03389
GAQ08112	Q60037	3.17e-34	Extracellular	DB02379
GAQ08112	Q7SI98	1.97e-76	Extracellular	DB02379; DB03389; DB04465
GAQ08169	P05618	3.68e-11	Extracellular	DB01841; DB02120; DB02379; DB03206
GAQ08169	P19531	4.41e-06	Extracellular	DB03323; DB03971
GAQ08169	P26827	1.77e-09	Extracellular	DB02379; DB03773
GAQ08169	P30920	3.38e-10	Extracellular	DB01719; DB01789; DB01841; DB01909; DB02120; DB02379; DB02394; DB02469; DB02670; DB03198; DB03323; DB03773
GAQ08478	P40406	1.61e-31	Extracellular	DB08357
GAQ08478	Q9KU37	8.51e-21	Extracellular	DB07432; DB08704
GAQ08745	P06864	7.11e-08	Extracellular	DB00581
GAQ08789	P16218	3.62e-41	Extracellular	DB08785
GAQ09216	P40406	2.8e-22	Extracellular	DB08357
GAQ09925	Q8VVD2	0	Extracellular	DB02722; DB03156; DB04303
GAQ09938	P54583	4.14e-12	Extracellular	DB02379
GAQ10219	O33833	4.28e-37	Extracellular	DB04272
GAQ10219	Q9F0I5	2.07e-33	Extracellular	DB00638
GAQ10226	O33833	2.43e-32	Extracellular	DB04272
GAQ10226	Q9F0I5	4.6e-21	Extracellular	DB00638
GAQ10369	P05618	1.23e-15	Extracellular	DB01841; DB02120; DB02379; DB03206
GAQ10369	P13507	3.56e-07	Extracellular	DB02237; DB02379
GAQ10369	P19531	3.02e-13	Extracellular	DB03323; DB03971
GAQ10369	P26827	7.6e-16	Extracellular	DB02379; DB03773
GAQ10369	P30920	1.58e-11	Extracellular	DB01719; DB01789; DB01841; DB01909; DB02120; DB02379; DB02394; DB02469; DB02670; DB03198; DB03323; DB03773
GAQ10928	Q79G13	2.28e-23	Extracellular	DB01642; DB02379; DB02467; DB03584; DB04545
GAQ11110	Q65CX5	5.74e-42	Extracellular	DB02327; DB02743; DB04248
GAQ11216	P40406	7.57e-10	Extracellular	DB08357
GAQ11312	Q54331	5.03e-16	Extracellular	DB02379; DB02467; DB04282
GAQ11357	Q9KG76	1.04e-19	Extracellular	DB02379
GAQ11411	P16218	3.09e-07	Extracellular	DB08785
GAQ11411	P23340	6.89e-16	Extracellular	DB02379
GAQ11411	P29717	7.44e-120	Extracellular	DB01816
GAQ11514	P00805	1.72e-64	Extracellular	DB01817
GAQ11514	P06608	2.85e-82	Extracellular	DB02233; DB02655; DB03412
GAQ11514	Q88K39	4.69e-56	Extracellular	DB02571; DB04388
GAQ11719	Q54331	2.09e-09	Extracellular	DB02379; DB02467; DB04282
GAQ11826	Q4W9V8	1.96e-06	Extracellular	DB04773
GAQ12124	P40406	2.1e-15	Extracellular	DB08357
GAQ12141	Q4W9V8	2.94e-06	Extracellular	DB04773
GAQ12157	Q7SIA5	3.33e-18	Extracellular	DB08717
GAQ12238	P81180	2.56e-08	Extracellular	DB02695; DB03309
GAQ12297	O68541	3.32e-31	Extracellular	DB03389; DB04303
GAQ12297	P07986	6.06e-47	Extracellular	DB01921; DB02374; DB02379; DB03389; DB03717; DB04282
GAQ12297	P10478	8.16e-51	Extracellular	DB07767
GAQ12297	P26514	2.2e-40	Extracellular	DB03366; DB03389; DB04465
GAQ12297	P40943	5.78e-36	Extracellular	DB02379; DB03389
GAQ12297	P51584	9.54e-11	Extracellular	DB04522; DB07767; DB08587; DB08589; DB08711
GAQ12297	Q59675	4.91e-28	Extracellular	DB03389
GAQ12297	Q60037	2.45e-29	Extracellular	DB02379
GAQ12297	Q7SI98	2.78e-42	Extracellular	DB02379; DB03389; DB04465
GAQ02924	A2QLK4	0	Cell membrane	DB00362; DB00520; DB01141
GAQ02941	P09850	9.19e-59	Cell membrane	DB03389
GAQ02941	Q7SIE2	1.19e-50	Cell membrane	DB03088; DB03389
GAQ02941	Q8GJ44	5.04e-50	Cell membrane	DB02379; DB03389
GAQ03668	P40406	7.11e-08	Cell membrane	DB08357
GAQ05278	O69007	2.3e-09	Cell membrane	DB03995
GAQ05278	P19531	3.22e-07	Cell membrane	DB03323; DB03971
GAQ05278	P30920	5.08e-06	Cell membrane	DB01719; DB01789; DB01841; DB01909; DB02120; DB02379; DB02394; DB02469; DB02670; DB03198; DB03323; DB03773
GAQ05278	P38940	3.61e-09	Cell membrane	DB02379
GAQ05278	Q08751	8.34e-13	Cell membrane	DB02237; DB02379; DB03995
GAQ05278	Q9KFR4	1.63e-07	Cell membrane	DB03374
GAQ06623	O69007	4.42e-10	Cell membrane	DB03995
GAQ06623	P05618	4.54e-06	Cell membrane	DB01841; DB02120; DB02379; DB03206
GAQ06623	P19531	1.07e-07	Cell membrane	DB03323; DB03971
GAQ06623	P30920	4.08e-06	Cell membrane	DB01719; DB01789; DB01841; DB01909; DB02120; DB02379; DB02394; DB02469; DB02670; DB03198; DB03323; DB03773
GAQ06623	P38940	1.83e-10	Cell membrane	DB02379
GAQ06623	Q08751	7.22e-13	Cell membrane	DB02237; DB02379; DB03995
GAQ06623	Q9KFR4	7.33e-10	Cell membrane	DB03374
GAQ09593	P69681	2.38e-62	Cell membrane	DB01828; DB04147
GAQ09629	O34928	1.78e-12	Cell membrane	DB03740
GAQ10079	Q9WYS2	2.71e-06	Cell membrane	DB03461
GAQ10228	P40406	3.47e-10	Cell membrane	DB08357
GAQ11715	P9WPB3	8.86e-19	Cell membrane	DB01752
GAQ11715	P9WPB5	2.81e-20	Cell membrane	DB01752; DB04221
GAQ11715	P9WPB7	3.59e-20	Cell membrane	DB01718
GAQ11715	Q79FX6	7.37e-21	Cell membrane	DB01718; DB01752
GAQ11715	Q79FX8	4.04e-26	Cell membrane	DB07413

## Sheet: A. nidulans FGSC A4
Protein Identifier	Drug target ID	BLASTP E-value	Classification	Potential Drugs from DrugBank
AN0160	O34928	1.92e-12	Extracellular	DB03740
AN0300	P00805	2.38e-56	Extracellular	DB01817
AN0300	P06608	1.68e-78	Extracellular	DB02233; DB02655; DB03412
AN0300	Q88K39	2.59e-51	Extracellular	DB02571; DB04388
AN0330	P16099	5.9e-21	Extracellular	DB03247
AN0330	P42593	2.85e-27	Extracellular	DB03147; DB03247; DB03461; DB03698
AN0330	P71278	8.19e-30	Extracellular	DB01676; DB02060; DB02508; DB03247; DB03651; DB04528; DB07373
AN0330	Q51990	2.19e-30	Extracellular	DB03247
AN0452	Q54331	1.64e-19	Extracellular	DB02379; DB02467; DB04282
AN0472	Q9KG76	1.36e-19	Extracellular	DB02379
AN0712	P40406	2.31e-11	Extracellular	DB08357
AN0878	O68601	2.53e-09	Extracellular	DB03088; DB03814
AN10482	P40406	1.04e-13	Extracellular	DB08357
AN10919	Q9KG76	1.4e-07	Extracellular	DB02379
AN11143	P05618	1.37e-10	Extracellular	DB01841; DB02120; DB02379; DB03206
AN11143	P26827	1.34e-11	Extracellular	DB02379; DB03773
AN11143	P30920	1.24e-07	Extracellular	DB01719; DB01789; DB01841; DB01909; DB02120; DB02379; DB02394; DB02469; DB02670; DB03198; DB03323; DB03773
AN11778	O33833	2.86e-28	Extracellular	DB04272
AN11778	Q9F0I5	3.47e-25	Extracellular	DB00638
AN11979	P23904	8.57e-08	Extracellular	DB02379
AN11979	Q9WXN1	1.02e-06	Extracellular	DB02379
AN1273	Q79G13	8.68e-27	Extracellular	DB01642; DB02379; DB02467; DB03584; DB04545
AN1332	P29717	6.1e-11	Extracellular	DB01816
AN1804	P40406	1.74e-24	Extracellular	DB08357
AN1818	O68541	3.8e-45	Extracellular	DB03389; DB04303
AN1818	P07986	9.11e-66	Extracellular	DB01921; DB02374; DB02379; DB03389; DB03717; DB04282
AN1818	P10478	7.34e-57	Extracellular	DB07767
AN1818	P26514	4.76e-82	Extracellular	DB03366; DB03389; DB04465
AN1818	P40943	9.57e-43	Extracellular	DB02379; DB03389
AN1818	P51584	6.41e-25	Extracellular	DB04522; DB07767; DB08587; DB08589; DB08711
AN1818	Q59675	2.07e-43	Extracellular	DB03389
AN1818	Q60037	1.99e-41	Extracellular	DB02379
AN1818	Q7SI98	1.93e-85	Extracellular	DB02379; DB03389; DB04465
AN1852	O34928	3.01e-18	Extracellular	DB03740
AN1882	P16099	5.72e-18	Extracellular	DB03247
AN1882	P42593	3.5e-17	Extracellular	DB03147; DB03247; DB03461; DB03698
AN1882	P71278	3.56e-22	Extracellular	DB01676; DB02060; DB02508; DB03247; DB03651; DB04528; DB07373
AN1882	Q51990	6.26e-19	Extracellular	DB03247
AN2217	P40406	1.49e-22	Extracellular	DB08357
AN2227	P40406	3.26e-13	Extracellular	DB08357
AN2356	O68541	1.73e-30	Extracellular	DB03389; DB04303
AN2356	P07986	6.72e-41	Extracellular	DB01921; DB02374; DB02379; DB03389; DB03717; DB04282
AN2356	P10478	1.61e-48	Extracellular	DB07767
AN2356	P26514	9.23e-36	Extracellular	DB03366; DB03389; DB04465
AN2356	P40943	9.66e-32	Extracellular	DB02379; DB03389
AN2356	Q59675	1.54e-28	Extracellular	DB03389
AN2356	Q60037	3.19e-33	Extracellular	DB02379
AN2356	Q7SI98	1.18e-38	Extracellular	DB02379; DB03389; DB04465
AN2612	P40406	2.05e-14	Extracellular	DB08357
AN2828	P40406	2.16e-10	Extracellular	DB08357
AN2875	P0AB71	1.39e-132	Extracellular	DB03026
AN2875	P0AB74	3.97e-16	Extracellular	DB03026
AN3336	P49424	1.56e-09	Extracellular	DB02680; DB03814; DB04084; DB04483
AN3360	P40406	4.19e-21	Extracellular	DB08357
AN3360	Q9KU37	2.41e-20	Extracellular	DB07432; DB08704
AN3563	O34714	1.67e-104	Extracellular	DB01942
AN3613	P09850	1.63e-68	Extracellular	DB03389
AN3613	Q7SIE2	1.34e-58	Extracellular	DB03088; DB03389
AN3613	Q8GJ44	4.95e-53	Extracellular	DB02379; DB03389
AN3777	P23340	8.21e-06	Extracellular	DB02379
AN3777	P29717	8.1e-31	Extracellular	DB01816
AN4052	P23340	8.96e-13	Extracellular	DB02379
AN4052	P29717	1.53e-121	Extracellular	DB01816
AN4102	P40406	1.45e-07	Extracellular	DB08357
AN4120	Q9FBC5	7.12e-09	Extracellular	DB08657
AN4823	O34928	6.19e-07	Extracellular	DB03740
AN5282	Q79G13	4.69e-25	Extracellular	DB01642; DB02379; DB02467; DB03584; DB04545
AN5463	P05618	3.16e-12	Extracellular	DB01841; DB02120; DB02379; DB03206
AN5463	P19531	7.11e-11	Extracellular	DB03323; DB03971
AN5463	P26827	1.04e-14	Extracellular	DB02379; DB03773
AN5463	P30920	1.77e-10	Extracellular	DB01719; DB01789; DB01841; DB01909; DB02120; DB02379; DB02394; DB02469; DB02670; DB03198; DB03323; DB03773
AN5727	Q65CX5	1.44e-34	Extracellular	DB02327; DB02743; DB04248
AN5976	P40406	1.48e-08	Extracellular	DB08357
AN6620	Q9WXN1	4.7e-24	Extracellular	DB02379
AN6621	Q7SIA5	9.85e-16	Extracellular	DB08717
AN6635	O68601	8.01e-06	Extracellular	DB03088; DB03814
AN6753	P16099	7.72e-24	Extracellular	DB03247
AN6753	P42593	1.48e-21	Extracellular	DB03147; DB03247; DB03461; DB03698
AN6753	P71278	5.97e-31	Extracellular	DB01676; DB02060; DB02508; DB03247; DB03651; DB04528; DB07373
AN6753	Q51990	4.55e-29	Extracellular	DB03247
AN7035	Q01693	9.18e-34	Extracellular	DB01980; DB02386; DB02664; DB03424
AN7214	Q6A8X5	1.39e-09	Extracellular	DB04746; DB04747
AN7396	P40406	5.97e-14	Extracellular	DB08357
AN7401	O68541	1.07e-28	Extracellular	DB03389; DB04303
AN7401	P07986	3.58e-69	Extracellular	DB01921; DB02374; DB02379; DB03389; DB03717; DB04282
AN7401	P10478	7.8e-66	Extracellular	DB07767
AN7401	P26514	3.6e-48	Extracellular	DB03366; DB03389; DB04465
AN7401	P40943	2e-30	Extracellular	DB02379; DB03389
AN7401	P51584	6.88e-14	Extracellular	DB04522; DB07767; DB08587; DB08589; DB08711
AN7401	Q4W9V8	1.21e-06	Extracellular	DB04773
AN7401	Q59675	1.68e-34	Extracellular	DB03389
AN7401	Q60037	5.85e-31	Extracellular	DB02379
AN7401	Q7SI98	5.99e-52	Extracellular	DB02379; DB03389; DB04465
AN7403	Q7SIA5	1.68e-22	Extracellular	DB08717
AN7413	P49424	8.62e-09	Extracellular	DB02680; DB03814; DB04084; DB04483
AN7639	P54583	3.68e-06	Extracellular	DB02379
AN7668	P76270	1.27e-33	Extracellular	DB03814
AN7865	P40406	7.3e-10	Extracellular	DB08357
AN7987	Q4W9V8	2.69e-117	Extracellular	DB04773
AN8068	P16218	1.16e-37	Extracellular	DB08785
AN8099	O34714	2.53e-109	Extracellular	DB01942
AN8162	P56601	9.67e-06	Extracellular	DB07338
AN8162	Q6A8X5	2.9e-12	Extracellular	DB04746; DB04747
AN8218	P66010	7.15e-07	Extracellular	DB00548
AN8500	P25275	5.91e-06	Extracellular	DB03999
AN8500	P37957	5.91e-08	Extracellular	DB08475; DB08548
AN9166	P54583	7.03e-13	Extracellular	DB02379
AN9170	O68601	2.84e-06	Extracellular	DB03088; DB03814
AN9276	P54583	1.05e-06	Extracellular	DB02379
AN9286	Q8VVD2	0	Extracellular	DB02722; DB03156; DB04303
AN9365	P09850	2.71e-65	Extracellular	DB03389
AN9365	Q7SIE2	5.84e-54	Extracellular	DB03088; DB03389
AN9365	Q8GJ44	4.64e-49	Extracellular	DB02379; DB03389
AN9380	O34928	2.28e-20	Extracellular	DB03740
AN0933	P23904	4.3e-13	Cell membrane	DB02379
AN10097	P69681	3.11e-39	Cell membrane	DB01828; DB04147
AN1800	O32393	1.83e-17	Cell membrane	DB02355; DB02596; DB07706
AN1800	P0AE67	1.02e-06	Cell membrane	DB02461; DB03487; DB04156
AN1800	P0AEJ4	1.18e-06	Cell membrane	DB04395
AN1800	Q9X180	2.38e-07	Cell membrane	DB02731
AN1800	Q9X2W8	2.49e-12	Cell membrane	DB04066
AN3307	O69007	1.3e-10	Cell membrane	DB03995
AN3307	P05618	6.01e-06	Cell membrane	DB01841; DB02120; DB02379; DB03206
AN3307	P30920	5.26e-06	Cell membrane	DB01719; DB01789; DB01841; DB01909; DB02120; DB02379; DB02394; DB02469; DB02670; DB03198; DB03323; DB03773
AN3307	P38940	2.01e-10	Cell membrane	DB02379
AN3307	Q08751	4.7e-13	Cell membrane	DB02237; DB02379; DB03995
AN3307	Q9KFR4	4.82e-09	Cell membrane	DB03374
AN3729	A2QLK4	0	Cell membrane	DB00362; DB00520; DB01141
AN3914	P23904	1.32e-07	Cell membrane	DB02379
AN4515	P23904	2.09e-13	Cell membrane	DB02379
AN5037	P12676	2.26e-07	Cell membrane	DB02332; DB03147
AN5885	O69007	1.05e-10	Cell membrane	DB03995
AN5885	P05618	2.62e-06	Cell membrane	DB01841; DB02120; DB02379; DB03206
AN5885	P19531	5.56e-07	Cell membrane	DB03323; DB03971
AN5885	P30920	6.15e-07	Cell membrane	DB01719; DB01789; DB01841; DB01909; DB02120; DB02379; DB02394; DB02469; DB02670; DB03198; DB03323; DB03773
AN5885	P38940	3.87e-12	Cell membrane	DB02379
AN5885	Q08751	4.26e-12	Cell membrane	DB02237; DB02379; DB03995
AN5885	Q9KFR4	4.79e-09	Cell membrane	DB03374
AN6652	P40406	1.83e-09	Cell membrane	DB08357
AN6948	P23904	9.05e-10	Cell membrane	DB02379
AN6948	Q9WXN1	5.73e-08	Cell membrane	DB02379

## Sheet: A. glaucus CBS 516.65
Protein Identifier	Drug target ID	BLASTP E-value	Classification	Potential Drugs from DrugBank
Aspgl1_0028323	Q9XBQ3	1.74e-09	Extracellular	DB03196; DB03870
Aspgl1_0038685	O34714	1.87e-108	Extracellular	DB01942
Aspgl1_0038822	P40406	2.09e-11	Extracellular	DB08357
Aspgl1_0040424	O33833	1.04e-44	Extracellular	DB04272
Aspgl1_0040424	Q9F0I5	7.72e-13	Extracellular	DB00638
Aspgl1_0040966	O34928	1.24e-15	Extracellular	DB03740
Aspgl1_0041606	Q65CX5	3.33e-37	Extracellular	DB02327; DB02743; DB04248
Aspgl1_0041924	O33833	6.68e-12	Extracellular	DB04272
Aspgl1_0052346	Q02834	6.61e-12	Extracellular	DB03991; DB04265; DB04272; DB04465
Aspgl1_0053505	P00438	1.68e-10	Extracellular	DB02059; DB02362; DB02839; DB03147; DB04242
Aspgl1_0053505	P20586	1.96e-10	Extracellular	DB02362; DB02839; DB03147; DB03482; DB04242
Aspgl1_0053505	Q8KI25	1.19e-16	Extracellular	DB07241; DB08036
Aspgl1_0063847	O68601	5.23e-08	Extracellular	DB03088; DB03814
Aspgl1_0066301	Q01693	6.77e-28	Extracellular	DB01980; DB02386; DB02664; DB03424
Aspgl1_0072668	P40406	6.55e-16	Extracellular	DB08357
Aspgl1_0075292	O68541	3.87e-30	Extracellular	DB03389; DB04303
Aspgl1_0075292	P07986	8.99e-77	Extracellular	DB01921; DB02374; DB02379; DB03389; DB03717; DB04282
Aspgl1_0075292	P10478	2.61e-69	Extracellular	DB07767
Aspgl1_0075292	P26514	6.26e-48	Extracellular	DB03366; DB03389; DB04465
Aspgl1_0075292	P40943	3.11e-36	Extracellular	DB02379; DB03389
Aspgl1_0075292	P51584	1.32e-16	Extracellular	DB04522; DB07767; DB08587; DB08589; DB08711
Aspgl1_0075292	Q59675	1.18e-32	Extracellular	DB03389
Aspgl1_0075292	Q60037	6.04e-31	Extracellular	DB02379
Aspgl1_0075292	Q7SI98	1.24e-52	Extracellular	DB02379; DB03389; DB04465
Aspgl1_0117085	P40859	1.29e-06	Extracellular	DB01918; DB02083; DB02543; DB03098; DB03147; DB03366; DB03517
Aspgl1_0117436	O34714	5.88e-109	Extracellular	DB01942
Aspgl1_0118909	P40406	1.59e-10	Extracellular	DB08357
Aspgl1_0120707	O33833	2.06e-11	Extracellular	DB04272
Aspgl1_0120778	Q54331	1.72e-18	Extracellular	DB02379; DB02467; DB04282
Aspgl1_0121050	P00805	1.17e-49	Extracellular	DB01817
Aspgl1_0121050	P06608	5.11e-65	Extracellular	DB02233; DB02655; DB03412
Aspgl1_0121050	Q88K39	4.55e-45	Extracellular	DB02571; DB04388
Aspgl1_0122714	P40406	9.78e-14	Extracellular	DB08357
Aspgl1_0124657	P23340	3.74e-07	Extracellular	DB02379
Aspgl1_0124657	P29717	9.14e-32	Extracellular	DB01816
Aspgl1_0128841	P66010	1.21e-06	Extracellular	DB00548
Aspgl1_0133466	P40406	2.98e-08	Extracellular	DB08357
Aspgl1_0137126	Q7SIA5	7.36e-22	Extracellular	DB08717
Aspgl1_0137994	Q4W9V8	4.28e-07	Extracellular	DB04773
Aspgl1_0138898	P80561	5.19e-40	Extracellular	DB02467; DB03660; DB04713
Aspgl1_0148565	O34714	8.33e-114	Extracellular	DB01942
Aspgl1_0150015	O68541	1.54e-31	Extracellular	DB03389; DB04303
Aspgl1_0150015	P07986	5.83e-47	Extracellular	DB01921; DB02374; DB02379; DB03389; DB03717; DB04282
Aspgl1_0150015	P10478	1.06e-47	Extracellular	DB07767
Aspgl1_0150015	P26514	3.11e-41	Extracellular	DB03366; DB03389; DB04465
Aspgl1_0150015	P40943	1.11e-36	Extracellular	DB02379; DB03389
Aspgl1_0150015	P51584	2.68e-16	Extracellular	DB04522; DB07767; DB08587; DB08589; DB08711
Aspgl1_0150015	Q59675	2.2e-33	Extracellular	DB03389
Aspgl1_0150015	Q60037	2.69e-33	Extracellular	DB02379
Aspgl1_0150015	Q7SI98	2.8e-43	Extracellular	DB02379; DB03389; DB04465
Aspgl1_0394290	P29717	1.06e-11	Extracellular	DB01816
Aspgl1_0863576	Q6A8X5	1.04e-07	Extracellular	DB04746; DB04747
Aspgl1_0024235	O67040	6.69e-11	Cell membrane	DB03382
Aspgl1_0036969	A2QLK4	0	Cell membrane	DB00362; DB00520; DB01141
Aspgl1_0037103	O69007	7.66e-10	Cell membrane	DB03995
Aspgl1_0037103	P19531	1.24e-07	Cell membrane	DB03323; DB03971
Aspgl1_0037103	P38940	1.08e-11	Cell membrane	DB02379
Aspgl1_0037103	Q08751	1.32e-12	Cell membrane	DB02237; DB02379; DB03995
Aspgl1_0037103	Q9KFR4	8.92e-10	Cell membrane	DB03374
Aspgl1_0060467	P9WPB3	4.17e-21	Cell membrane	DB01752
Aspgl1_0060467	P9WPB5	6.69e-24	Cell membrane	DB01752; DB04221
Aspgl1_0060467	P9WPB7	3.85e-23	Cell membrane	DB01718
Aspgl1_0060467	Q79FX6	5e-25	Cell membrane	DB01718; DB01752
Aspgl1_0060467	Q79FX8	1.74e-25	Cell membrane	DB07413
Aspgl1_0061726	P69681	2.26e-60	Cell membrane	DB01828; DB04147
Aspgl1_0075945	P40406	1.21e-06	Cell membrane	DB08357
Aspgl1_0077816	Q08751	2.25e-10	Cell membrane	DB02237; DB02379; DB03995
Aspgl1_0077816	Q9KFR4	2.8e-10	Cell membrane	DB03374
Aspgl1_1435815	P77398	4.21e-07	Cell membrane	DB03256; DB03685
Aspgl1_1515831	A9JQL9	8.66e-09	Cell membrane	DB04695; DB07420; DB07424

[truncated: 2 more sheets: A. oryzae RIB40, A. ustus 3.3904]
