# Supplementary material for: Comparative systems analysis of the secretome of the opportunistic pathogen Aspergillus fumigatus and other Aspergillus species
Source: Sci Rep. 2018 Apr 26;8:6617. doi: 10.1038/s41598-018-25016-4 (PMC5919931; doi:10.1038/s41598-018-25016-4)
Supplement: Supplementary file 8 — Supplementary Table S7 [file 41598_2018_25016_MOESM8_ESM.xlsx]

## Sheet: Introduction
Supplementary Material for Comparative systems analysis of the secretome of the opportunistic pathogen Aspergillus fumigatus and other Aspergillus species R.P. Vivek-Ananth (1), Karthikeyan Mohanraj (1), Muralidharan Vandanashree (1), Anupam Jhingran (2), James P. Craig (1) and Areejit Samal (1,*) (1) The Institute of Mathematical Sciences, Homi Bhabha National Institute, Chennai 600113, India. (…
Supplementary Table S7: Comparison of secretome predictions from our computational pipeline in Aspergillus species with predictions from earlier work. In the first sheet, we list the subset of Aspergillus species considered here for which FSD and FunSecKB2 have predictions in their database. In the second sheet, we compare the bioinformatic tools employed in our computational prediction pipeline …

## Sheet: Organism
Organism	This study	FSD	FunSecKB2
Aspergillus fumigatus Af293	ü	ü	ü
Aspergillus flavus NRRL3357	ü	û	ü
Aspergillus niger CBS 513.88	ü	ü	ü
Aspergillus terreus NIH2624	ü	ü	ü
Aspergillus versicolor CBS 583.65	ü	û	û
Aspergillus lentulus IFM 54703T	ü	û	û
Aspergillus nidulans FGSC A4	ü	ü	ü
Aspergillus glaucus CBS 516.65	ü	û	û
Aspergillus oryzae RIB40	ü	ü	ü

## Sheet: Bioinformatic-based Tools
Bioinformatic-based tools	This Study	FunSecKB2	Fungal Secretome Database (FSD)	SECRETOOL	URL
SignalP v.4.1	ü	û	û	û	http://www.cbs.dtu.dk/services/SignalP/
SignalP v.4.0	û	ü	û	ü	http://www.cbs.dtu.dk/services/SignalP-4.0/
SignalP v.3.0	û	ü	ü	û	http://www.cbs.dtu.dk/services/SignalP-3.0/
SigCleave	û	û	ü	û	http://emboss.bioinformatics.nl/cgi-bin/emboss/sigcleave
SigPred	û	û	ü	û	NA
RPSP	û	û	ü	û	NA
Phobius	ü	ü	û	û	http://phobius.sbc.su.se/
TMHMM v.2.0	ü	ü	ü	ü	http://www.cbs.dtu.dk/services/TMHMM/
PredGPI	ü	û	û	ü	http://gpcr.biocomp.unibo.it/predgpi/
big-PI	ü	û	û	û	http://mendel.imp.ac.at/gpi/gpi_server.html
FragAnchor	û	ü	û	û	NA
PS SCAN	ü	ü	û	û	http://www.hpa-bioinfotools.org.uk/cgi-bin/ps_scan/ps_scanCGI.pl
ProtComp 9.0	ü	û	û	û	http://www.softberry.com/berry.phtml?topic=protcompan&group=programs&subgroup=proloc
TargetP v.1.1	ü	ü	ü	ü	http://www.cbs.dtu.dk/services/TargetP/
WoLF PSORT 0.2	ü	ü	û	ü	https://wolfpsort.hgc.jp/
PSort II	û	û	ü	û	https://psort.hgc.jp/form2.html
SecretomeP v.2.0	û	û	û	ü	http://www.cbs.dtu.dk/services/SecretomeP/
SecretomeP 1.0f	û	û	ü	û	http://www.cbs.dtu.dk/services/SecretomeP-1.0/
predictNLS	û	û	ü	û	https://rostlab.org/owiki/index.php/PredictNLS

## Sheet: FSD
Organism	Number of predicted secreted proteins in FSD (Class SP)	Intersection between FSD and our predictions
		With secreted extracellular proteins from our pipeline	With intracellular proteins based on UniProt annotation with published experimental evidence	With cell membrane proteins from our pipeline
A. fumigatus Af293	781	484	1	96
A. niger CBS 513.88	1142	728	0	110
A. terreus NIH2624	934	667	0	0
A. nidulans FGSC A4	922	604	1	9
A. oryzae RIB40	1060	707	3	75

## Sheet: FunSecKB2
Organism	Number of predicted secreted proteins in FunSecKB2 (Curated and Highly Likely)	Intersection between FunSecKB2 and our predictions
		With secreted extracellular proteins from our pipeline	With intracellular proteins based on UniProt annotation with published experimental evidence	With cell membrane proteins from our pipeline
A. fumigatus Af293	576	496	1	19
A. flavus NRRL3357	881	808	0	5
A. niger CBS 513.88	791	699	0	40
A. terreus NIH2624	709	660	0	7
A. nidulans FGSC A4	662	572	0	32
A. oryzae RIB40	772	690	1	10

## Sheet: SECRETOOL
Organism	Number of predicted secreted proteins in SECRETOOL	Intersection between SECRETOOL and our predictions
		With secreted extracellular proteins from our pipeline	With intracellular proteins based on UniProt annotation with published experimental evidence	With cell membrane proteins from our pipeline
A. fumigatus Af293	365	283	0	39
A. flavus NRRL3357	519	432	0	26
A. niger CBS 513.88	447	361	0	40
A. terreus NIH2624	399	333	0	22
A. versicolor CBS 583.65	536	421	0	31
A. lentulus IFM 54703T	450	368	0	24
A. nidulans FGSC A4	353	278	0	36
A. glaucus CBS 516.65	286	222	0	18
A. oryzae RIB40	475	391	0	29
