# Supplementary material for: Comparative systems analysis of the secretome of the opportunistic pathogen Aspergillus fumigatus and other Aspergillus species
Source: Sci Rep. 2018 Apr 26;8:6617. doi: 10.1038/s41598-018-25016-4 (PMC5919931; doi:10.1038/s41598-018-25016-4)
Supplement: Supplementary file 9 — Supplementary Table S8 [file 41598_2018_25016_MOESM9_ESM.xlsx]

## Sheet: Introduction
Supplementary Material for Comparative systems analysis of the secretome of the opportunistic pathogen Aspergillus fumigatus and other Aspergillus species R.P. Vivek-Ananth (1), Karthikeyan Mohanraj (1), Muralidharan Vandanashree (1), Anupam Jhingran (2), James P. Craig (1) and Areejit Samal (1,*) (1) The Institute of Mathematical Sciences, Homi Bhabha National Institute, Chennai 600113, India. (…
Supplementary Table S8: Quality check of the protein structure models of filtered secreted and cell membrane proteins which are upregulated in the transcriptome of Aspergillus fumigatus Af293 and have close sequence homologs among known drug target proteins in DrugBank.

## Sheet: Quality check
Protein identifier	Protein structure model source	PDB identifier of template used to generate protein structure model	Sequence identity of modelled protein with the template	Verify3D	PROCHECK
				Percentage of the residues with averaged 3D-1D score >= 0.2*	Ramachandran plot: percentage of residues in most favoured region	Ramachandran plot: percentage of residues in disallowed regions	Overall G-factor^
Afu5g14380	SWISS-MODEL Repository	1MQQ A	0.4459	0.9777	0.893	0.007	-0.15
Afu8g01670	SWISS-MODEL Repository	5KSN A	0.7396	0.9281	0.896	0.003	-0.12
Afu1g09900	SWISS-MODEL Repository	3S2C A	0.4101	0.9636	0.871	0.007	-0.27
Afu7g06140	SWISS-MODEL Repository	3ZYZ A	0.6264	0.9888	0.897	0	-0.13
Afu6g03570	SWISS-MODEL Repository	5FJJ A	0.5025	0.9278	0.866	0.01	-0.05
Afu3g00610	ModBase	1GAI A	0.58	0.9447	0.911	0.002	-0.02
*Verify3D: At least 80% of the amino acids should have scored >= 0.2 in the 3D/1D profile. ^PROCHECK Overall G-factor: G-factor provides a measure of how unusual, or out-of-the-ordinary, a property(Dihedrals angle and Covalent geometry) is, values below -0.5 are considered unusual.
